# Supplementary material for: Quantitative-Proteomic Comparison of Alpha and Beta Cells to Uncover Novel Targets for Lineage Reprogramming
Source: PLoS One. 2014 Apr 23;9(4):e95194. doi: 10.1371/journal.pone.0095194 (PMC3997365; doi:10.1371/journal.pone.0095194)
Supplement: File S3 — Phosphoproteomic data comparing αTC and βTC cells. (XLSX) [file pone.0095194.s003.xlsx]

## Sheet: Phosphopeptides_bTC3-aTC1
Leading Proteins	Protein Names	phosphosites (fullylocalized)	1st amino acid of petide in protein sequence	Phosphopeptide sequence [(1.0) indicates fully localized phosphosite with localization probability >=0.75; (0.5) indicates a localization probability <0.75 and >=0.5; the total number of phosphosites per peptide is indicated by _#]	Replicate 1 ratio count	Replicate 2 ratio count	Total ratio count	Protein SILAC ratio betaTC3/alphaTC1 (Log2)	betaTC3/alphaTC1 phosphopeptide SILAC ratio normalized by protein ratio (Log2)	median betaTC3/alphaTC1 phosphopeptide SILAC ratio (log2) [median over all replicates]	p-value	betaTC3/alphaTC1 SILAC ratio (log2) Replicate 1 [median of all L/H SILAC ratios for this peptide]	betaTC3/alphaTC1 SILAC ratio (log2) Replicate 2 [median of all H/M SILAC ratios for this peptide]	betaTC3/alphaTC1 SILAC ratio (log2) Replicate 1 [median of SILAC ratios derived from (L/M)/(2-( L/M)) and (-1) + 2/ (H/M)]	betaTC3/alphaTC1 SILAC ratio (log2) Replicate 2 [median of SILAC ratios derived from (H/L)/(2-(H/L)) and (-1) + 2/ (M/L)]	Modified Sequence	PhosphoSTY (STY) Probabilities	Acetyl (Protein N-term)	PhosphoSTY (STY)	Oxidation (M)	Charge	m/z	Mass Error [ppm]	Retention Time	MS/MS Scan Number	Mascot Score	Mascot Delta Other Pep.	PTM Score	PTM Delta	Raw File	Proteins	Protein Descriptions	Uniprot
IPI00133958	Uncharacterized protein C19orf43 homolog		26	WAESGPGTSPES(0.5)GDDEVSGSSPVSSGVNLFANDGSFLELFKR_1	0	2	2	0.0850343	-6.00229	-5.91725	9.72469e-08	nd	-4.0575	nd	-7.77701	_WAESGPGTSPES(ph)GDDEVSGSSPVSSGVNLFANDGSFLELFKR_	WAES(0.098)GPGT(0.098)S(0.218)PES(0.526)GDDEVS(0.025)GS(0.009)S(0.009)PVS(0.006)S(0.006)GVNLFANDGS(0.004)FLELFKR	0	1	0	4	1099.74	-0.31455	110.94	24520	14.9	14.9	28.876	3.8206	K20101122_NU_PM_Rep02_pSTY_Lab_MaTC1_HbTC3_SCX_fxn07	IPI00133958	Uncharacterized protein C19orf43 homolog	Q9D735
IPI00129586	cGMP-inhibited 3',5'-cyclic phosphodiesterase A;Cyclic GMP-inhibited phosphodiesterase A;Putative uncharacterized protein	310	308	RTS(1.0)LPCIPR_1	2	2	4	nd	nd	-5.43288	8.76455e-07	-3.10302	-7.31759	-3.59115	-7.2746	_RTS(ph)LPCIPR_	RT(0.008)S(0.992)LPCIPR	0	1	0	2	590.289	-0.30894	66.595	13733	23.18	23.18	56.309	20.967	K20101128_NU_PM_Lab_MaTC1_HbTC3_SCXproteome_fxn10_101130171810	IPI00129586;IPI00475402	cGMP-inhibited 3',5'-cyclic phosphodiesterase A;Putative uncharacterized protein	Q9Z0X4;B2RR84;Q8BRU7
IPI00380280	Carbamoyl-phosphate synthetase 2, aspartate transcarbamylase, and dihydroorotase;Carbamoyl-phosphate synthetase 2, aspartate transcarbamylase, and dihydroorotase, isoform CRA_c;Aspartate transcarbamylase	1406	1404	RLS(1.0)SFVTK_1	2	2	4	-2.01285	-3.40196	-5.4148	9.48194e-07	-5.151	-6.13949	-3.77446	-5.6786	_RLS(ph)SFVTK_	RLS(0.953)S(0.047)FVTK	0	1	0	2	509.26	0.23502	61.475	13335	15.73	15.73	74.585	13.041	K20101122_NU_PM_Rep02_pSTY_Lab_MaTC1_HbTC3_SCX_fxn11	IPI00380280;IPI00830256	carbamoyl-phosphate synthetase 2, aspartate transcarbamylase, and dihydroorotase;Cad-pending protein	B2RQC6;B7ZN27;Q6P9L1;O88862;Q80VF8;Q9CWQ9
IPI00808550	UPF0611 protein FAM169A	377	373	TSESS(1.0)EEFLEEEPEQGVIDFEDESGDKDAQPALETQPR_2	0	1	1	nd	nd	-5.23354	2.05934e-06	nd	nd	nd	-5.23354	_T(ph)SESS(ph)EEFLEEEPEQGVIDFEDESGDKDAQPALETQPR_	T(0.44)S(0.389)ES(0.389)S(0.782)EEFLEEEPEQGVIDFEDESGDKDAQPALETQPR	0	2	0	3	1476.61	0.2821	109.03	22063	21.52	21.52	59.738	0.67032	K20101122_NU_PM_Rep02_pSTY_Lab_MaTC1_HbTC3_SCX_fxn02	IPI00808550	Protein FAM169A	Q5XG69
IPI00312188	AMSH-like protease;AMSH family protein;STAM-binding protein-like 1	242	233	SDGSNFANYS(1.0)PPVNR_1	2	2	4	nd	nd	-5.15346	2.87853e-06	-3.91623	-6.39069	-2.86456	-6.4242	_SDGSNFANYS(ph)PPVNR_	SDGSNFANYS(1)PPVNR	0	1	0	2	852.854	0.15853	77.047	16693	64.17	64.17	143.79	35.645	K20101122_NU_PM_Rep02_pSTY_Lab_MaTC1_HbTC3_SCX_fxn06	IPI00312188;IPI00608113	Isoform 1 of AMSH-like protease;Isoform 2 of AMSH-like protease	Q76N33-1;Q76N33;Q76N33-2;Q76N33
IPI00380471	Ras-specific guanine nucleotide-releasing factor RalGPS2;RalA exchange factor RalGPS2;Ral GEF with PH domain and SH3-binding motif 2		314	KS(0.5)S(0.5)AAAAAAAAAEGALLPQTPPSPR_1	2	2	4	nd	nd	-5.14589	2.97038e-06	-3.97907	-6.28944	-4.12002	-6.17177	_KS(ph)SAAAAAAAAAEGALLPQTPPSPR_	KS(0.5)S(0.5)AAAAAAAAAEGALLPQTPPSPR	0	1	0	2	1192.6	0.10417	96.678	22264	61.96	61.96	198.85	0	K20101122_NU_PM_Rep02_pSTY_Lab_MaTC1_HbTC3_SCX_fxn09	IPI00380471;IPI00885611;IPI00403905;IPI00885790	Isoform 1 of Ras-specific guanine nucleotide-releasing factor RalGPS2;Isoform 4 of Ras-specific guanine nucleotide-releasing factor RalGPS2;Isoform 3 of Ras-specific guanine nucleotide-releasing factor RalGPS2;Isoform 2 of Ras-specific guanine nucleotide-releasing factor RalGPS2	Q9ERD6-1;Q9ERD6;Q8C134;Q9ERD6-4;Q9ERD6;Q9ERD6-3;Q9ERD6;Q9ERD6-2;Q9ERD6
IPI00420516	Testis-expressed sequence 2 protein;Testis expressed gene 2	294	292	RLS(1.0)EVIYEPFQLLSK_1	0	2	2	nd	nd	-5.08561	3.8089e-06	nd	-4.56083	nd	-5.61039	_RLS(ph)EVIYEPFQLLSK_	RLS(1)EVIYEPFQLLSK	0	1	0	3	634.664	0.23923	109.9	26419	34.68	34.68	131.77	63.551	K20101122_NU_PM_Rep02_pSTY_Lab_MaTC1_HbTC3_SCX_fxn09	IPI00420516;IPI00622392	Testis-expressed sequence 2 protein;Testis expressed gene 2	Q6ZPJ0;Q3TVA4;Q6PFV2;B1ATR2
IPI00894970	Low affinity cationic amino acid transporter 2;Solute carrier family 7 member 2;T-cell early activation protein;20.5	662	660	NLS(1.0)LPFILHEK_1	2	2	4	nd	nd	-5.03382	4.70592e-06	-4.76095	-5.30669	-4.42778	-5.35165	_NLS(ph)LPFILHEK_	NLS(1)LPFILHEK	0	1	0	2	695.86	0.29764	107.72	33230	26.88	26.88	81.616	81.616	K20101128_NU_PM_Lab_MaTC1_HbTC3_SCXproteome_fxn06	IPI00894970;IPI00227855;IPI00652731	74 kDa protein;Isoform 2 of Low affinity cationic amino acid transporter 2;Isoform 1 of Low affinity cationic amino acid transporter 2	P18581-2;P18581;Q8R2J2;P18581-1;P18581;Q8R2J3
IPI00923679	Insulin receptor substrate 2	771	752	LLPNGDYLNMSPSEAGTAGT(1.0)PPDFSAALR_1	0	2	2	-2.14275	-2.85755	-5.0003	5.39051e-06	nd	-4.37962	nd	-5.62098	_LLPNGDYLNMSPSEAGTAGT(ph)PPDFSAALR_	LLPNGDYLNMSPSEAGTAGT(0.991)PPDFS(0.009)AALR	0	1	0	3	1014.8	0.52422	108.61	19294	14.78	14.78	75.009	20.429	K20101122_NU_PM_Rep02_pSTY_Lab_MaTC1_HbTC3_SCX_fxn03	IPI00923679	Insulin receptor substrate 2	B9EJW3;O88970;Q3U2I0
IPI00889253	GTPase-activating protein and VPS9 domain-containing protein 1;Rab5-activating protein 6;GAPex-5	454	452	SSS(1.0)LDMTPYSTPQMSPATTPANKK_1	0	2	2	-0.656263	-4.33733	-4.99359	5.53854e-06	nd	-5.28146	nd	-4.70572	_SSS(ph)LDM(ox)TPYSTPQMSPATTPANKK_	S(0.14)S(0.103)S(0.756)LDMTPYSTPQMSPATTPANKK	0	1	1	3	879.392	-0.27621	73.375	13698	29.08	29.08	100.58	0	K20101122_NU_PM_Rep02_pSTY_Lab_MaTC1_HbTC3_SCX_fxn08	IPI00889253;IPI00889216;IPI00889231;IPI00406596;IPI00889225;IPI00758262	Isoform 4 of GTPase-activating protein and VPS9 domain-containing protein 1;Isoform 1 of GTPase-activating protein and VPS9 domain-containing protein 1;Isoform 6 of GTPase-activating protein and VPS9 domain-containing protein 1;Isoform 2 of GTPase-activating protein and VPS9 domain-containing protein 1;Isoform 5 of GTPase-activating protein and VPS9 domain-containing protein 1;91 kDa protein	Q6PAR5-4;Q6PAR5;Q6PAR5-1;Q6PAR5;Q6PAR5-6;Q6PAR5;Q6PAR5-2;Q6PAR5;Q6PAR5-5;Q6PAR5
IPI00121300	RNA-binding protein Musashi homolog 1		1	METDAPQPGLASPDS(0.5)PHDPCK_1	2	0	2	nd	nd	-4.87963	8.72977e-06	-5.33159	nd	-4.42766	nd	_(ac)M(ox)ETDAPQPGLASPDS(ph)PHDPCK_	METDAPQPGLAS(0.368)PDS(0.632)PHDPCK	1	1	1	3	796.656	-0.083872	70.508	9832	11.22	11.22	64.539	2.354	K20101113_NU_PM_Rep01_pSTY_LbTC3_Mba_HaTC1_SCX_fxn03	IPI00121300	Isoform 1 of RNA-binding protein Musashi homolog 1	Q61474-1;Q61474
IPI00339468	ATP-dependent RNA helicase A;Nuclear DNA helicase II;DEAH box protein 9	1142	1140	QIS(1.0)RPSAAGINLMIGSVR_1	0	2	2	-0.216852	-4.6562	-4.87306	8.95923e-06	nd	-4.92931	nd	-4.8168	_QIS(ph)RPSAAGINLMIGSVR_	QIS(0.988)RPS(0.012)AAGINLMIGSVR	0	1	0	3	650.671	-0.11294	99.113	23004	46.23	46.23	101.13	19.072	K20101122_NU_PM_Rep02_pSTY_Lab_MaTC1_HbTC3_SCX_fxn09	IPI00339468;IPI00875791;IPI00607914	Isoform 2 of ATP-dependent RNA helicase A;Isoform 1 of ATP-dependent RNA helicase A;Isoform 3 of ATP-dependent RNA helicase A	O70133-2;O70133;Q05BR6;Q3TEB2;Q3TF92;Q3UR42;O70133-1;O70133;O70133-3;O70133
IPI00108783	Neurofibromin;Neurofibromatosis-related protein NF-1	878	876	KGS(1.0)MISVMSSEGNIDSPVSR_1	0	1	1	nd	nd	-4.87279	8.96855e-06	nd	-4.87279	nd	nd	_KGS(ph)MISVMSSEGNIDSPVSR_	KGS(0.796)MIS(0.145)VMS(0.029)S(0.029)EGNIDSPVSR	0	1	0	3	720.994	-0.32656	88.744	19854	20.8	20.8	57.73	7.3904	K20101122_NU_PM_Rep02_pSTY_Lab_MaTC1_HbTC3_SCX_fxn09	IPI00108783;IPI00223398;IPI00223399;IPI00223400	Isoform 2 of Neurofibromin;Isoform 1 of Neurofibromin;Isoform 3 of Neurofibromin;Isoform 4 of Neurofibromin	Q04690-1;Q04690;B1AQE7;Q04690-2;Q04690;B1AQE8;Q3TYD2;Q8CCE8;Q04690-3;Q04690;Q04690-4;Q04690
IPI00263048	Putative uncharacterized protein		1219	KSSLIS(0.5)S(0.5)LEEEVSILNR_1	0	2	2	-0.228995	-4.60229	-4.83128	1.05578e-05	nd	-4.98314	nd	-4.67943	_KSSLIS(ph)SLEEEVSILNR_	KS(0.005)S(0.005)LIS(0.495)S(0.495)LEEEVSILNR	0	1	0	3	662.005	0.64651	110.12	26492	53.39	53.39	106.79	0	K20101122_NU_PM_Rep02_pSTY_Lab_MaTC1_HbTC3_SCX_fxn09	IPI00263048	nuclear mitotic apparatus protein 1	Q3TH77;Q3UNM2;Q80Y35;Q91W16;Q99KG8
IPI00263048	Putative uncharacterized protein		1219	KSSLISSLEEEVSILNR_1	0	2	2	-0.228995	-4.59996	-4.82895	1.06546e-05	nd	-4.98661	nd	-4.67129	_KS(ph)SLISSLEEEVSILNR_	KS(0.448)S(0.448)LIS(0.052)S(0.052)LEEEVSILNR	0	1	0	3	662.005	0.62474	110.1	26485	39.32	39.32	86.822	0	K20101122_NU_PM_Rep02_pSTY_Lab_MaTC1_HbTC3_SCX_fxn09	IPI00263048	nuclear mitotic apparatus protein 1	Q3TH77;Q3UNM2;Q80Y35;Q91W16;Q99KG8
IPI00223713;IPI00331597	Histone H1.2;H1 VAR.1;H1c;Histone H1.3;H1 VAR.4;H1d	36	34	KAS(1.0)GPPVSELITK_1	2	2	4	-2.29837	-2.5278	-4.82618	1.07709e-05	-4.77986	-6.32759	-3.07013	-4.8725	_KAS(ph)GPPVSELITK_	KAS(1)GPPVSELITK	0	1	0	2	703.868	0.31142	73.217	16620	37.47	37.47	134.81	73.74	K20101122_NU_PM_Rep02_pSTY_Lab_MaTC1_HbTC3_SCX_fxn10	IPI00223713;IPI00331597	Histone H1.2;Histone H1.3	P15864;Q3UXH2;Q5SZA3;P43277;Q149Z9;Q3U292
IPI00114368	Vesicle-trafficking protein SEC22b;SEC22 vesicle-trafficking protein homolog B;SEC22 vesicle-trafficking protein-like 1;ERS24;ERS-24		133	RNLGS(0.5)INT(0.5)ELQDVQR_1	0	2	2	0.105978	-4.91094	-4.80496	1.17008e-05	nd	-4.75246	nd	-4.85747	_RNLGS(ph)INTELQDVQR_	RNLGS(0.5)INT(0.5)ELQDVQR	0	1	0	3	608.298	-0.12228	83.272	19820	20.27	20.27	68.222	0	K20101122_NU_PM_Rep02_pSTY_Lab_MaTC1_HbTC3_SCX_fxn11	IPI00114368;IPI00880617	Vesicle-trafficking protein SEC22b;19 kDa protein	O08547;Q3UZ06
IPI00322677	Protein sprouty homolog 4	126	112	LLDHMAPPPVAEQAS(1.0)PR_1	0	2	2	nd	nd	-4.77311	1.32418e-05	nd	-4.85138	nd	-4.69483	_LLDHMAPPPVAEQAS(ph)PR_	LLDHMAPPPVAEQAS(1)PR	0	1	0	3	636.973	0.6377	79.136	16835	31.81	31.81	106.79	106.79	K20101122_NU_PM_Rep02_pSTY_Lab_MaTC1_HbTC3_SCX_fxn09	IPI00322677	Protein sprouty homolog 4	Q9WTP2
IPI00323353	Uridine phosphorylase 1	62	56	FVCVGGS(1.0)SSR_1	0	2	2	-3.52132	-1.23804	-4.75936	1.3965e-05	nd	-4.1429	nd	-5.37581	_FVCVGGS(ph)SSR_	FVCVGGS(0.975)S(0.012)S(0.012)R	0	1	0	2	568.234	-1.2328	50.454	9471	20.35	20.35	60.67	18.939	K20101122_NU_PM_Rep02_pSTY_Lab_MaTC1_HbTC3_SCX_fxn06	IPI00323353;IPI00649218	Uridine phosphorylase 1	P52624;Q5SUC8;Q5SUC6
IPI00113660	Proteasome activator complex subunit 3;Proteasome activator 28 subunit gamma;Activator of multicatalytic protease subunit 3;11S regulator complex subunit gamma;Ki nuclear autoantigen;Proteaseome (Prosome, macropain) 28 subunit, 3	24	20	ERITS(1.0)EAEDLVANFFPK_1	0	2	2	-1.11807	-3.62357	-4.74164	1.49523e-05	nd	-3.83877	nd	-5.64452	_ERITS(ph)EAEDLVANFFPK_	ERIT(0.104)S(0.896)EAEDLVANFFPK	0	1	0	3	682.658	0.22247	111.36	26903	32.32	32.32	86.822	9.367	K20101122_NU_PM_Rep02_pSTY_Lab_MaTC1_HbTC3_SCX_fxn09	IPI00113660;IPI00649191;IPI00649403	Proteasome activator complex subunit 3;Proteaseome (Prosome, macropain) 28 subunit, 3	P61290;Q4FK54;Q99K09;A2A4J1;A2A4J3
IPI00222090	SH3 and PX domain-containing protein 2B;Factor for adipocyte differentiation 49		287	LGPSSPAHSGALDLDGVSR_1	0	1	1	nd	nd	-4.72488	1.59471e-05	nd	-4.72488	nd	nd	_LGPSS(ph)PAHSGALDLDGVSR_	LGPS(0.034)S(0.483)PAHS(0.483)GALDLDGVSR	0	1	0	2	958.449	0.43577	80.874	15929	41.65	41.65	122.57	0	K20101122_NU_PM_Rep02_pSTY_Lab_MaTC1_HbTC3_SCX_fxn08	IPI00222090	SH3 and PX domain-containing protein 2B	A2AAY5;B9EJ37;Q5DTZ1
IPI00555101	Putative uncharacterized protein		201	VART(0.5)S(0.5)PINLGLTVNVNDLLK_1	0	1	1	nd	nd	-4.72287	1.60705e-05	nd	-4.72287	nd	nd	_VART(ph)SPINLGLTVNVNDLLK_	VART(0.5)S(0.5)PINLGLTVNVNDLLK	0	1	0	3	739.738	1.1891	108.33	24248	43.35	43.35	120.16	0	K20101122_NU_PM_Rep02_pSTY_Lab_MaTC1_HbTC3_SCX_fxn08	IPI00555101	Putative uncharacterized protein	Q3UQ91;Q640M3
IPI00129586	cGMP-inhibited 3',5'-cyclic phosphodiesterase A;Cyclic GMP-inhibited phosphodiesterase A;Putative uncharacterized protein	271	269	FGS(1.0)QLSAR_1	2	2	4	nd	nd	-4.7082	1.69995e-05	-4.50619	-5.62612	-4.37252	-4.91021	_FGS(ph)QLSAR_	FGS(0.94)QLS(0.06)AR	0	1	0	2	473.213	0.54559	67.952	14580	35.43	35.43	61.543	11.95	K20101122_NU_PM_Rep02_pSTY_Lab_MaTC1_HbTC3_SCX_fxn05	IPI00129586;IPI00475402	cGMP-inhibited 3',5'-cyclic phosphodiesterase A;Putative uncharacterized protein	Q9Z0X4;B2RR84;Q8BRU7
IPI00380471	Ras-specific guanine nucleotide-releasing factor RalGPS2;RalA exchange factor RalGPS2;Ral GEF with PH domain and SH3-binding motif 2		314	KS(0.5)S(0.5)AAAAAAAAAEGALLPQT(0.5)PPSPR_2	2	0	2	nd	nd	-4.64821	2.13552e-05	-4.10734	nd	-5.18909	nd	_KS(ph)S(ph)AAAAAAAAAEGALLPQTPPSPR_	KS(0.587)S(0.587)AAAAAAAAAEGALLPQT(0.532)PPS(0.294)PR	0	2	0	3	822.059	0.80907	100.3	21971	11.69	11.69	14.917	0	K20101113_NU_PM_Rep01_pSTY_LbTC3_Mba_HaTC1_SCX_fxn06	IPI00380471;IPI00885611;IPI00403905;IPI00885790	Isoform 1 of Ras-specific guanine nucleotide-releasing factor RalGPS2;Isoform 4 of Ras-specific guanine nucleotide-releasing factor RalGPS2;Isoform 3 of Ras-specific guanine nucleotide-releasing factor RalGPS2;Isoform 2 of Ras-specific guanine nucleotide-releasing factor RalGPS2	Q9ERD6-1;Q9ERD6;Q8C134;Q9ERD6-4;Q9ERD6;Q9ERD6-3;Q9ERD6;Q9ERD6-2;Q9ERD6
IPI00890869	Semaphorin-4C;Semaphorin-C-like 1;M-Sema F	761;773	753	CQPGGGPPS(1.0)PPPGIPGQPLPS(1.0)PTR_2	0	2	2	nd	nd	-4.6434	2.1747e-05	nd	-4.5895	nd	-4.6973	_CQPGGGPPS(ph)PPPGIPGQPLPS(ph)PTR_	CQPGGGPPS(1)PPPGIPGQPLPS(0.984)PT(0.016)R	0	2	0	3	836.71	-0.14271	89.882	19024	33.83	33.83	117.16	17.974	K20101122_NU_PM_Rep02_pSTY_Lab_MaTC1_HbTC3_SCX_fxn01	IPI00890869	Semaphorin-4C	Q64151;Q69ZB9
IPI00223714	Histone H1.4;H1 VAR.2;H1e		34	KT(0.5)S(0.5)GPPVSELITK_1	0	1	1	-2.43475	-2.14405	-4.5788	2.77144e-05	nd	-4.5788	nd	nd	_KT(ph)SGPPVSELITK_	KT(0.5)S(0.5)GPPVSELITK	0	1	0	2	718.873	0.18388	73.363	16746	34.57	34.57	107.52	0	K20101122_NU_PM_Rep02_pSTY_Lab_MaTC1_HbTC3_SCX_fxn10	IPI00223714	Histone H1.4	P43274
IPI00405836	SH3 domain-binding protein 4	244	242	RSY(1.0)SLSELSVLQAK_1	0	2	2	nd	nd	-4.52472	3.38714e-05	nd	-2.37938	nd	-6.67006	_RSY(ph)SLSELSVLQAK_	RS(0.057)Y(0.887)S(0.057)LSELSVLQAK	0	1	0	3	554.282	-0.057471	96.087	23500	26.58	26.58	127.93	11.95	K20101122_NU_PM_Rep02_pSTY_Lab_MaTC1_HbTC3_SCX_fxn10	IPI00405836	SH3 domain-binding protein 4	Q921I6
IPI00465657	Mitogen-activated protein kinase kinase kinase 15;MAPK/ERK kinase kinase 15		71	SESSQGAAAGGGPEAGALK_1	2	0	2	-3.30464	-1.18428	-4.48891	3.8638e-05	-5.01348	nd	-3.96435	nd	_S(ph)ESSQGAAAGGGPEAGALK_	S(0.42)ES(0.29)S(0.29)QGAAAGGGPEAGALK	0	1	0	2	862.878	0.79091	57.86	8700	25.74	25.74	71.383	1.6112	K20101113_NU_PM_Rep01_pSTY_LbTC3_Mba_HaTC1_SCX_fxn04	IPI00465657	Mitogen-activated protein kinase kinase kinase 15	A2AQW0
IPI00923679	Insulin receptor substrate 2	968	963	QRSPLS(1.0)DYMNLDFSSPK_1	0	2	2	-2.14275	-2.34371	-4.48646	3.89863e-05	nd	-3.5182	nd	-5.45473	_QRSPLS(ph)DYMNLDFSSPK_	QRS(0.002)PLS(0.986)DY(0.012)MNLDFSSPK	0	1	0	3	688.975	0.41428	102.16	23951	41.79	41.79	96.604	19.15	K20101122_NU_PM_Rep02_pSTY_Lab_MaTC1_HbTC3_SCX_fxn09	IPI00923679	Insulin receptor substrate 2	B9EJW3;O88970;Q3U2I0
IPI00137173	Mitochondrial carrier homolog 1;Mitochondrial carrier-like protein 1	381	379	RVS(1.0)SGSCFALE_1	0	2	2	nd	nd	-4.45035	4.44777e-05	nd	-4.49638	nd	-4.40432	_RVS(ph)SGSCFALE_	RVS(0.992)S(0.007)GS(0.001)CFALE	0	1	0	2	646.771	0.49733	79.196	17093	17.41	17.41	91.202	21.536	K20101122_NU_PM_Rep02_pSTY_Lab_MaTC1_HbTC3_SCX_fxn06	IPI00137173;IPI00742287	Isoform 1 of Mitochondrial carrier homolog 1;Isoform 2 of Mitochondrial carrier homolog 1	Q791T5-1;Q791T5;Q791T5-2;Q791T5
IPI00469941;IPI00357145	Enhanced at puberty protein 1;Putative uncharacterized protein	15	11	RQSCY(1.0)LCDLPR_1	0	2	2	-1.73273	-2.67574	-4.40848	5.17586e-05	nd	-4.62874	nd	-4.18821	_RQSCY(ph)LCDLPR_	RQS(0.074)CY(0.926)LCDLPR	0	1	0	3	516.555	0.26544	79.316	18867	15.83	15.83	80.535	10.981	K20101122_NU_PM_Rep02_pSTY_Lab_MaTC1_HbTC3_SCX_fxn11	IPI00469941;IPI00357145	Enhanced at puberty protein 1;interferon regulatory factor 2 binding protein 2	Q8K3X4;Q8BJC6
IPI00309413	SH2/SH3 adaptor protein;Non-catalytic region of tyrosine kinase adaptor protein 2	90	88	DAS(1.0)PTPSTDAEYPANGSGADRIYDLNIPAFVK_2	0	1	1	nd	nd	-4.40212	5.29575e-05	nd	-4.40212	nd	nd	_DAS(ph)PTPS(ph)TDAEYPANGSGADRIYDLNIPAFVK_	DAS(0.96)PT(0.06)PS(0.49)T(0.49)DAEY(0.001)PANGSGADRIYDLNIPAFVK	0	2	0	3	1171.51	0.21163	109.54	19599	29.5	29.5	79.813	0	K20101122_NU_PM_Rep02_pSTY_Lab_MaTC1_HbTC3_SCX_fxn03	IPI00309413	non-catalytic region of tyrosine kinase adaptor protein 2	O55033;Q8BQ28
IPI00876558	Latrophilin-2;Calcium-independent alpha-latrotoxin receptor 2	1459	1457	GNS(1.0)DGYIIPINK_1	2	2	4	nd	nd	-4.37905	5.7534e-05	-5.64596	-3.61463	-4.24189	-4.5162	_GNS(ph)DGYIIPINK_	GNS(0.999)DGY(0.001)IIPINK	0	1	0	2	685.821	0.14856	88.642	17030	23.68	23.68	85.526	30.921	K20101113_NU_PM_Rep01_pSTY_LbTC3_Mba_HaTC1_SCX_fxn04	IPI00876558;IPI00876154;IPI00668099	latrophilin 2;Isoform 2 of Latrophilin-2;Lphn2 protein	Q8JZZ7-2;Q8JZZ7;Q8JZZ7-1;Q8JZZ7;Q0P6A0
IPI00776104	Cohesin subunit SA-2;Stromal antigen 2;SCC3 homolog 2		1046	NSLLAGGDDDTMSVISGMSSRGS(0.5)TVR_2	2	0	2	nd	nd	-4.37023	5.93791e-05	-4.88143	nd	-3.85902	nd	_NSLLAGGDDDTMSVISGMSSRGS(ph)T(ph)VR_	NS(0.006)LLAGGDDDT(0.043)MS(0.129)VIS(0.432)GMS(0.204)S(0.15)RGS(0.629)T(0.408)VR	0	2	0	3	925.057	-0.27112	101.14	23925	10.88	10.88	41.891	1.2981	K20101113_NU_PM_Rep01_pSTY_LbTC3_Mba_HaTC1_SCX_fxn05	IPI00776104;IPI00421190	Stromal antigen 2;stromal antigen 2	O35638;A2AFF6;A2AFF5;Q3TG33;Q8BSB5
IPI00867880	Purkinje cell protein 4-like protein 1	8	2	SELNTKT(1.0)PPAANQASDPEEK_1	2	2	4	-3.51605	-0.8405	-4.35655	6.23517e-05	-4.1113	-5.10078	-3.10538	-4.60181	_(ac)SELNTKT(ph)PPAANQASDPEEK_	SELNT(0.007)KT(0.993)PPAANQASDPEEK	1	1	0	3	750.337	-0.27875	66.064	8478	55.59	55.59	152.12	21.634	K20101122_NU_PM_Rep02_pSTY_Lab_MaTC1_HbTC3_SCX_fxn03	IPI00867880	Purkinje cell protein 4-like protein 1	Q6W8Q3
IPI00465657	Mitogen-activated protein kinase kinase kinase 15;MAPK/ERK kinase kinase 15	73	66	AVYVRSES(1.0)SQGAAAGGGPEAGALK_1	0	2	2	-3.30464	-0.992129	-4.29676	7.7074e-05	nd	-5.04921	nd	-3.54432	_AVYVRSES(ph)SQGAAAGGGPEAGALK_	AVY(0.02)VRS(0.118)ES(0.745)S(0.118)QGAAAGGGPEAGALK	0	1	0	3	771.701	0.52723	66.337	11762	15.52	15.52	83.606	8.0163	K20101122_NU_PM_Rep02_pSTY_Lab_MaTC1_HbTC3_SCX_fxn08	IPI00465657	Mitogen-activated protein kinase kinase kinase 15	A2AQW0
IPI00135645	Glucagon;Glicentin;Glicentin-related polypeptide;Oxyntomodulin;Glucagon-like peptide 1;Glucagon-like peptide 1(7-37);Glucagon-like peptide 1(7-36);Glucagon-like peptide 2	152	146	HADGSFS(1.0)DEMSTILDNLATR_1	2	2	4	-4.20825	-0.0683407	-4.27659	8.27406e-05	-3.96453	-4.87382	-3.54408	-4.58865	_HADGSFS(ph)DEMSTILDNLATR_	HADGS(0.055)FS(0.945)DEMSTILDNLATR	0	1	0	2	1130.48	0.24628	110.73	28195	60.39	60.39	153.48	12.384	K20101122_NU_PM_Rep02_pSTY_Lab_MaTC1_HbTC3_SCX_fxn10	IPI00135645;IPI00754533	Glucagon	P55095;A2AS85;A2AS86
IPI00230430	Cocaine- and amphetamine-regulated transcript protein;CART(1-52);CART(55-102);CART(62-102)	42	37	ALDIYS(1.0)AVDDASHEKELIEALQEVLK_1	0	2	2	nd	nd	-4.247	9.17627e-05	nd	-5.96684	nd	-2.52717	_ALDIYS(ph)AVDDASHEKELIEALQEVLK_	ALDIY(0.197)S(0.746)AVDDAS(0.057)HEKELIEALQEVLK	0	1	0	4	745.62	0.16383	111.09	28318	10.83	10.83	42.561	5.7768	K20101122_NU_PM_Rep02_pSTY_Lab_MaTC1_HbTC3_SCX_fxn10	IPI00230430	Isoform Short of Cocaine- and amphetamine-regulated transcript protein	P56388-2;P56388;Q3UY31;Q3UYI4
IPI00380471	Ras-specific guanine nucleotide-releasing factor RalGPS2;RalA exchange factor RalGPS2;Ral GEF with PH domain and SH3-binding motif 2	296	293	SAAS(1.0)REDLAGPDIGASPQGGR_1	2	2	4	nd	nd	-4.1962	0.000109448	-2.1419	-4.52206	-3.9794	-4.41299	_SAAS(ph)REDLAGPDIGASPQGGR_	S(0.123)AAS(0.877)REDLAGPDIGASPQGGR	0	1	0	3	697.987	-0.29	67.314	13043	45.48	45.48	145.45	8.5387	K20101122_NU_PM_Rep02_pSTY_Lab_MaTC1_HbTC3_SCX_fxn09	IPI00380471;IPI00885611;IPI00403905;IPI00885790	Isoform 1 of Ras-specific guanine nucleotide-releasing factor RalGPS2;Isoform 4 of Ras-specific guanine nucleotide-releasing factor RalGPS2;Isoform 3 of Ras-specific guanine nucleotide-releasing factor RalGPS2;Isoform 2 of Ras-specific guanine nucleotide-releasing factor RalGPS2	Q9ERD6-1;Q9ERD6;Q8C134;Q9ERD6-4;Q9ERD6;Q9ERD6-3;Q9ERD6;Q9ERD6-2;Q9ERD6
IPI00331556	Heat shock 70 kDa protein 4;Heat shock 70-related protein APG-2	76	74	AFS(1.0)DPFVEAEKSNLAYDIVQLPTGLTGIK_1	2	2	4	-0.755172	-3.44053	-4.1957	0.000109633	-4.32689	-4.06452	-4.51498	-3.3003	_AFS(ph)DPFVEAEKSNLAYDIVQLPTGLTGIK_	AFS(1)DPFVEAEKSNLAYDIVQLPTGLTGIK	0	1	0	3	1068.54	0.29929	110.93	26274	46.67	46.67	75.009	37.999	K20101122_NU_PM_Rep02_pSTY_Lab_MaTC1_HbTC3_SCX_fxn06	IPI00331556	Heat shock 70 kDa protein 4	Q61316;Q3U2G2;Q571M2;Q8C6R3;Q99L75
IPI00129918	Survival motor neuron protein		20	RGTGQS(0.5)DDSDIWDDTALIK_1	0	1	1	nd	nd	-4.16317	0.000122608	nd	-4.16317	nd	nd	_RGTGQS(ph)DDSDIWDDTALIK_	RGT(0.394)GQS(0.525)DDS(0.08)DIWDDTALIK	0	1	0	3	724.986	0.47458	99.803	24636	28.65	28.65	69.159	1.244	K20101122_NU_PM_Rep02_pSTY_Lab_MaTC1_HbTC3_SCX_fxn10	IPI00129918	Survival motor neuron protein	P97801;Q3UMN7;Q549F9;Q5PXT3;Q8CH69;Q9JIC6;Q9JIC8
IPI00109318	Eukaryotic translation initiation factor 4E-binding protein 2;Phosphorylated heat- and acid-stable protein regulated by insulin 2		21	TVAISDAAQLPQDYCTTPGGTLFSTT(0.5)PGGTR_1	0	2	2	-1.07417	-3.08797	-4.16214	0.000123041	nd	-4.72221	nd	-3.60207	_TVAISDAAQLPQDYCTTPGGTLFSTT(ph)PGGTR_	TVAISDAAQLPQDYCTTPGGT(0.026)LFS(0.026)T(0.13)T(0.688)PGGT(0.13)R	0	1	0	3	1088.5	0.19481	106.55	21274	36.24	36.24	83.704	7.2449	K20101122_NU_PM_Rep02_pSTY_Lab_MaTC1_HbTC3_SCX_fxn02	IPI00109318	Eukaryotic translation initiation factor 4E-binding protein 2	P70445;Q3UFP6;Q3UZD4
IPI00895965	Microtubule-associated protein;Microtubule-associated protein 2		622	ASQPSPPAQEAGYSTLAQSYTPGHPSELPEEPSSPQER_1	2	1	3	nd	nd	-4.15391	0.000126558	-4.53543	-4.033	-4.15391	nd	_ASQPSPPAQEAGYSTLAQSYTPGHPSELPEEPS(ph)SPQER_	AS(0.001)QPS(0.001)PPAQEAGY(0.002)S(0.002)T(0.003)LAQS(0.023)Y(0.053)T(0.053)PGHPS(0.134)ELPEEPS(0.364)S(0.364)PQER	0	1	0	4	1022.71	1.3358	92.277	20025	20.03	20.03	33.579	0	K20101113_NU_PM_Rep01_pSTY_LbTC3_Mba_HaTC1_SCX_fxn07	IPI00895965;IPI00118075	Microtubule-associated protein;Microtubule-associated protein 2	B2KGT6;P20357
IPI00321407	Cullin-4A;Putative uncharacterized protein	10	2	ADEGPRKGS(1.0)VSALMGR_1	0	2	2	-0.379379	-3.74808	-4.12746	0.000138501	nd	-4.37203	nd	-3.8829	_(ac)ADEGPRKGS(ph)VSALMGR_	ADEGPRKGS(0.999)VS(0.001)ALMGR	1	1	0	2	876.909	-0.27559	71.831	14525	15.04	15.04	89.162	28.661	K20101122_NU_PM_Rep02_pSTY_Lab_MaTC1_HbTC3_SCX_fxn09	IPI00321407;IPI00885960;IPI00457633	Cullin-4A;Putative uncharacterized protein;Putative uncharacterized protein (Fragment)	Q3TCH7;Q3UD60;Q8R1T2;Q9CTG1;Q9CW15;Q3TLY0;Q8BJG5
IPI00467530	Actin-binding LIM protein 1;Actin-binding LIM protein family member 1;Putative uncharacterized protein;Ablim1 protein	499	494	STSQGS(1.0)INSPVYSR_2	0	2	2	nd	nd	-4.09794	0.000153077	nd	-4.13627	nd	-4.05962	_S(ph)TSQGS(ph)INSPVYSR_	S(0.467)T(0.266)S(0.266)QGS(0.993)INS(0.007)PVYSR	0	2	0	2	821.829	0.39019	67.103	13280	14.97	14.97	89.579	2.4419	K20101122_NU_PM_Rep02_pSTY_Lab_MaTC1_HbTC3_SCX_fxn01	IPI00467530;IPI00831178;IPI00831353;IPI00356147;IPI00755288;IPI00463138;IPI00831081;IPI00169851;IPI00480399;IPI00831442;IPI00831454;IPI00831268	Isoform 1 of Actin-binding LIM protein 1;87 kDa protein;84 kDa protein;Ablim1 protein;80 kDa protein;Isoform 2 of Actin-binding LIM protein 1;77 kDa protein;Putative uncharacterized protein;Isoform 3 of Actin-binding LIM protein 1;52 kDa protein;49 kDa protein	Q8K4G5-1;Q8K4G5;Q8K4G5-4;Q8K4G5;B9EIV0;Q9EPW6;Q8K4G5-2;Q8K4G5;Q3TAG5;Q3UP03;Q8K4G5-3;Q8K4G5;Q8K278
IPI00467530	Actin-binding LIM protein 1;Actin-binding LIM protein family member 1;Putative uncharacterized protein;Ablim1 protein	496;499	494	STS(1.0)QGS(1.0)INSPVYSR_2	0	2	2	nd	nd	-4.09667	0.000153734	nd	-4.13461	nd	-4.05874	_STS(ph)QGS(ph)INSPVYSR_	S(0.086)T(0.039)S(0.874)QGS(1)INSPVYSR	0	2	0	2	821.829	0.53938	67.114	13298	31.87	31.87	137.35	10.051	K20101122_NU_PM_Rep02_pSTY_Lab_MaTC1_HbTC3_SCX_fxn01	IPI00467530;IPI00831178;IPI00831353;IPI00356147;IPI00755288;IPI00463138;IPI00831081;IPI00169851;IPI00480399;IPI00831442;IPI00831454;IPI00831268	Isoform 1 of Actin-binding LIM protein 1;87 kDa protein;84 kDa protein;Ablim1 protein;80 kDa protein;Isoform 2 of Actin-binding LIM protein 1;77 kDa protein;Putative uncharacterized protein;Isoform 3 of Actin-binding LIM protein 1;52 kDa protein;49 kDa protein	Q8K4G5-1;Q8K4G5;Q8K4G5-4;Q8K4G5;B9EIV0;Q9EPW6;Q8K4G5-2;Q8K4G5;Q3TAG5;Q3UP03;Q8K4G5-3;Q8K4G5;Q8K278
IPI00132418	Signal recognition particle 14 kDa protein;Signal recognition particle 14	44	43	KS(1.0)SVEGLEPAENKCLLR_1	0	2	2	0.0926979	-4.1789	-4.0862	0.000159264	nd	-4.28103	nd	-3.89137	_KS(ph)SVEGLEPAENKCLLR_	KS(0.926)S(0.074)VEGLEPAENKCLLR	0	1	0	3	670.662	-0.38016	71.503	15369	21.53	21.53	128.36	10.981	K20101122_NU_PM_Rep02_pSTY_Lab_MaTC1_HbTC3_SCX_fxn12	IPI00132418;IPI00756504	Signal recognition particle 14 kDa protein;Signal recognition particle 14	P16254;A2AUM5;A2AUM6
IPI00776104	Cohesin subunit SA-2;Stromal antigen 2;SCC3 homolog 2		1046	NSLLAGGDDDTMSVISGMS(0.5)SRGSTVR_2	2	0	2	nd	nd	-4.08035	0.000162436	-3.86905	nd	-4.29164	nd	_NSLLAGGDDDTMS(ph)VISGMS(ph)SRGSTVR_	NS(0.001)LLAGGDDDT(0.141)MS(0.458)VIS(0.458)GMS(0.499)S(0.148)RGS(0.148)T(0.148)VR	0	2	0	3	925.057	-0.17164	101.12	23830	11.66	11.66	41.891	0	K20101113_NU_PM_Rep01_pSTY_LbTC3_Mba_HaTC1_SCX_fxn05	IPI00776104;IPI00421190	Stromal antigen 2;stromal antigen 2	O35638;A2AFF6;A2AFF5;Q3TG33;Q8BSB5
IPI00515330	Septin-9;SL3-3 integration site 1 protein	2	2	S(1.0)DPAVNAQLDGIISDFEALKR_1	0	2	2	-2.74283	-1.32266	-4.0655	0.000170746	nd	-4.18877	nd	-3.94223	_(ac)S(ph)DPAVNAQLDGIISDFEALKR_	S(1)DPAVNAQLDGIISDFEALKR	1	1	0	2	1191.07	0.54006	111.39	20178	42.15	42.15	65.292	56.53	K20101122_NU_PM_Rep02_pSTY_Lab_MaTC1_HbTC3_SCX_fxn03	IPI00515330	Isoform 3 of Septin-9	Q80UG5-3;Q80UG5
IPI00831480	Differentially expressed in FDCP 8	461	459	KQS(1.0)LFQEPGLDMDA_1	2	2	4	nd	nd	-4.05137	0.000179021	-3.82626	-3.04009	-4.27648	-4.68355	_KQS(ph)LFQEPGLDM(ox)DA_	KQS(1)LFQEPGLDMDA	0	1	1	2	837.858	0.064331	89.948	20812	46.79	46.79	155.64	155.64	K20101122_NU_PM_Rep02_pSTY_Lab_MaTC1_HbTC3_SCX_fxn05	IPI00831480;IPI00226352;IPI00319894	55 kDa protein;54 kDa protein;Isoform 1 of Differentially expressed in FDCP 8	Q99J78-1;Q99J78
IPI00228694	Synaptotagmin-like protein 5		304	NTS(0.5)GTPSIAVSGTSLSSER_1	2	0	2	-1.9356	-2.10004	-4.03564	0.000188676	-3.58184	nd	-4.48945	nd	_NTS(ph)GTPSIAVSGTSLSSER_	NT(0.281)S(0.718)GT(0.001)PSIAVSGTSLSSER	0	1	0	2	965.941	0.029855	80.929	14933	88.23	88.23	201.22	4.0678	K20101113_NU_PM_Rep01_pSTY_LbTC3_Mba_HaTC1_SCX_fxn04	IPI00228694;IPI00336485	Isoform 1 of Synaptotagmin-like protein 5;Isoform 2 of Synaptotagmin-like protein 5	Q80T23-1;Q80T23;A2AF58;Q80T23-2;Q80T23
IPI00830829	Inositol hexakisphosphate and diphosphoinositol-pentakisphosphate kinase 2;InsP6 and PP-IP5 kinase 2;Histidine acid phosphatase domain-containing protein 1	1179	1177	KIS(1.0)LNTYTPTK_1	2	2	4	-1.91651	-2.10899	-4.0255	0.00019516	-3.79807	-4.18437	-3.86662	-4.32972	_KIS(ph)LNTYTPTK_	KIS(0.993)LNT(0.003)Y(0.003)TPTK	0	1	0	2	673.342	0.76057	68.521	15223	34.12	34.12	94.358	24.691	K20101122_NU_PM_Rep02_pSTY_Lab_MaTC1_HbTC3_SCX_fxn10	IPI00830829;IPI00420593	140 kDa protein;Isoform 1 of Inositol hexakisphosphate and diphosphoinositol-pentakisphosphate kinase 2	Q6ZQB6-1;Q6ZQB6;Q80V47;Q8BWK5
IPI00229599	Neuron navigator 1;Pore membrane and/or filament-interacting-like protein 3		649	KTSLDVSNS(0.5)VEPGFLAPGAR_1	0	2	2	nd	nd	-4.02187	0.000197529	nd	-4.05174	nd	-3.992	_KTSLDVSNS(ph)VEPGFLAPGAR_	KT(0.098)S(0.098)LDVS(0.098)NS(0.706)VEPGFLAPGAR	0	1	0	3	709.016	0.27833	93.82	27561	23.98	23.98	82.295	8.5722	K20101128_NU_PM_Lab_MaTC1_HbTC3_SCXproteome_fxn05	IPI00229599;IPI00399498;IPI00845683;IPI00845619	Isoform 1 of Neuron navigator 1;Isoform 2 of Neuron navigator 1;Isoform 3 of Neuron navigator 1;Isoform 4 of Neuron navigator 1	Q8CH77-1;Q8CH77;Q8CB55;Q8CH77-2;Q8CH77;Q8CH77-3;Q8CH77;Q8CH77-4;Q8CH77
IPI00923679	Insulin receptor substrate 2;4PS	556	554	RVS(1.0)GDGAQDLDRGLR_1	2	2	4	-2.14275	-1.87558	-4.01833	0.000199863	-4.03216	-4.30117	-3.83104	-4.00451	_RVS(ph)GDGAQDLDRGLR_	RVS(1)GDGAQDLDRGLR	0	1	0	3	565.604	0.33015	58.695	12425	17.11	17.11	42.963	42.963	K20101113_NU_PM_Rep01_pSTY_LbTC3_Mba_HaTC1_SCX_fxn12	IPI00923679;IPI00379844	Insulin receptor substrate 2	B9EJW3;O88970;Q3U2I0;P81122
IPI00465657	Mitogen-activated protein kinase kinase kinase 15;MAPK/ERK kinase kinase 15		66	AVYVRSESSQGAAAGGGPEAGALK_1	2	2	4	-3.30464	-0.708205	-4.01284	0.000203538	-4.14854	-5.05183	-0.0904124	-3.87715	_AVYVRSES(ph)SQGAAAGGGPEAGALK_	AVY(0.012)VRS(0.072)ES(0.458)S(0.458)QGAAAGGGPEAGALK	0	1	0	3	771.701	0.40402	66.312	11760	21.93	21.93	83.606	0	K20101122_NU_PM_Rep02_pSTY_Lab_MaTC1_HbTC3_SCX_fxn08	IPI00465657	Mitogen-activated protein kinase kinase kinase 15	A2AQW0
IPI00923679	Insulin receptor substrate 2;4PS		360	TASEGDGGAAGGAGTAGGRPMSVAGSPLS(0.5)PGPVRAPLSR_1	0	2	2	-2.14275	-1.86911	-4.01186	0.000204203	nd	-3.784	nd	-4.23971	_TASEGDGGAAGGAGTAGGRPMSVAGSPLS(ph)PGPVRAPLSR_	T(0.001)AS(0.001)EGDGGAAGGAGT(0.003)AGGRPMS(0.089)VAGS(0.089)PLS(0.721)PGPVRAPLS(0.096)R	0	1	0	4	889.93	0.32304	83.687	20022	14.94	14.94	36.839	8.7367	K20101122_NU_PM_Rep02_pSTY_Lab_MaTC1_HbTC3_SCX_fxn11	IPI00923679;IPI00379844	Insulin receptor substrate 2	B9EJW3;O88970;Q3U2I0;P81122
IPI00330624	Putative uncharacterized protein		252	TSQLGDS(0.5)PFYPGKTTYGGAAAAVR_1	0	2	2	-0.780508	-3.22816	-4.00867	0.000206373	nd	0.0957125	nd	-8.11305	_TSQLGDS(ph)PFYPGKTTYGGAAAAVR_	T(0.148)S(0.121)QLGDS(0.609)PFY(0.121)PGKTTYGGAAAAVR	0	1	0	3	832.392	0.96279	86.957	17641	11.4	11.4	60.547	6.1306	K20101122_NU_PM_Rep02_pSTY_Lab_MaTC1_HbTC3_SCX_fxn08	IPI00330624	nucleoporin 153	Q3TA10;Q3V3W1;Q80UN3;Q80WR0;Q8BRF6;Q8R2M9
IPI00169485	MFLJ00294 protein;Rab11fip1 protein;MCG2247;Rab11 family-interacting protein 1;Rab-coupling protein	339;346	334	SEIRES(1.0)SPSNSPS(1.0)PQGFR_2	0	2	2	nd	nd	-3.99604	0.00021518	nd	-4.58668	nd	-3.40541	_SEIRES(ph)SPSNSPS(ph)PQGFR_	SEIRES(0.993)S(0.007)PS(0.001)NSPS(1)PQGFR	0	2	0	3	707.959	0.16533	64.338	11645	34.68	34.68	141.42	21.761	K20101122_NU_PM_Rep02_pSTY_Lab_MaTC1_HbTC3_SCX_fxn07	IPI00169485;IPI00808381;IPI00317548	RAB11 family interacting protein 1;MCG2247;Rab11 family-interacting protein 1	Q6KAN5;Q05A58;Q9D620
IPI00467571	Mitochondrial fission factor	132	130	SMS(1.0)ENAVRQNGQLVR_1	0	2	2	nd	nd	-3.99232	0.000217843	nd	-2.667	nd	-5.31764	_SMS(ph)ENAVRQNGQLVR_	S(0.036)MS(0.964)ENAVRQNGQLVR	0	1	0	3	590.277	-0.50192	62.578	13344	10.41	10.41	50.855	14.313	K20101122_NU_PM_Rep02_pSTY_Lab_MaTC1_HbTC3_SCX_fxn10	IPI00467571;IPI00850543;IPI00420734;IPI00126855;IPI00854973	Isoform 2 of Mitochondrial fission factor;Isoform 3 of Mitochondrial fission factor;Isoform 1 of Mitochondrial fission factor;Isoform 4 of Mitochondrial fission factor;similar to 5230400G24Rik protein	Q6PCP5-2;Q6PCP5;Q6PCP5-3;Q6PCP5;Q6PCP5-1;Q6PCP5;Q6PCP5-4;Q6PCP5
IPI00875692	Excision repair cross-complementing rodent repair deficiency, complementation group 5;DNA repair protein complementing XP-G cells homolog;Xeroderma pigmentosum group G-complementing protein homolog;DNA excision repair protein ERCC-5;Ercc5 protein	572	565	CNS(0.5)S(0.5)RLS(0.5)S(1.0)DDETEGGQNPAPK_3	0	2	2	nd	nd	-3.99005	0.000219485	nd	-2.64548	nd	-5.33461	_CNS(ph)S(ph)RLSS(ph)DDETEGGQNPAPK_	CNS(0.671)S(0.671)RLS(0.671)S(0.983)DDET(0.003)EGGQNPAPK	0	3	0	2	1244.94	-0.72147	54.189	8706	19.47	19.47	45.404	0	K20101122_NU_PM_Rep02_pSTY_Lab_MaTC1_HbTC3_SCX_fxn02	IPI00875692;IPI00310463;IPI00460333	excision repair cross-complementing rodent repair deficiency, complementation group 5;DNA repair protein complementing XP-G cells homolog;Ercc5 protein (Fragment)	B2RUC3;Q3TPQ3;Q3TUN4;Q3TUT3;Q3UV64;P35689;Q6P9Q0
IPI00929784	Ubiquitin carboxyl-terminal hydrolase 36;Ubiquitin thioesterase 36;Ubiquitin-specific-processing protease 36;Deubiquitinating enzyme 36;Ubiquitin specific peptidase 36		538	SAPLQSLTTSPTTS(0.5)QGS(0.5)PGTGESR_3	2	0	2	nd	nd	-3.97712	0.000229041	-3.86727	nd	-4.08697	nd	_SAPLQSLTTS(ph)PTTS(ph)QGS(ph)PGTGESR_	SAPLQSLT(0.012)T(0.035)S(0.461)PT(0.461)T(0.173)S(0.634)QGS(0.634)PGT(0.294)GES(0.294)R	0	3	0	3	863.017	0.14587	93.913	19853	16.76	16.76	51.863	0	K20101113_NU_PM_Rep01_pSTY_LbTC3_Mba_HaTC1_SCX_fxn01	IPI00929784;IPI00929779	Ubiquitin carboxyl-terminal hydrolase 36;Ubiquitin specific peptidase 36	B1AQJ2;B0QZF8;Q8BMX4
IPI00274739;IPI00330591	DNA-binding protein A;Cold shock domain-containing protein A;Y-box protein 3;Y-box binding protein	259	259	S(1.0)RPLNAVSQDGKETK_1	2	2	4	nd	nd	-3.97696	0.00022916	-3.4995	-4.58786	-2.73681	-4.45441	_S(ph)RPLNAVSQDGKETK_	S(1)RPLNAVSQDGKETK	0	1	0	3	570.612	-0.64986	13.269	1234	10.43	10.43	60.662	43.162	K20101122_NU_PM_Rep02_pSTY_Lab_MaTC1_HbTC3_SCX_fxn12	IPI00274739;IPI00474439;IPI00330591	Isoform 2 of DNA-binding protein A;Y-box binding protein (Fragment);Isoform 1 of DNA-binding protein A	Q9JKB3-2;Q9JKB3;Q64369;Q9JKB3-1;Q9JKB3;Q8BPG0
IPI00380471	Ras-specific guanine nucleotide-releasing factor RalGPS2;RalA exchange factor RalGPS2;Ral GEF with PH domain and SH3-binding motif 2	336	314	KS(0.5)S(0.5)AAAAAAAAAEGALLPQTPPS(1.0)PR_2	2	2	4	nd	nd	-3.96607	0.000237513	-3.18351	-4.55335	-4.45597	-3.47616	_KS(ph)SAAAAAAAAAEGALLPQTPPS(ph)PR_	KS(0.5)S(0.5)AAAAAAAAAEGALLPQTPPS(1)PR	0	2	0	2	1232.59	-1.0614	101.04	23108	79.31	79.31	208.55	0	K20101122_NU_PM_Rep02_pSTY_Lab_MaTC1_HbTC3_SCX_fxn06	IPI00380471;IPI00885611;IPI00403905;IPI00885790	Isoform 1 of Ras-specific guanine nucleotide-releasing factor RalGPS2;Isoform 4 of Ras-specific guanine nucleotide-releasing factor RalGPS2;Isoform 3 of Ras-specific guanine nucleotide-releasing factor RalGPS2;Isoform 2 of Ras-specific guanine nucleotide-releasing factor RalGPS2	Q9ERD6-1;Q9ERD6;Q8C134;Q9ERD6-4;Q9ERD6;Q9ERD6-3;Q9ERD6;Q9ERD6-2;Q9ERD6
IPI00339468	ATP-dependent RNA helicase A;Nuclear DNA helicase II;DEAH box protein 9		1140	QIS(0.5)RPSAAGINLMIGSVR_1	0	2	2	-0.216852	-3.71642	-3.93327	0.000264409	nd	-4.9265	nd	-2.94005	_QIS(ph)RPSAAGINLMIGSVR_	QIS(0.634)RPS(0.366)AAGINLMIGSVR	0	1	0	3	650.671	-0.09209	99.118	22969	75.39	75.39	143.81	2.394	K20101122_NU_PM_Rep02_pSTY_Lab_MaTC1_HbTC3_SCX_fxn09	IPI00339468;IPI00875791;IPI00607914	Isoform 2 of ATP-dependent RNA helicase A;Isoform 1 of ATP-dependent RNA helicase A;Isoform 3 of ATP-dependent RNA helicase A	O70133-2;O70133;Q05BR6;Q3TEB2;Q3TF92;Q3UR42;O70133-1;O70133;O70133-3;O70133
IPI00855097	Tensin-3;Tensin-like SH2 domain-containing protein 1		2	S(0.5)ESPVGPKPTMLR_1	0	2	2	nd	nd	-3.91981	0.000276256	nd	-4.05062	nd	-3.78899	_(ac)S(ph)ESPVGPKPTMLR_	S(0.627)ES(0.373)PVGPKPTMLR	1	1	0	2	760.863	0.19852	76.998	13806	21.39	21.39	73.924	2.2494	K20101122_NU_PM_Rep02_pSTY_Lab_MaTC1_HbTC3_SCX_fxn04	IPI00855097	Isoform 2 of Tensin-3	Q5SSZ5-2;Q5SSZ5
IPI00762553	Bullous pemphigoid antigen 1, isoforms 1/2/3/4;Hemidesmosomal plaque protein;Dystonia musculorum protein	7189	7184	S(0.5)ESNSS(1.0)ITATQPTLAK_2	0	1	1	-1.91466	-1.98764	-3.9023	0.000292395	nd	-3.9023	nd	nd	_S(ph)ESNSS(ph)ITATQPTLAK_	S(0.666)ES(0.333)NS(0.005)S(0.992)IT(0.004)ATQPTLAK	0	2	0	2	897.882	0.84154	69.563	13957	27.17	27.17	127.24	3.0219	K20101122_NU_PM_Rep02_pSTY_Lab_MaTC1_HbTC3_SCX_fxn01	IPI00762553;IPI00230690;IPI00230689	dystonin isoform b;Isoform 2 of Bullous pemphigoid antigen 1, isoforms 1/2/3/4;Isoform 1 of Bullous pemphigoid antigen 1, isoforms 1/2/3/4	Q91ZU6-1;Q91ZU6;Q91ZU6-2;Q91ZU6;A3KMF5;Q80VL5
IPI00469941;IPI00357145	Enhanced at puberty protein 1;Putative uncharacterized protein		11	RQS(0.5)CY(0.5)LCDLPR_1	2	0	2	-1.73273	-2.16935	-3.90208	0.000292607	-3.92699	nd	-3.87717	nd	_RQS(ph)CYLCDLPR_	RQS(0.5)CY(0.5)LCDLPR	0	1	0	3	516.555	0.60294	79.117	19587	12.25	12.25	69.555	0	K20101113_NU_PM_Rep01_pSTY_LbTC3_Mba_HaTC1_SCX_fxn11	IPI00469941;IPI00357145	Enhanced at puberty protein 1;interferon regulatory factor 2 binding protein 2	Q8K3X4;Q8BJC6
IPI00923679	Insulin receptor substrate 2		885	LSLEGLQTLPSMQEYPLPTEPKS(0.5)PGEY(0.5)INIDFGEAGTR_1	0	2	2	-2.14275	-1.74669	-3.88945	0.000304801	nd	-4.15676	nd	-3.62213	_LSLEGLQTLPSMQEYPLPTEPKS(ph)PGEYINIDFGEAGTR_	LSLEGLQTLPSMQEYPLPT(0.007)EPKS(0.497)PGEY(0.497)INIDFGEAGTR	0	1	0	3	1420.01	-0.24957	110.01	25988	55.38	55.38	78.549	0	K20101122_NU_PM_Rep02_pSTY_Lab_MaTC1_HbTC3_SCX_fxn06	IPI00923679	Insulin receptor substrate 2	B9EJW3;O88970;Q3U2I0
IPI00136134	Protein NDRG2;Protein Ndr2		346	SRTLSQS(0.5)S(0.5)ESGTLPSGPPGHTMEVSC_3	0	2	2	nd	nd	-3.87833	0.000315925	nd	-5.16201	nd	-2.59464	_S(ph)RTLSQS(ph)S(ph)ESGTLPSGPPGHTMEVSC_	S(0.435)RT(0.384)LS(0.384)QS(0.707)S(0.626)ES(0.213)GT(0.22)LPS(0.031)GPPGHT(0.001)MEVS(0.001)C	0	3	0	3	977.044	-0.97982	85.392	17874	11.61	11.61	47.967	0.73023	K20101122_NU_PM_Rep02_pSTY_Lab_MaTC1_HbTC3_SCX_fxn01	IPI00136134;IPI00759847	Isoform 1 of Protein NDRG2;Isoform 2 of Protein NDRG2	Q9QYG0-1;Q9QYG0;Q8CGR9;Q9QYG0-2;Q9QYG0;Q9CTJ5
IPI00649691	Coiled-coil and C2 domain-containing protein 1B;Coiled-coil and C2 domain containing 1B	455	453	KGS(1.0)EQDSVAATLATAQK_1	2	0	2	0.444321	-4.31926	-3.87494	0.000319386	-4.05643	nd	-3.69345	nd	_KGS(ph)EQDSVAATLATAQK_	KGS(1)EQDSVAATLATAQK	0	1	0	2	892.925	0.2662	71.198	16051	86.05	86.05	219.8	98.456	K20101113_NU_PM_Rep01_pSTY_LbTC3_Mba_HaTC1_SCX_fxn10	IPI00649691;IPI00882302	Coiled-coil and C2 domain-containing protein 1B;Coiled-coil and C2 domain containing 1B	Q8BRN9;Q7TPN1;A2A8R5
IPI00323800	Neurofilament medium polypeptide;Neurofilament triplet M protein;160 kDa neurofilament protein;Neurofilament 3	23	17	VTETRSS(1.0)FSR_1	0	2	2	-0.493202	-3.36576	-3.85896	0.000336204	nd	-4.44505	nd	-3.27287	_VTETRSS(ph)FSR_	VTET(0.005)RS(0.005)S(0.99)FSR	0	1	0	2	625.282	-0.23753	36.431	3538	36.69	36.69	74.948	23.028	K20101128_NU_PM_Lab_MaTC1_HbTC3_SCXproteome_fxn10_101130171810	IPI00323800;IPI00831210	Neurofilament medium polypeptide;53 kDa protein	P08553
IPI00380722	Large proline-rich protein BAT2;HLA-B-associated transcript 2		451	RKQS(0.5)SSEISLAVER_1	0	2	2	-0.0870601	-3.76832	-3.85538	0.000340089	nd	-3.34829	nd	-4.36246	_RKQS(ph)SSEISLAVER_	RKQS(0.667)S(0.149)S(0.149)EIS(0.035)LAVER	0	1	0	3	557.28	-0.013854	59.411	11600	11.15	11.15	31.286	6.5091	K20101122_NU_PM_Rep02_pSTY_Lab_MaTC1_HbTC3_SCX_fxn12	IPI00380722	Large proline-rich protein BAT2	Q7TSC1;Q5DTJ4;Q9CRP0;Q9CRP1;Q9CRU5
IPI00130375	Mitogen-activated protein kinase kinase kinase 1;MAPK/ERK kinase kinase 1	1007	1005	KFS(1.0)LQFQR_1	2	2	4	nd	nd	-3.83876	0.000358646	-3.36988	-5.1066	-3.15099	-4.30764	_KFS(ph)LQFQR_	KFS(1)LQFQR	0	1	0	2	567.279	0.33806	78.342	19444	22.74	22.74	84.762	84.762	K20101113_NU_PM_Rep01_pSTY_LbTC3_Mba_HaTC1_SCX_fxn11	IPI00130375	Mitogen-activated protein kinase kinase kinase 1	P53349
IPI00229599	Neuron navigator 1;Pore membrane and/or filament-interacting-like protein 3	651	649	KTS(1.0)LDVSNSVEPGFLAPGAR_1	2	2	4	nd	nd	-3.83819	0.000359298	-3.40801	-4.75213	-2.73247	-4.26837	_KTS(ph)LDVSNSVEPGFLAPGAR_	KT(0.033)S(0.967)LDVSNSVEPGFLAPGAR	0	1	0	2	1063.02	0.31482	91.983	20748	94.57	94.57	222.08	14.638	K20101122_NU_PM_Rep02_pSTY_Lab_MaTC1_HbTC3_SCX_fxn09	IPI00229599;IPI00399498;IPI00845683;IPI00845619	Isoform 1 of Neuron navigator 1;Isoform 2 of Neuron navigator 1;Isoform 3 of Neuron navigator 1;Isoform 4 of Neuron navigator 1	Q8CH77-1;Q8CH77;Q8CB55;Q8CH77-2;Q8CH77;Q8CH77-3;Q8CH77;Q8CH77-4;Q8CH77
IPI00129918	Survival motor neuron protein	25;28	21	GTGQS(1.0)DDS(1.0)DIWDDTALIK_2	2	2	4	nd	nd	-3.83647	0.000361272	-3.87961	-3.98797	-3.79334	-3.22704	_GTGQS(ph)DDS(ph)DIWDDTALIK_	GT(0.003)GQS(0.997)DDS(1)DIWDDTALIK	0	2	0	2	1048.91	1.0462	109.62	24099	58.32	58.32	163.16	25.786	K20101122_NU_PM_Rep02_pSTY_Lab_MaTC1_HbTC3_SCX_fxn01	IPI00129918	Survival motor neuron protein	P97801;Q3UMN7;Q549F9;Q5PXT3;Q8CH69;Q9JIC6;Q9JIC8
IPI00895965	Microtubule-associated protein;Microtubule-associated protein 2	654	622	ASQPSPPAQEAGYSTLAQSYTPGHPSELPEEPS(1.0)SPQER_2	0	2	2	nd	nd	-3.83287	0.000365446	nd	-3.9434	nd	-3.72234	_AS(ph)QPSPPAQEAGYSTLAQSYTPGHPSELPEEPS(ph)SPQER_	AS(0.423)QPS(0.423)PPAQEAGY(0.102)S(0.026)T(0.026)LAQSYTPGHPSELPEEPS(0.805)S(0.194)PQER	0	2	0	4	1042.7	-0.36406	96.131	15765	49.53	49.53	71.269	0	K20101122_NU_PM_Rep02_pSTY_Lab_MaTC1_HbTC3_SCX_fxn03	IPI00895965;IPI00118075	Microtubule-associated protein;Microtubule-associated protein 2	B2KGT6;P20357
IPI00461475	Protein FAM117B;Amyotrophic lateral sclerosis 2 chromosomal region candidate gene 13 protein homolog		7	RNGS(0.5)PT(0.5)PAGALAGGAVGPPGGPGSR_1	0	2	2	nd	nd	-3.82658	0.000372846	nd	-1.47128	nd	-6.18187	_RNGS(ph)PTPAGALAGGAVGPPGGPGSR_	RNGS(0.5)PT(0.5)PAGALAGGAVGPPGGPGSR	0	1	0	3	746.697	0.28199	72.607	16557	42.02	42.02	162.88	0	K20101122_NU_PM_Rep02_pSTY_Lab_MaTC1_HbTC3_SCX_fxn10	IPI00461475	Protein FAM117B	Q3U3E2
IPI00129918	Survival motor neuron protein	25;28	20	RGTGQS(1.0)DDS(1.0)DIWDDTALIK_2	2	2	4	nd	nd	-3.8194	0.000381454	-3.60923	-4.00184	-3.69688	-3.94192	_RGTGQS(ph)DDS(ph)DIWDDTALIK_	RGTGQS(1)DDS(1)DIWDDTALIK	0	2	0	2	1126.96	0.41712	106.13	24737	42.9	42.9	183.16	63.114	K20101122_NU_PM_Rep02_pSTY_Lab_MaTC1_HbTC3_SCX_fxn06	IPI00129918	Survival motor neuron protein	P97801;Q3UMN7;Q549F9;Q5PXT3;Q8CH69;Q9JIC6;Q9JIC8
IPI00890869	Semaphorin-4C;Semaphorin-C-like 1;M-Sema F	761;773	753	CQPGGGPPS(1.0)PPPGIPGQPLPS(1.0)PTRLHLGGGR_2	0	1	1	nd	nd	-3.81882	0.000382157	nd	-3.81882	nd	nd	_CQPGGGPPS(ph)PPPGIPGQPLPS(ph)PTRLHLGGGR_	CQPGGGPPS(1)PPPGIPGQPLPS(0.861)PT(0.139)RLHLGGGR	0	2	0	3	1066.84	-0.41814	95.962	22071	67.23	67.23	105.77	7.9358	K20101122_NU_PM_Rep02_pSTY_Lab_MaTC1_HbTC3_SCX_fxn09	IPI00890869	Semaphorin-4C	Q64151;Q69ZB9
IPI00923679	Insulin receptor substrate 2	907	885	LSLEGLQTLPSMQEYPLPTEPKS(1.0)PGEYINIDFGEAGTR_1	0	2	2	-2.14275	-1.65504	-3.79779	0.000408494	nd	-4.40853	nd	-3.18704	_LSLEGLQTLPSM(ox)QEYPLPTEPKS(ph)PGEYINIDFGEAGTR_	LSLEGLQTLPSMQEYPLPT(0.011)EPKS(0.806)PGEY(0.18)INIDFGEAGT(0.003)R	0	1	1	3	1425.35	0.098756	109.48	26150	62.12	62.12	78.549	6.5091	K20101122_NU_PM_Rep02_pSTY_Lab_MaTC1_HbTC3_SCX_fxn05	IPI00923679	Insulin receptor substrate 2	B9EJW3;O88970;Q3U2I0
IPI00132418	Signal recognition particle 14 kDa protein;Signal recognition particle 14		43	KS(0.5)S(0.5)VEGLEPAENK_1	0	2	2	0.0926979	-3.87299	-3.78029	0.000431684	nd	-3.87819	nd	-3.68238	_KS(ph)SVEGLEPAENK_	KS(0.5)S(0.5)VEGLEPAENK	0	1	0	3	489.896	0.31506	45.771	8147	12.02	12.02	58.94	0	K20101122_NU_PM_Rep02_pSTY_Lab_MaTC1_HbTC3_SCX_fxn10	IPI00132418;IPI00756504	Signal recognition particle 14 kDa protein;Signal recognition particle 14	P16254;A2AUM5;A2AUM6
IPI00318935	SRA stem-loop-interacting RNA-binding protein, mitochondrial	104;105	98	ALHGAQT(1.0)S(1.0)DEERFLR_2	2	2	4	-1.85751	-1.91965	-3.77716	0.000435953	-3.62633	-4.34497	-3.928	-3.49595	_ALHGAQT(ph)S(ph)DEERFLR_	ALHGAQT(1)S(1)DEERFLR	0	2	0	2	945.401	0.13674	72.991	17651	27.89	27.89	117.63	117.63	K20101113_NU_PM_Rep01_pSTY_LbTC3_Mba_HaTC1_SCX_fxn11	IPI00318935;IPI00919281	Isoform 1 of SRA stem-loop-interacting RNA-binding protein, mitochondrial;11 kDa protein	Q9D8T7-1;Q9D8T7;Q14AR0
IPI00274469	Nuclear factor related to kappa-B-binding protein;DNA-binding protein R kappa-B	298	296	KGS(1.0)LAALYDLAVLK_1	2	2	4	0.242128	-3.96883	-3.7267	0.00051051	-2.94809	-4.50531	-2.57758	-4.68411	_KGS(ph)LAALYDLAVLK_	KGS(1)LAALYDLAVLK	0	1	0	2	771.421	-0.030518	107.99	25807	57.24	57.24	170.84	81.258	K20101122_NU_PM_Rep02_pSTY_Lab_MaTC1_HbTC3_SCX_fxn09	IPI00274469	Nuclear factor related to kappa-B-binding protein	Q6PIJ4;Q3UV62
IPI00458056	Nuclear cap-binding protein subunit 1;80 kDa nuclear cap-binding protein;NCBP 80 kDa subunit	21	19	RKT(1.0)SDANETEDHLESLICK_1	0	2	2	-0.568775	-3.15674	-3.72552	0.000512385	nd	-3.53943	nd	-3.91161	_RKT(ph)SDANETEDHLESLICK_	RKT(0.877)S(0.123)DANETEDHLESLICK	0	1	0	4	582.265	-0.26032	79.55	17604	26.18	26.18	77.709	8.5503	K20101122_NU_PM_Rep02_pSTY_Lab_MaTC1_HbTC3_SCX_fxn12	IPI00458056	Nuclear cap-binding protein subunit 1	Q3UYV9;Q3TLK3
IPI00309015	Protein GPR107	537	535	KVS(1.0)NGAVEPQGSWEGTA_1	0	2	2	nd	nd	-3.72529	0.000512751	nd	-3.36679	nd	-4.08379	_KVS(ph)NGAVEPQGSWEGTA_	KVS(1)NGAVEPQGSWEGTA	0	1	0	2	898.896	0.87529	74.268	16457	62.04	62.04	160.28	134.07	K20101122_NU_PM_Rep02_pSTY_Lab_MaTC1_HbTC3_SCX_fxn05	IPI00309015	Protein GPR107	Q8BUV8;Q148Z6;Q3U3Y0;Q3UQH1
IPI00114368	Vesicle-trafficking protein SEC22b;SEC22 vesicle-trafficking protein homolog B;SEC22 vesicle-trafficking protein-like 1;ERS24;ERS-24	137	134	NLGS(1.0)INTELQDVQR_1	2	2	4	0.105978	-3.83004	-3.72406	0.00051471	-3.74943	-3.6987	-3.52734	-3.92887	_NLGS(ph)INTELQDVQR_	NLGS(1)INTELQDVQR	0	1	0	2	833.893	0.15433	95.192	18876	70.18	70.18	186.77	59.467	K20101122_NU_PM_Rep02_pSTY_Lab_MaTC1_HbTC3_SCX_fxn04	IPI00114368;IPI00880617	Vesicle-trafficking protein SEC22b;19 kDa protein	O08547;Q3UZ06
IPI00850983	Synaptojanin-1;Synaptic inositol-1,4,5-trisphosphate 5-phosphatase 1	1200	1194	EIEAPKS(1.0)PGTAR_1	2	2	4	-0.356502	-3.36496	-3.72147	0.00051888	-3.93979	-3.50314	-3.48549	-4.0544	_EIEAPKS(ph)PGTAR_	EIEAPKS(1)PGTAR	0	1	0	2	668.319	0.23776	15.654	1630	28.56	28.56	88.268	33.663	K20101122_NU_PM_Rep02_pSTY_Lab_MaTC1_HbTC3_SCX_fxn10	IPI00850983;IPI00881540	synaptojanin 1 isoform a;Synaptojanin-1	Q8CHC4
IPI00923679	Insulin receptor substrate 2;4PS	556	554	RVS(1.0)GDGAQDLDR_1	2	2	4	-2.14275	-1.5684	-3.71115	0.000535756	-3.30504	-4.23441	-2.57359	-4.11726	_RVS(ph)GDGAQDLDR_	RVS(1)GDGAQDLDR	0	1	0	2	684.799	0.096381	41.143	4902	42.92	42.92	176.01	176.01	K20101128_NU_PM_Lab_MaTC1_HbTC3_SCXproteome_fxn10_101130171810	IPI00923679;IPI00379844	Insulin receptor substrate 2	B9EJW3;O88970;Q3U2I0;P81122
IPI00649691	Coiled-coil and C2 domain-containing protein 1B;Coiled-coil and C2 domain containing 1B		453	KGS(0.5)EQDS(0.5)VAATLATAQK_1	2	0	2	0.444321	-4.13532	-3.691	0.000570192	-3.66114	nd	-3.72087	nd	_KGS(ph)EQDSVAATLATAQK_	KGS(0.499)EQDS(0.499)VAAT(0.003)LATAQK	0	1	0	3	595.619	0.76687	71.153	16109	26.03	26.03	60.018	0	K20101113_NU_PM_Rep01_pSTY_LbTC3_Mba_HaTC1_SCX_fxn10	IPI00649691;IPI00882302	Coiled-coil and C2 domain-containing protein 1B;Coiled-coil and C2 domain containing 1B	Q8BRN9;Q7TPN1;A2A8R5
IPI00222090	SH3 and PX domain-containing protein 2B;Factor for adipocyte differentiation 49		287	LGPS(0.5)S(0.5)PAHSGALDLDGVSR_1	0	2	2	nd	nd	-3.68553	0.000579889	nd	-4.35594	nd	-3.01513	_LGPS(ph)SPAHSGALDLDGVSR_	LGPS(0.498)S(0.498)PAHS(0.004)GALDLDGVSR	0	1	0	3	639.302	0.11925	80.926	15889	33.51	33.51	136.85	0	K20101122_NU_PM_Rep02_pSTY_Lab_MaTC1_HbTC3_SCX_fxn08	IPI00222090	SH3 and PX domain-containing protein 2B	A2AAY5;B9EJ37;Q5DTZ1
IPI00131492	GRB2-related adaptor protein 2;GADS protein;Growth factor receptor-binding protein;GRBLG;GRB-2-like protein;Hematopoietic cell-associated adaptor protein GrpL;GRB-2-related monocytic adapter protein;Adapter protein GRID	254	252	RHT(1.0)DPVQLQAAGR_1	2	2	4	nd	nd	-3.66932	0.000609529	-3.26903	-4.179	-1.88663	-4.06961	_RHT(ph)DPVQLQAAGR_	RHT(1)DPVQLQAAGR	0	1	0	3	510.251	-0.31281	42.725	7159	17.9	17.9	76.632	76.632	K20101122_NU_PM_Rep02_pSTY_Lab_MaTC1_HbTC3_SCX_fxn12	IPI00131492;IPI00756731	GRB2-related adaptor protein 2;similar to adaptor protein Gads	O89100;Q3U0E8
IPI00465657	Mitogen-activated protein kinase kinase kinase 15;MAPK/ERK kinase kinase 15		71	S(0.5)ESSQGAAAGGGPEAGALK_1	0	2	2	-3.30464	-0.349081	-3.65372	0.000639374	nd	-4.25984	nd	-3.04759	_S(ph)ESSQGAAAGGGPEAGALK_	S(0.658)ES(0.341)S(0.002)QGAAAGGGPEAGALK	0	1	0	2	862.878	0.50957	56.965	8293	45.36	45.36	137.38	2.8606	K20101122_NU_PM_Rep02_pSTY_Lab_MaTC1_HbTC3_SCX_fxn04	IPI00465657	Mitogen-activated protein kinase kinase kinase 15	A2AQW0
IPI00135645	Glucagon;Glicentin;Glicentin-related polypeptide;Oxyntomodulin;Glucagon-like peptide 1;Glucagon-like peptide 1(7-37);Glucagon-like peptide 1(7-36);Glucagon-like peptide 2	150	146	HADGS(1.0)FSDEMSTILDNLATR_1	0	2	2	-4.20825	0.55708	-3.65117	0.000644376	nd	-4.01709	nd	-3.28525	_HADGS(ph)FSDEMSTILDNLATR_	HADGS(0.902)FS(0.098)DEMSTILDNLATR	0	1	0	3	753.991	0.084031	110.3	26558	44.44	44.44	110.18	9.6453	K20101122_NU_PM_Rep02_pSTY_Lab_MaTC1_HbTC3_SCX_fxn09	IPI00135645;IPI00754533	Glucagon	P55095;A2AS85;A2AS86
IPI00121300	RNA-binding protein Musashi homolog 1	12	1	METDAPQPGLAS(1.0)PDSPHDPCK_1	2	2	4	nd	nd	-3.63987	0.000666973	-4.53572	-3.80989	-3.46985	-3.26255	_(ac)METDAPQPGLAS(ph)PDSPHDPCK_	METDAPQPGLAS(0.99)PDS(0.01)PHDPCK	1	1	0	2	1186.48	0.32372	79.248	11587	63.79	63.79	102.36	20.116	K20101122_NU_PM_Rep02_pSTY_Lab_MaTC1_HbTC3_SCX_fxn03	IPI00121300	Isoform 1 of RNA-binding protein Musashi homolog 1	Q61474-1;Q61474
IPI00923679	Insulin receptor substrate 2;4PS		341	T(0.5)DSLAATPPAAK_1	0	2	2	-2.14275	-1.49414	-3.63689	0.000673069	nd	-3.93702	nd	-3.33676	_T(ph)DSLAATPPAAK_	T(0.622)DS(0.374)LAAT(0.004)PPAAK	0	1	0	2	611.789	-0.66734	52.817	7273	30.05	30.05	67.303	2.2091	K20101122_NU_PM_Rep02_pSTY_Lab_MaTC1_HbTC3_SCX_fxn04	IPI00923679;IPI00379844	Insulin receptor substrate 2	B9EJW3;O88970;Q3U2I0;P81122
IPI00467530	Actin-binding LIM protein 1;Actin-binding LIM protein family member 1;Putative uncharacterized protein;Ablim1 protein		494	S(0.5)TSQGSINSPVYSR_1	2	2	4	nd	nd	-3.63221	0.00068273	-4.64814	-2.89842	-4.36599	-2.39009	_S(ph)TSQGSINSPVYSR_	S(0.536)T(0.232)S(0.232)QGSINSPVYSR	0	1	0	2	781.846	1.262	62.369	13051	48.87	48.87	130.93	3.631	K20101122_NU_PM_Rep02_pSTY_Lab_MaTC1_HbTC3_SCX_fxn05	IPI00467530;IPI00831178;IPI00831353;IPI00356147;IPI00755288;IPI00463138;IPI00831081;IPI00169851;IPI00480399;IPI00831442;IPI00831454;IPI00831268	Isoform 1 of Actin-binding LIM protein 1;87 kDa protein;84 kDa protein;Ablim1 protein;80 kDa protein;Isoform 2 of Actin-binding LIM protein 1;77 kDa protein;Putative uncharacterized protein;Isoform 3 of Actin-binding LIM protein 1;52 kDa protein;49 kDa protein	Q8K4G5-1;Q8K4G5;Q8K4G5-4;Q8K4G5;B9EIV0;Q9EPW6;Q8K4G5-2;Q8K4G5;Q3TAG5;Q3UP03;Q8K4G5-3;Q8K4G5;Q8K278
IPI00123881	DNA replication licensing factor MCM6;Mis5 homolog	219	208	IQETQAELPRGS(1.0)IPR_1	0	2	2	0.0642918	-3.68503	-3.62074	0.000706927	nd	-3.55199	nd	-3.68949	_IQETQAELPRGS(ph)IPR_	IQETQAELPRGS(1)IPR	0	1	0	3	592.3	0.08498	72.853	14799	14.41	14.41	97.936	75.678	K20101122_NU_PM_Rep02_pSTY_Lab_MaTC1_HbTC3_SCX_fxn09	IPI00123881	DNA replication licensing factor MCM6	P97311;Q3UC10;Q3ULG5;Q542I2;Q8C5L1
IPI00223818	Alkylglycerone phosphate synthase;Alkyldihydroxyacetonephosphate synthase, peroxisomal;Alkylglycerone-phosphate synthase	83	75	RAASAAGAS(1.0)PAATPAAPESGTIPK_1	0	2	2	-1.09412	-2.51923	-3.61335	0.000722947	nd	-3.41486	nd	-3.81185	_RAASAAGAS(ph)PAATPAAPESGTIPK_	RAAS(0.03)AAGAS(0.97)PAATPAAPESGTIPK	0	1	0	3	744.034	-0.031802	64.626	12263	14.47	14.47	75.589	15.042	K20101122_NU_PM_Rep02_pSTY_Lab_MaTC1_HbTC3_SCX_fxn09	IPI00223818;IPI00756601	Alkylglycerone phosphate synthase;Alkyldihydroxyacetonephosphate synthase, peroxisomal	A2AL50;Q8C0I1;A2AL49;Q3TNW8;Q8BKC4
IPI00130127	Glycogen [starch] synthase, muscle	722	709	SNSVDTGPSSSLST(1.0)PTEPLSPTSSLGEERN_2	2	0	2	nd	nd	-3.60817	0.000734371	-2.0035	nd	-5.21284	nd	_SNSVDTGPS(ph)SSLST(ph)PTEPLSPTSSLGEERN_	S(0.002)NS(0.001)VDT(0.017)GPS(0.309)S(0.309)S(0.076)LS(0.321)T(0.786)PT(0.178)EPLS(0.001)PTSSLGEERN	0	2	0	3	1065.12	0.19998	93.556	19790	15.24	15.24	64.429	0	K20101113_NU_PM_Rep01_pSTY_LbTC3_Mba_HaTC1_SCX_fxn01	IPI00130127;IPI00856819	Glycogen [starch] synthase, muscle;77 kDa protein	Q9Z1E4
IPI00123040	Receptor-type tyrosine-protein phosphatase kappa	868	861	YLCEGTES(1.0)PYQTGQLHPAIR_1	2	2	4	nd	nd	-3.60182	0.000748598	-4.05064	-4.59397	-2.53583	-3.15301	_YLCEGTES(ph)PYQTGQLHPAIR_	YLCEGTES(0.92)PY(0.079)QT(0.001)GQLHPAIR	0	1	0	2	1200.54	0.20282	80.379	17203	35.22	35.22	106.55	10.637	K20101122_NU_PM_Rep02_pSTY_Lab_MaTC1_HbTC3_SCX_fxn09	IPI00123040	Receptor-type tyrosine-protein phosphatase kappa	P35822;B2RRF0;Q8C462;Q8C5G0;Q8C819;Q99KV5
IPI00132418	Signal recognition particle 14 kDa protein;Signal recognition particle 14	45	43	KSS(1.0)VEGLEPAENK_1	2	2	4	0.0926979	-3.69381	-3.60111	0.000750206	-3.34733	-3.8549	-3.28246	-4.27415	_KSS(ph)VEGLEPAENK_	KS(0.028)S(0.972)VEGLEPAENK	0	1	0	2	734.34	-0.22652	18.951	2505	58.34	58.34	165	15.472	K20101113_NU_PM_Rep01_pSTY_LbTC3_Mba_HaTC1_SCX_fxn11	IPI00132418;IPI00756504	Signal recognition particle 14 kDa protein;Signal recognition particle 14	P16254;A2AUM5;A2AUM6
IPI00467854	CAP-Gly domain-containing linker protein 2;Cytoplasmic linker protein 2;Cytoplasmic linker protein 115;MKIAA0291 protein	974	972	RYS(1.0)LIDPASPPELLK_1	2	2	4	0.153402	-3.75393	-3.60053	0.000751527	-2.88206	-4.319	-2.65883	-4.40534	_RYS(ph)LIDPASPPELLK_	RY(0.031)S(0.969)LIDPASPPELLK	0	1	0	2	889.958	0.63496	99.881	23170	50.82	50.82	176.78	14.96	K20101122_NU_PM_Rep02_pSTY_Lab_MaTC1_HbTC3_SCX_fxn09	IPI00467854;IPI00408543;IPI00750151	Isoform 1 of CAP-Gly domain-containing linker protein 2;Isoform 2 of CAP-Gly domain-containing linker protein 2;MKIAA0291 protein (Fragment)	Q9Z0H8-1;Q9Z0H8;Q9Z0H8-2;Q9Z0H8;Q6A090
IPI00894970	Low affinity cationic amino acid transporter 2;Solute carrier family 7 member 2;T-cell early activation protein;20.5	662	660	NLS(1.0)LPFILHEKTSEC_1	2	2	4	nd	nd	-3.58273	0.000792928	-3.49744	-4.06794	-3.15674	-3.66803	_NLS(ph)LPFILHEKTSEC_	NLS(1)LPFILHEKTSEC	0	1	0	2	934.437	0.61225	106.49	25257	38.69	38.69	133.79	116.99	K20101122_NU_PM_Rep02_pSTY_Lab_MaTC1_HbTC3_SCX_fxn09	IPI00894970;IPI00227855;IPI00652731	74 kDa protein;Isoform 2 of Low affinity cationic amino acid transporter 2;Isoform 1 of Low affinity cationic amino acid transporter 2	P18581-2;P18581;Q8R2J2;P18581-1;P18581;Q8R2J3
IPI00929786	La-related protein 1;La ribonucleoprotein domain family member 1	138	136	KGS(1.0)KVGDFGDAVNWPTPGEIAHK_1	2	2	4	-0.803567	-2.77473	-3.5783	0.000803562	-3.77075	-3.46428	-3.69232	-3.30109	_KGS(ph)KVGDFGDAVNWPTPGEIAHK_	KGS(1)KVGDFGDAVNWPTPGEIAHK	0	1	0	3	830.732	0.22889	89.514	22468	26.35	26.35	104.95	94.482	K20101113_NU_PM_Rep01_pSTY_LbTC3_Mba_HaTC1_SCX_fxn12	IPI00929786	Isoform 1 of La-related protein 1	Q6ZQ58-1;Q6ZQ58;Q3UU34
IPI00761526	Rltpr protein;Leucine-rich repeat-containing protein 16C;RGD, leucine-rich repeat, tropomodulin and proline-rich containing protein	663	654	RTSPAPDILS(1.0)LPEDPCLGPR_1	0	2	2	0.583704	-4.15846	-3.57476	0.00081215	nd	-3.4451	nd	-3.70442	_RTSPAPDILS(ph)LPEDPCLGPR_	RT(0.003)S(0.021)PAPDILS(0.976)LPEDPCLGPR	0	1	0	3	757.699	1.0975	102.36	23969	16.37	16.37	82.295	16.765	K20101122_NU_PM_Rep02_pSTY_Lab_MaTC1_HbTC3_SCX_fxn09	IPI00761526;IPI00355099;IPI00889268	Rltpr protein;Isoform 2 of Leucine-rich repeat-containing protein 16C;Isoform 1 of Leucine-rich repeat-containing protein 16C	Q14BI8;Q3V3V9-2;Q3V3V9;Q3V3V9-1;Q3V3V9
IPI00830274	Protein FAM64A	72	69	RLES(1.0)PEPEQQGLAAR_1	2	2	4	nd	nd	-3.57303	0.000816383	-2.51342	-5.14619	-2.09188	-4.63264	_RLES(ph)PEPEQQGLAAR_	RLES(1)PEPEQQGLAAR	0	1	0	3	587.616	-0.050412	59.426	12244	27.63	27.63	141.09	141.09	K20101122_NU_PM_Rep02_pSTY_Lab_MaTC1_HbTC3_SCX_fxn10	IPI00830274	Isoform 2 of Protein FAM64A	Q8BFY7-2;Q8BFY7
IPI00465657	Mitogen-activated protein kinase kinase kinase 15;MAPK/ERK kinase kinase 15	71	71	S(1.0)ESSQGAAAGGGPEAGALK_1	0	2	2	-3.30464	-0.26617	-3.57081	0.000821839	nd	-4.26639	nd	-2.87522	_S(ph)ESSQGAAAGGGPEAGALK_	S(0.968)ES(0.032)SQGAAAGGGPEAGALK	0	1	0	2	862.878	0.36351	56.927	8318	50.69	50.69	137.38	14.81	K20101122_NU_PM_Rep02_pSTY_Lab_MaTC1_HbTC3_SCX_fxn04	IPI00465657	Mitogen-activated protein kinase kinase kinase 15	A2AQW0
IPI00223055	Putative uncharacterized protein	70	70	S(1.0)FLVSYIANK_1	2	2	4	-0.871293	-2.69072	-3.56202	0.00084376	-3.67154	-3.09139	-3.4525	-6.23537	_S(ph)FLVSYIANK_	S(1)FLVSYIANK	0	1	0	2	611.299	0.21304	100.54	16900	27.23	27.23	105.55	73.078	K20101122_NU_PM_Rep02_pSTY_Lab_MaTC1_HbTC3_SCX_fxn03	IPI00223055;IPI00928383	glutaminyl-tRNA synthetase isoform 1;82 kDa protein	Q3TIN2;Q3TN94;Q8BML9;Q8BU21
IPI00944006	Putative uncharacterized protein;Peter pan homolog (Drosophila), isoform CRA_c;Suppressor of SWI4 1 homolog;Peter Pan homolog	238;240	224	LQDISELLATGVGLS(1.0)DS(1.0)EVEPDGEHNTTELPQAVAGR_2	0	2	2	nd	nd	-3.54387	0.000890725	nd	-2.46968	nd	-4.61807	_LQDISELLATGVGLS(ph)DS(ph)EVEPDGEHNTTELPQAVAGR_	LQDISELLAT(0.004)GVGLS(0.998)DS(0.995)EVEPDGEHNT(0.002)T(0.001)ELPQAVAGR	0	2	0	3	1336.61	-0.10101	110.33	23367	43.87	43.87	80.229	24.999	K20101122_NU_PM_Rep02_pSTY_Lab_MaTC1_HbTC3_SCX_fxn04	IPI00944006;IPI00130510	peter pan homolog;Suppressor of SWI4 1 homolog	Q8BYM4;Q91YU8
IPI00126396	DNA replication licensing factor MCM7;CDC47 homolog	501	501	S(1.0)LEQNVQLPAALLSR_1	0	2	2	0.308253	-3.85179	-3.54354	0.000891623	nd	-3.99689	nd	-3.09018	_S(ph)LEQNVQLPAALLSR_	S(1)LEQNVQLPAALLSR	0	1	0	2	859.945	0.61978	107.2	18787	57.19	57.19	181.59	176.35	K20101122_NU_PM_Rep02_pSTY_Lab_MaTC1_HbTC3_SCX_fxn03	IPI00126396	Putative uncharacterized protein	Q61881;Q3U4T8;Q3UDI8;Q3V122
IPI00229599	Neuron navigator 1;Pore membrane and/or filament-interacting-like protein 3		649	KTSLDVSNSVEPGFLAPGAR_1	2	2	4	nd	nd	-3.52849	0.000932407	-3.44276	-4.01417	-2.93272	-3.61422	_KT(ph)SLDVSNSVEPGFLAPGAR_	KT(0.321)S(0.321)LDVS(0.038)NS(0.321)VEPGFLAPGAR	0	1	0	3	709.016	0.25546	92.038	20725	37.95	37.95	100.53	0	K20101122_NU_PM_Rep02_pSTY_Lab_MaTC1_HbTC3_SCX_fxn09	IPI00229599;IPI00399498;IPI00845683;IPI00845619	Isoform 1 of Neuron navigator 1;Isoform 2 of Neuron navigator 1;Isoform 3 of Neuron navigator 1;Isoform 4 of Neuron navigator 1	Q8CH77-1;Q8CH77;Q8CB55;Q8CH77-2;Q8CH77;Q8CH77-3;Q8CH77;Q8CH77-4;Q8CH77
IPI00357734	DBF4-type zinc finger-containing protein 2 homolog	466;471	457	NETPTVSGAT(1.0)SDNGS(1.0)SSR_2	0	2	2	-2.96508	-0.563169	-3.52825	0.00093307	nd	-3.39092	nd	-3.66559	_NETPTVSGAT(ph)SDNGS(ph)SSR_	NETPTVSGAT(0.82)S(0.184)DNGS(0.866)S(0.065)S(0.065)R	0	2	0	2	963.859	0.29762	51.283	9473	46.5	46.5	120.05	6.5704	K20101122_NU_PM_Rep02_pSTY_Lab_MaTC1_HbTC3_SCX_fxn01	IPI00357734	DBF4-type zinc finger-containing protein 2 homolog	Q5SS00
IPI00222090	SH3 and PX domain-containing protein 2B;Factor for adipocyte differentiation 49	290	287	LGPS(1.0)SPAHSGALDLDGVSR_1	2	0	2	nd	nd	-3.52206	0.000950358	-4.17241	nd	-2.87171	nd	_LGPS(ph)SPAHSGALDLDGVSR_	LGPS(0.886)S(0.113)PAHSGALDLDGVSR	0	1	0	3	639.302	-0.62975	81.031	16340	26.16	26.16	86.649	8.9395	K20101113_NU_PM_Rep01_pSTY_LbTC3_Mba_HaTC1_SCX_fxn08	IPI00222090	SH3 and PX domain-containing protein 2B	A2AAY5;B9EJ37;Q5DTZ1
IPI00749646	DEP domain-containing mTOR-interacting protein;DEP domain-containing protein 6;Depdc6-002		278	RS(0.5)S(0.5)MSSCGSSGYFSSS(0.5)PTLSSSPPVLCNPK_2	0	2	2	-1.60055	-1.91958	-3.52013	0.000955806	nd	-3.86453	nd	-3.17573	_RS(ph)SMSSCGSSGYFSSS(ph)PTLSSSPPVLCNPK_	RS(0.496)S(0.496)MS(0.003)S(0.003)CGS(0.001)S(0.001)GY(0.001)FS(0.021)S(0.117)S(0.68)PT(0.117)LS(0.021)S(0.021)S(0.021)PPVLCNPK	0	2	0	3	1104.45	-0.59505	96.609	21721	23.71	23.71	93.393	0	K20101122_NU_PM_Rep02_pSTY_Lab_MaTC1_HbTC3_SCX_fxn06	IPI00749646;IPI00896693;IPI00652416;IPI00652239	Isoform 1 of DEP domain-containing mTOR-interacting protein;Depdc6-002;Isoform 3 of DEP domain-containing mTOR-interacting protein;Isoform 2 of DEP domain-containing mTOR-interacting protein	Q570Y9-1;Q570Y9;B2ZRS3;B2ZRS5;B2ZRS6;Q570Y9-3;Q570Y9;Q570Y9-2;Q570Y9;B2ZRS7;B2ZRS8
IPI00132522	Transmembrane protein 100	121	119	RES(1.0)QTALVVNQR_1	2	0	2	#DIV/0!	#DIV/0!	-3.50276	0.00100616	-4.0691	nd	-2.93643	nd	_RES(ph)QTALVVNQR_	RES(0.949)QT(0.051)ALVVNQR	0	1	0	2	740.867	0.55527	45.626	8862	27.15	27.15	100.94	12.675	K20101113_NU_PM_Rep01_pSTY_LbTC3_Mba_HaTC1_SCX_fxn11	IPI00132522	Transmembrane protein 100	Q9CQG9
IPI00130920	Microtubule-associated protein 1B;MAP1.2;MAP1(X);MAP1 light chain LC1	1928	1925	TTKT(1.0)PEDGGYTCEITEK_1	0	2	2	nd	nd	-3.50032	0.00101344	nd	-4.03326	nd	-2.96738	_TTKT(ph)PEDGGYTCEITEK_	T(0.011)T(0.007)KT(0.982)PEDGGYTCEITEK	0	1	0	3	670.619	0.19338	63.262	11864	19.33	19.33	128.36	19.552	K20101122_NU_PM_Rep02_pSTY_Lab_MaTC1_HbTC3_SCX_fxn09	IPI00130920	Microtubule-associated protein 1B	P14873
IPI00124103	Copper chaperone for superoxide dismutase;Superoxide dismutase copper chaperone	267	265	KDS(1.0)AQPPAHL_1	2	2	4	0.346545	-3.84641	-3.49986	0.0010148	-3.40831	-3.95816	-2.8412	-3.59142	_KDS(ph)AQPPAHL_	KDS(1)AQPPAHL	0	1	0	2	572.263	-0.60067	16.455	2422	27	27	87.769	87.769	K20101113_NU_PM_Rep01_pSTY_LbTC3_Mba_HaTC1_SCX_fxn11	IPI00124103	Copper chaperone for superoxide dismutase	Q9WU84;Q543K2
IPI00357734	DBF4-type zinc finger-containing protein 2 homolog		525	LVDKSYGSGSSEPCEDS(0.5)GS(0.5)S(0.5)ADETPAASR_2	0	2	2	-2.96508	-0.51169	-3.47677	0.00108606	nd	-2.92794	nd	-4.02561	_LVDKSYGSGSSEPCEDS(ph)GS(ph)SADETPAASR_	LVDKSYGSGSSEPCEDS(0.659)GS(0.659)S(0.659)ADET(0.022)PAASR	0	2	0	3	1036.07	-0.58681	62.942	11252	59.62	59.62	113.3	0	K20101122_NU_PM_Rep02_pSTY_Lab_MaTC1_HbTC3_SCX_fxn07	IPI00357734	DBF4-type zinc finger-containing protein 2 homolog	Q5SS00
IPI00762231	Trak1 protein	716	714	RLS(1.0)LAESFTNVR_1	2	2	4	nd	nd	-3.45608	0.00115379	-3.47619	-3.52128	-3.08849	-3.43598	_RLS(ph)LAESFTNVR_	RLS(1)LAESFTNVR	0	1	0	2	736.866	0.080173	89.328	21534	22.67	22.67	114.35	59.749	K20101122_NU_PM_Rep02_pSTY_Lab_MaTC1_HbTC3_SCX_fxn10	IPI00762231	trafficking protein, kinesin binding 1	Q63ZV1;Q6PD31;Q80TL6
IPI00474617	Gamma-taxilin	79	77	KHS(1.0)LEGDEGSDFITK_1	0	2	2	nd	nd	-3.44799	0.0011813	nd	-3.40188	nd	-3.4941	_KHS(ph)LEGDEGSDFITK_	KHS(0.997)LEGDEGS(0.003)DFITK	0	1	0	3	581.593	0.12378	63.03	12658	28	28	68.222	25.26	K20101122_NU_PM_Rep02_pSTY_Lab_MaTC1_HbTC3_SCX_fxn12	IPI00474617	Isoform 1 of Gamma-taxilin	Q8BHN1-1;Q8BHN1;Q2PMX1;Q3TS51
IPI00139382	Receptor-interacting serine/threonine-protein kinase 2	411	409	RAS(1.0)SCSLAVISPFLVEK_1	0	2	2	nd	nd	-3.44712	0.00118431	nd	-0.674672	nd	-6.21957	_RAS(ph)SCSLAVISPFLVEK_	RAS(0.957)S(0.043)CSLAVISPFLVEK	0	1	0	2	972.487	0.60969	106	25126	43.47	43.47	160.28	13.499	K20101122_NU_PM_Rep02_pSTY_Lab_MaTC1_HbTC3_SCX_fxn09	IPI00139382	Receptor-interacting serine/threonine-protein kinase 2	P58801;A1A4B5;Q547H1
IPI00751129	G-protein signalling modulator 1 (AGS3-like C. elegans);G-protein signalling modulator 1 (AGS3-like, C. elegans), isoform CRA_d;G-protein-signaling modulator 1;Activator of G-protein signaling 3;Gpsm1 protein	599	593	LDDQRAS(1.0)VGSLPGLR_1	0	2	2	-0.730796	-2.70569	-3.43648	0.00122148	nd	-2.62395	nd	-4.24902	_LDDQRAS(ph)VGSLPGLR_	LDDQRAS(1)VGSLPGLR	0	1	0	3	555.277	-0.23631	80.483	17243	26.25	26.25	108.77	40.544	K20101122_NU_PM_Rep02_pSTY_Lab_MaTC1_HbTC3_SCX_fxn09	IPI00751129;IPI00226536;IPI00798498;IPI00408036;IPI00405083;IPI00753560	G-protein signalling modulator 1 (AGS3-like, C. elegans), isoform CRA_d;Isoform 3 of G-protein-signaling modulator 1;Isoform 1 of G-protein-signaling modulator 1;Gpsm1 protein;Isoform 2 of G-protein-signaling modulator 1;G-protein signalling modulator 1	A2AIX7;Q6IR34-3;Q6IR34;A2AIX9;Q6IR34-1;Q6IR34;Q8R0E6;Q6IR34-2;Q6IR34;A2AIV3
IPI00467571	Mitochondrial fission factor		130	S(0.5)MSENAVRQNGQLVR_1	0	2	2	nd	nd	-3.43423	0.00122951	nd	-3.06591	nd	-3.80254	_S(ph)MSENAVRQNGQLVR_	S(0.589)MS(0.411)ENAVRQNGQLVR	0	1	0	2	884.912	0.19243	62.584	13303	20.9	20.9	55.841	1.5677	K20101122_NU_PM_Rep02_pSTY_Lab_MaTC1_HbTC3_SCX_fxn10	IPI00467571;IPI00850543;IPI00420734;IPI00126855;IPI00854973	Isoform 2 of Mitochondrial fission factor;Isoform 3 of Mitochondrial fission factor;Isoform 1 of Mitochondrial fission factor;Isoform 4 of Mitochondrial fission factor;similar to 5230400G24Rik protein	Q6PCP5-2;Q6PCP5;Q6PCP5-3;Q6PCP5;Q6PCP5-1;Q6PCP5;Q6PCP5-4;Q6PCP5
IPI00470963	Anion exchange protein 3;Neuronal band 3-like protein;Solute carrier family 4 member 3	167;170	164	AKFS(1.0)IGS(1.0)DEDDSPGLPVKAPCAK_2	2	0	2	nd	nd	-3.42775	0.00125281	-3.93915	nd	-2.91635	nd	_AKFS(ph)IGS(ph)DEDDSPGLPVKAPCAK_	AKFS(1)IGS(0.999)DEDDS(0.001)PGLPVKAPCAK	0	2	0	3	850.373	0.031053	88.782	21474	20.19	20.19	86.1	30.792	K20101113_NU_PM_Rep01_pSTY_LbTC3_Mba_HaTC1_SCX_fxn10	IPI00470963;IPI00875624;IPI00919051	Slc4a3 protein;solute carrier family 4 (anion exchanger), member 3;Isoform 14-AE3 of Anion exchange protein 3	P16283-1;P16283;Q68EG4;P16283-2;P16283;Q9ERP5;P16283-3;P16283;Q8BLC4
IPI00938481	Golgb1 protein	2643	2641	KVS(1.0)EIEDQLKK_1	2	2	4	1.06974	-4.49279	-3.42305	0.00126996	-3.79055	-4.76847	-2.93944	-3.05555	_KVS(ph)EIEDQLKK_	KVS(1)EIEDQLKK	0	1	0	3	466.241	-0.15569	62.21	13575	27.09	27.09	104.43	104.43	K20101113_NU_PM_Rep01_pSTY_LbTC3_Mba_HaTC1_SCX_fxn12	IPI00938481;IPI00929857	369 kDa protein;golgi autoantigen, golgin subfamily b, macrogolgin 1	B2RWW2;Q3UYL3;Q571K1;Q6PAK0;Q80UY9;Q8CGE5
IPI00331556	Heat shock 70 kDa protein 4;Heat shock 70-related protein APG-2	76	74	AFS(1.0)DPFVEAEK_1	2	2	4	-0.755172	-2.66726	-3.42243	0.00127223	-3.72736	-3.37754	-3.46732	-2.83649	_AFS(ph)DPFVEAEK_	AFS(1)DPFVEAEK	0	1	0	2	660.281	0.51368	96.924	19522	34.13	34.13	153.75	153.75	K20101122_NU_PM_Rep02_pSTY_Lab_MaTC1_HbTC3_SCX_fxn04	IPI00331556	Heat shock 70 kDa protein 4	Q61316;Q3U2G2;Q571M2;Q8C6R3;Q99L75
IPI00469941;IPI00357145	Enhanced at puberty protein 1;Putative uncharacterized protein	13	11	RQS(1.0)CYLCDLPR_1	2	2	4	-1.73273	-1.68601	-3.41874	0.00128587	-3.94357	-3.35749	-3.48	-2.59441	_RQS(ph)CYLCDLPR_	RQS(1)CYLCDLPR	0	1	0	2	774.328	0.38505	79.337	18869	18.99	18.99	122.28	40.668	K20101122_NU_PM_Rep02_pSTY_Lab_MaTC1_HbTC3_SCX_fxn11	IPI00469941;IPI00357145	Enhanced at puberty protein 1;interferon regulatory factor 2 binding protein 2	Q8K3X4;Q8BJC6
IPI00337893	Pyruvate dehydrogenase E1 component subunit alpha, somatic form, mitochondrial;PDHE1-A type I	293	289	YHGHS(1.0)MSDPGVSYR_1	2	2	4	-0.600404	-2.81187	-3.41228	0.0013101	-3.12428	-4.09213	-2.38175	-3.70027	_YHGHS(ph)MSDPGVSYR_	YHGHS(0.954)MS(0.046)DPGVSYR	0	1	0	2	836.832	0.2415	53.268	9804	24.79	24.79	127.3	13.199	K20101122_NU_PM_Rep02_pSTY_Lab_MaTC1_HbTC3_SCX_fxn12	IPI00337893	Pyruvate dehydrogenase E1 component subunit alpha, somatic form, mitochondrial	P35486;Q3UFJ3
IPI00923679	Insulin receptor substrate 2	965	963	QRS(1.0)PLSDYMNLDFSSPK_1	0	2	2	-2.14275	-1.26465	-3.40741	0.00132863	nd	-3.5182	nd	-3.29661	_QRS(ph)PLSDYMNLDFSSPK_	QRS(0.851)PLS(0.074)DY(0.074)MNLDFSSPK	0	1	0	3	688.975	0.083008	102.13	23965	48.89	48.89	117.38	10.588	K20101122_NU_PM_Rep02_pSTY_Lab_MaTC1_HbTC3_SCX_fxn09	IPI00923679	Insulin receptor substrate 2	B9EJW3;O88970;Q3U2I0
IPI00169788	Protein kinase, cAMP dependent regulatory, type II alpha;Putative uncharacterized protein;cAMP-dependent protein kinase type II-alpha regulatory chain;Protein kinase, cAMP dependent regulatory, type II alpha, isoform CRA_b	348	346	AAS(1.0)AYAVGDVK_1	2	2	4	0.00298535	-3.4098	-3.40681	0.00133089	-2.7702	-4.04343	-2.03191	-4.28981	_AAS(ph)AYAVGDVK_	AAS(1)AYAVGDVK	0	1	0	2	566.258	1.4317	63.113	10079	36.63	36.63	81.616	33.46	K20101113_NU_PM_Rep01_pSTY_LbTC3_Mba_HaTC1_SCX_fxn04	IPI00169788	Protein kinase, cAMP dependent regulatory, type II alpha, isoform CRA_b	Q8K1M3
IPI00857273;IPI00467854	CAP-Gly domain-containing linker protein 1;Restin;CAP-Gly domain-containing linker protein 2;Cytoplasmic linker protein 2;Cytoplasmic linker protein 115	347	345	KIS(1.0)GTTALQEALKEK_1	2	2	4	-0.310155	-3.08891	-3.39906	0.00136092	-3.60197	-3.60907	-2.64413	-3.19615	_KIS(ph)GTTALQEALKEK_	KIS(1)GTTALQEALKEK	0	1	0	3	566.301	0.29589	79.696	17669	18.85	18.85	153.48	44.71	K20101122_NU_PM_Rep02_pSTY_Lab_MaTC1_HbTC3_SCX_fxn12	IPI00857273;IPI00857685;IPI00123063;IPI00856800;IPI00761270;IPI00467854;IPI00408543	161 kDa protein;160 kDa protein;Isoform 1 of CAP-Gly domain-containing linker protein 1;148 kDa protein;Isoform 2 of CAP-Gly domain-containing linker protein 1;Isoform 1 of CAP-Gly domain-containing linker protein 2;Isoform 2 of CAP-Gly domain-containing linker protein 2	Q922J3-1;Q922J3;Q922J3-2;Q922J3;Q9Z0H8-1;Q9Z0H8;Q9Z0H8-2;Q9Z0H8
IPI00129918	Survival motor neuron protein;Survival motor neuron 1;Survival of motor neuron	5;10	2	AMGS(1.0)GGAGS(1.0)EQEDTVLFR_2	0	2	2	nd	nd	-3.39644	0.0013712	nd	-2.99704	nd	-3.79585	_(ac)AM(ox)GS(ph)GGAGS(ph)EQEDTVLFR_	AMGS(1)GGAGS(1)EQEDTVLFR	1	2	1	2	1015.38	0.1903	110.02	23993	37.89	37.89	150.03	68.854	K20101113_NU_PM_Rep01_pSTY_LbTC3_Mba_HaTC1_SCX_fxn01	IPI00129918;IPI00918697;IPI00515683;IPI00515731	Survival motor neuron protein;5 kDa protein;Survival of motor neuron	P97801;Q3UMN7;Q549F9;Q5PXT3;Q8CH69;Q9JIC6;Q9JIC8;Q5PXT4;Q5PXT5
IPI00338745	Non-histone chromosomal protein HMG-14;High-mobility group nucleosome-binding domain-containing protein 1;Putative uncharacterized protein	95	62	QADVADQQTTELPAENGETENQS(0.5)PAS(0.5)EEEKEAKS(1.0)D_2	0	2	2	-0.242491	-3.14999	-3.39248	0.00138689	nd	-1.63039	nd	-5.15458	_QADVADQQTTELPAENGETENQS(ph)PASEEEKEAKS(ph)D_	QADVADQQTTELPAENGET(0.027)ENQS(0.521)PAS(0.524)EEEKEAKS(0.928)D	0	2	0	4	984.652	-0.073207	75.568	16952	49.58	49.58	78.627	0	K20101122_NU_PM_Rep02_pSTY_Lab_MaTC1_HbTC3_SCX_fxn05	IPI00338745;IPI00919176;IPI00761431	Non-histone chromosomal protein HMG-14;9 kDa protein;Putative uncharacterized protein	P18608;Q8CEW1
IPI00480226	Calcium/calmodulin-dependent protein kinase kinase 2;Calcium/calmodulin-dependent protein kinase kinase beta		97	KMS(0.5)LQEPSQGGPASSSNSLDMNGR_1	0	1	1	nd	nd	-3.37733	0.00144845	nd	-3.37733	nd	nd	_KM(ox)S(ph)LQEPSQGGPASSSNSLDMNGR_	KMS(0.6)LQEPS(0.093)QGGPAS(0.052)S(0.052)S(0.154)NS(0.048)LDMNGR	0	1	1	5	515.625	3.4438	64.836	11245	11.27	11.27	23.559	6.0921	K20101128_NU_PM_Lab_MaTC1_HbTC3_SCXproteome_fxn20	IPI00480226;IPI00404152;IPI00480493;IPI00874630;IPI00404236;IPI00457626	Isoform 5 of Calcium/calmodulin-dependent protein kinase kinase 2;Isoform 1 of Calcium/calmodulin-dependent protein kinase kinase 2;Isoform 2 of Calcium/calmodulin-dependent protein kinase kinase 2;64 kDa protein;Isoform 3 of Calcium/calmodulin-dependent protein kinase kinase 2;Isoform 4 of Calcium/calmodulin-dependent protein kinase kinase 2	Q8C078-5;Q8C078;Q8C078-1;Q8C078;Q8C078-2;Q8C078;Q3TV45;Q8C078-3;Q8C078;Q8C078-4;Q8C078
IPI00749646	DEP domain-containing mTOR-interacting protein;DEP domain-containing protein 6;Depdc6-002	299	278	RSSMSSCGSSGYFSSSPTLSSS(1.0)PPVLCNPK_2	0	2	2	-1.60055	-1.75352	-3.35407	0.00154776	nd	-3.37564	nd	-3.3325	_RS(ph)SM(ox)SSCGSSGYFSSSPTLSSS(ph)PPVLCNPK_	RS(0.465)S(0.465)MS(0.061)S(0.008)CGSSGYFSSSPTLS(0.016)S(0.114)S(0.87)PPVLCNPK	0	2	1	3	1109.79	-0.18412	95.151	21472	44.9	44.9	135.32	0	K20101122_NU_PM_Rep02_pSTY_Lab_MaTC1_HbTC3_SCX_fxn06	IPI00749646;IPI00896693;IPI00652416;IPI00652239	Isoform 1 of DEP domain-containing mTOR-interacting protein;Depdc6-002;Isoform 3 of DEP domain-containing mTOR-interacting protein;Isoform 2 of DEP domain-containing mTOR-interacting protein	Q570Y9-1;Q570Y9;B2ZRS3;B2ZRS5;B2ZRS6;Q570Y9-3;Q570Y9;Q570Y9-2;Q570Y9;B2ZRS7;B2ZRS8
IPI00309015	Protein GPR107		533	VKKVS(0.5)NGAVEPQGSWEGTA_1	0	2	2	nd	nd	-3.35247	0.0015548	nd	-3.30241	nd	-3.40254	_VKKVS(ph)NGAVEPQGSWEGTA_	VKKVS(0.64)NGAVEPQGS(0.18)WEGT(0.18)A	0	1	0	3	675.321	-0.060902	66.659	15054	14.99	14.99	13.123	5.511	K20101122_NU_PM_Rep02_pSTY_Lab_MaTC1_HbTC3_SCX_fxn11	IPI00309015	Protein GPR107	Q8BUV8;Q148Z6;Q3U3Y0;Q3UQH1
IPI00223714	Histone H1.4;H1 VAR.2;H1e	36	34	KTS(1.0)GPPVSELITK_1	2	2	4	-2.43475	-0.913578	-3.34833	0.00157321	-2.95933	-4.91006	-2.29777	-3.73733	_KTS(ph)GPPVSELITK_	KT(0.033)S(0.967)GPPVSELITK	0	1	0	2	718.873	0.067878	73.315	16705	46.69	46.69	149.52	14.712	K20101122_NU_PM_Rep02_pSTY_Lab_MaTC1_HbTC3_SCX_fxn10	IPI00223714	Histone H1.4	P43274
IPI00135645	Glucagon;Glicentin;Glicentin-related polypeptide;Oxyntomodulin;Glucagon-like peptide 1;Glucagon-like peptide 1(7-37);Glucagon-like peptide 1(7-36);Glucagon-like peptide 2	152	146	HADGSFS(1.0)DEMSTILDNLATRDFINWLIQTK_1	2	1	3	-4.20825	0.866208	-3.34204	0.00160154	-3.90503	-2.45836	-3.34204	nd	_HADGSFS(ph)DEM(ox)STILDNLATRDFINWLIQTK_	HADGS(0.003)FS(0.996)DEMSTILDNLATRDFINWLIQTK	0	1	1	3	1178.88	0.82337	111.54	28855	53.46	53.46	119.17	24.656	K20101113_NU_PM_Rep01_pSTY_LbTC3_Mba_HaTC1_SCX_fxn10	IPI00135645	Glucagon	P55095;A2AS85
IPI00114368	Vesicle-trafficking protein SEC22b;SEC22 vesicle-trafficking protein homolog B;SEC22 vesicle-trafficking protein-like 1;ERS24;ERS-24	137	133	RNLGS(1.0)INTELQDVQR_1	2	2	4	0.105978	-3.43097	-3.325	0.00168064	-3.9435	-2.26216	-4.27095	-2.70649	_RNLGS(ph)INTELQDVQR_	RNLGS(1)INTELQDVQR	0	1	0	2	911.944	0.17708	83.267	19880	45.13	45.13	176.78	42.994	K20101122_NU_PM_Rep02_pSTY_Lab_MaTC1_HbTC3_SCX_fxn11	IPI00114368;IPI00880617	Vesicle-trafficking protein SEC22b;19 kDa protein	O08547;Q3UZ06
IPI00113660	Proteasome activator complex subunit 3;Proteasome activator 28 subunit gamma;Activator of multicatalytic protease subunit 3;11S regulator complex subunit gamma;Ki nuclear autoantigen;Proteaseome (Prosome, macropain) 28 subunit, 3	24	22	ITS(1.0)EAEDLVANFFPK_1	2	0	2	-1.11807	-2.20277	-3.32085	0.00170042	-3.31549	nd	-3.32621	nd	_ITS(ph)EAEDLVANFFPK_	IT(0.036)S(0.964)EAEDLVANFFPK	0	1	0	2	880.911	0.85481	111.21	20149	54.42	54.42	161.82	14.323	K20101122_NU_PM_Rep02_pSTY_Lab_MaTC1_HbTC3_SCX_fxn03	IPI00113660;IPI00649191;IPI00649403	Proteasome activator complex subunit 3;Proteaseome (Prosome, macropain) 28 subunit, 3	P61290;Q4FK54;Q99K09;A2A4J1;A2A4J3
IPI00134017	Cysteine and histidine-rich domain-containing protein 1;CHORD domain-containing protein 1	199	198	KT(1.0)SDFNTFLAQEGCTR_1	2	0	2	-0.33361	-2.98472	-3.31833	0.00171255	-3.33841	nd	-3.29825	nd	_KT(ph)SDFNTFLAQEGCTR_	KT(0.885)S(0.102)DFNT(0.013)FLAQEGCTR	0	1	0	3	652.284	0.40442	87.036	20954	15.8	15.8	82.241	9.397	K20101113_NU_PM_Rep01_pSTY_LbTC3_Mba_HaTC1_SCX_fxn10	IPI00134017	Cysteine and histidine-rich domain-containing protein 1	Q9D1P4
IPI00459759	Transmembrane protein 163	56	53	ISES(1.0)GQFSDGLEDR_1	2	2	4	nd	nd	-3.31725	0.00171775	-3.20248	-3.46775	-2.65969	-3.43202	_ISES(ph)GQFSDGLEDR_	IS(0.04)ES(0.96)GQFSDGLEDR	0	1	0	2	810.333	0.061633	79.098	14351	51.97	51.97	141.14	13.84	K20101122_NU_PM_Rep02_pSTY_Lab_MaTC1_HbTC3_SCX_fxn04	IPI00459759	Transmembrane protein 163	Q8C996
IPI00884540	Polycystin-2 delta7 variant;Polycystin-2;Polycystic kidney disease 2 protein homolog	250	250	T(1.0)LSQLFIDTPVS(0.5)KT(0.5)EK_2	1	0	1	nd	nd	-3.31304	0.00173826	-3.31304	nd	nd	nd	_T(ph)LSQLFIDTPVS(ph)KTEK_	T(0.914)LS(0.086)QLFIDT(0.009)PVS(0.495)KT(0.495)EK	0	2	0	3	656.311	-1.2666	63.722	15558	17.5	17.5	72.844	0	K20101113_NU_PM_LbTC3_Mba_HaTC1_SCXproteome_fxn19	IPI00884540;IPI00314352	polycystic kidney disease 2;Polycystin-2	C0KJK2;Q8BPR6;Q9ES37;O35245
IPI00453803	Ubiquitin-conjugating enzyme E2 O;Ubiquitin-protein ligase O;Ubiquitin carrier protein O;Ubiquitin-conjugating enzyme E2 of 230 kDa;Ubiquitin-conjugating enzyme E2O	510	508	KKS(1.0)IPLSIK_1	2	2	4	0.336344	-3.64892	-3.31257	0.00174052	-3.83437	-3.22252	-3.40262	-3.14018	_KKS(ph)IPLSIK_	KKS(0.922)IPLS(0.078)IK	0	1	0	3	365.218	-0.21119	50.332	9759	22.6	22.6	60.67	10.7	K20101113_NU_PM_Rep01_pSTY_LbTC3_Mba_HaTC1_SCX_fxn12	IPI00453803;IPI00875550	Ubiquitin-conjugating enzyme E2 O;ubiquitin-conjugating enzyme E2O	Q6ZPJ3;A2A7X3
IPI00331135	Myocyte-specific enhancer factor 2D;Myocyte enhancer factor 2D;Putative uncharacterized protein	180	178	LLS(1.0)PQQPALQR_1	2	2	4	nd	nd	-3.3124	0.00174137	-3.11629	-3.61878	-3.05126	-3.50851	_LLS(ph)PQQPALQR_	LLS(1)PQQPALQR	0	1	0	2	665.848	0.46622	75.703	13472	32.63	32.63	94.358	94.358	K20101122_NU_PM_Rep02_pSTY_Lab_MaTC1_HbTC3_SCX_fxn04	IPI00331135;IPI00387284;IPI00880280;IPI00230611	Isoform Non-muscle of Myocyte-specific enhancer factor 2D;Putative uncharacterized protein;Isoform Muscle of Myocyte-specific enhancer factor 2D	Q63943-1;Q63943;Q921S6;Q3URR2;Q63943-2;Q63943
IPI00380471	Ras-specific guanine nucleotide-releasing factor RalGPS2;RalA exchange factor RalGPS2;Ral GEF with PH domain and SH3-binding motif 2		293	S(0.5)AASREDLAGPDIGASPQGGR_1	2	0	2	nd	nd	-3.30064	0.00179986	-3.40783	nd	-3.19345	nd	_S(ph)AASREDLAGPDIGASPQGGR_	S(0.608)AAS(0.392)REDLAGPDIGASPQGGR	0	1	0	3	697.987	-0.1573	67.855	14707	31.76	31.76	126.53	1.8984	K20101113_NU_PM_Rep01_pSTY_LbTC3_Mba_HaTC1_SCX_fxn09	IPI00380471;IPI00885611;IPI00403905;IPI00885790	Isoform 1 of Ras-specific guanine nucleotide-releasing factor RalGPS2;Isoform 4 of Ras-specific guanine nucleotide-releasing factor RalGPS2;Isoform 3 of Ras-specific guanine nucleotide-releasing factor RalGPS2;Isoform 2 of Ras-specific guanine nucleotide-releasing factor RalGPS2	Q9ERD6-1;Q9ERD6;Q8C134;Q9ERD6-4;Q9ERD6;Q9ERD6-3;Q9ERD6;Q9ERD6-2;Q9ERD6
IPI00380722	Large proline-rich protein BAT2;HLA-B-associated transcript 2	454	451	RKQS(1.0)SSEISLAVER_1	0	2	2	-0.0870601	-3.20402	-3.29108	0.00184873	nd	-3.3704	nd	-3.21175	_RKQS(ph)SSEISLAVER_	RKQS(0.797)S(0.102)S(0.102)EISLAVER	0	1	0	3	557.28	0.16786	59.449	11559	24.6	24.6	63.588	8.9395	K20101122_NU_PM_Rep02_pSTY_Lab_MaTC1_HbTC3_SCX_fxn12	IPI00380722	Large proline-rich protein BAT2	Q7TSC1;Q5DTJ4;Q9CRP0;Q9CRP1;Q9CRU5
IPI00808550	UPF0611 protein FAM169A	512	486	TSPDTDSEMLIDQSPSDDKGHTEENLS(1.0)PVSK_1	2	0	2	nd	nd	-3.29036	0.00185246	-3.51655	nd	-3.06417	nd	_TSPDTDSEMLIDQSPSDDKGHTEENLS(ph)PVSK_	TSPDTDSEMLIDQSPSDDKGHTEENLS(0.887)PVS(0.113)K	0	1	0	3	1147.16	0.87103	79.311	19661	52.67	52.67	141.35	8.9395	K20101113_NU_PM_Rep01_pSTY_LbTC3_Mba_HaTC1_SCX_fxn11	IPI00808550	Protein FAM169A	Q5XG69
IPI00123162	Ashwin	189;193	182	SPSGPVKS(1.0)PPLS(1.0)PVGTTPVK_2	2	2	4	-1.06123	-2.22519	-3.28643	0.00187294	-3.07717	-3.49568	-2.78793	-3.63523	_SPSGPVKS(ph)PPLS(ph)PVGTTPVK_	SPS(0.001)GPVKS(0.999)PPLS(0.999)PVGTTPVK	0	2	0	2	1046.51	0.14417	76.631	16630	41.18	41.18	126.61	32.65	K20101122_NU_PM_Rep02_pSTY_Lab_MaTC1_HbTC3_SCX_fxn06	IPI00123162	Ashwin	Q922M7
IPI00474617	Gamma-taxilin		77	KHS(0.5)LEGDEGS(0.5)DFITK_1	0	2	2	nd	nd	-3.28301	0.00189091	nd	-3.39878	nd	-3.16724	_KHS(ph)LEGDEGSDFITK_	KHS(0.5)LEGDEGS(0.5)DFITK	0	1	0	3	581.593	0.61094	63.063	12747	30.11	30.11	77.654	0	K20101122_NU_PM_Rep02_pSTY_Lab_MaTC1_HbTC3_SCX_fxn12	IPI00474617	Isoform 1 of Gamma-taxilin	Q8BHN1-1;Q8BHN1;Q2PMX1;Q3TS51
IPI00345617	U3 small nucleolar RNA-associated protein 14 homolog B;Juvenile spermatogonial depletion protein	464;467	458	LMDGQET(1.0)EDS(1.0)DSQEVLQKLNK_2	2	2	4	nd	nd	-3.26815	0.00197086	-3.30313	-3.23317	-2.79231	-3.69352	_LMDGQET(ph)EDS(ph)DSQEVLQKLNK_	LMDGQET(0.99)EDS(0.99)DS(0.02)QEVLQKLNK	0	2	0	3	856.359	0.1092	92.693	20861	41.64	41.64	132.91	19.937	K20101122_NU_PM_Rep02_pSTY_Lab_MaTC1_HbTC3_SCX_fxn06	IPI00345617	UTP14, U3 small nucleolar ribonucleoprotein, homolog B	Q6EJB6;B2RUE3
IPI00316815	G patch domain-containing protein 4		252	QGT(0.5)AIGS(0.5)EEEEAAGESGPR_1	2	0	2	-3.45664	0.196811	-3.25982	0.002017	-2.73622	nd	-3.78343	nd	_QGT(ph)AIGSEEEEAAGESGPR_	QGT(0.5)AIGS(0.5)EEEEAAGESGPR	0	1	0	3	652.272	0.37442	69.262	11649	25.02	25.02	61.011	0	K20101113_NU_PM_Rep01_pSTY_LbTC3_Mba_HaTC1_SCX_fxn04	IPI00316815	Isoform 1 of G patch domain-containing protein 4	Q3TFK5-1;Q3TFK5
IPI00877254	Solute carrier family 12 member 5;Electroneutral potassium-chloride cotransporter 2;K-Cl cotransporter 2;Neuronal K-Cl cotransporter	6;8	4	RFT(1.0)VT(1.0)SLPPAASAASADPESR_2	0	2	2	nd	nd	-3.24743	0.00208749	nd	-3.26305	nd	-3.23181	_RFT(ph)VT(ph)SLPPAASAASADPESR_	RFT(0.995)VT(0.857)S(0.148)LPPAASAASADPESR	0	2	0	3	764.342	-0.43953	91.827	20555	15.21	15.21	68.886	7.7585	K20101122_NU_PM_Rep02_pSTY_Lab_MaTC1_HbTC3_SCX_fxn06	IPI00877254	Isoform 1 of Solute carrier family 12 member 5	Q91V14-1;Q91V14
IPI00222547	60S ribosomal protein L28	115	113	RAS(1.0)AILR_1	2	2	4	-1.4005	-1.84657	-3.24706	0.00208961	-2.8684	-3.30561	-3.18852	-5.23555	_RAS(ph)AILR_	RAS(1)AILR	0	1	0	2	433.734	-0.07094	15.792	1841	20.17	20.17	67.996	67.996	K20101113_NU_PM_Rep01_pSTY_LbTC3_Mba_HaTC1_SCX_fxn12	IPI00222547;IPI00473429;IPI00620288;IPI00885498	60S ribosomal protein L28;similar to ribosomal protein L28;Protein	P41105;Q5M9J8;Q5M9N5
IPI00653345	Serine/threonine-protein kinase WNK2;Protein kinase with no lysine 2;Protein kinase, lysine-deficient 2	45	45	S(1.0)VVESDQEEPPGLEAAETPSAQPPQPLQR_1	0	2	2	nd	nd	-3.23772	0.00214426	nd	-4.05488	nd	-2.42056	_S(ph)VVESDQEEPPGLEAAETPSAQPPQPLQR_	S(0.923)VVES(0.077)DQEEPPGLEAAETPSAQPPQPLQR	0	1	0	3	1056.16	-0.40554	92.612	17717	48.78	48.78	143.05	10.781	K20101122_NU_PM_Rep02_pSTY_Lab_MaTC1_HbTC3_SCX_fxn02	IPI00653345;IPI00828654;IPI00828549;IPI00828980;IPI00828738;IPI00408595;IPI00355244	Isoform 5 of Serine/threonine-protein kinase WNK2;Isoform 1 of Serine/threonine-protein kinase WNK2;Isoform 3 of Serine/threonine-protein kinase WNK2;Isoform 4 of Serine/threonine-protein kinase WNK2;Isoform 7 of Serine/threonine-protein kinase WNK2;Isoform 2 of Serine/threonine-protein kinase WNK2;Isoform 6 of Serine/threonine-protein kinase WNK2	Q3UH66-5;Q3UH66;Q3UH66-1;Q3UH66;Q3UH66-3;Q3UH66;Q3UH66-4;Q3UH66;Q3V473;Q3UH66-7;Q3UH66;Q3UH66-2;Q3UH66;Q3UH66-6;Q3UH66
IPI00228694	Synaptotagmin-like protein 5	347	347	S(1.0)VPGALDKDLNSLEDTEDGVDLVSSR_1	2	2	4	-1.9356	-1.29919	-3.23479	0.00216167	-2.93966	-3.52993	-2.38089	-3.88689	_S(ph)VPGALDKDLNSLEDTEDGVDLVSSR_	S(0.997)VPGALDKDLNS(0.003)LEDTEDGVDLVSSR	0	1	0	3	937.769	0.41307	107.62	23440	56.96	56.96	102.37	25.622	K20101122_NU_PM_Rep02_pSTY_Lab_MaTC1_HbTC3_SCX_fxn07	IPI00228694;IPI00336485	Isoform 1 of Synaptotagmin-like protein 5;Isoform 2 of Synaptotagmin-like protein 5	Q80T23-1;Q80T23;A2AF58;Q80T23-2;Q80T23
IPI00225618	Calcium/calmodulin-dependent 3',5'-cyclic nucleotide phosphodiesterase 1C;Putative uncharacterized protein	469	467	RSS(1.0)LNSINSSDAK_1	2	0	2	-1.83009	-1.40134	-3.23143	0.00218179	-2.89098	nd	-3.57189	nd	_RSS(ph)LNSINSSDAK_	RS(0.001)S(0.999)LNSINSSDAK	0	1	0	2	729.833	-0.50941	42.854	5415	23.34	23.34	92.163	31.091	K20101113_NU_PM_LbTC3_Mba_HaTC1_SCXproteome_fxn11	IPI00225618;IPI00133376;IPI00466650;IPI00930864;IPI00930876;IPI00930777	Isoform 3 of Calcium/calmodulin-dependent 3',5'-cyclic nucleotide phosphodiesterase 1C;Isoform 1 of Calcium/calmodulin-dependent 3',5'-cyclic nucleotide phosphodiesterase 1C;Isoform 2 of Calcium/calmodulin-dependent 3',5'-cyclic nucleotide phosphodiesterase 1C;Putative uncharacterized protein;phosphodiesterase 1C isoform f;phosphodiesterase 1C isoform e	Q64338-3;Q64338;Q64338-1;Q64338;Q64338-2;Q64338;Q5D0E7;Q3USZ6;Q9D5W0;Q8CDV2
IPI00129918	Survival motor neuron protein	28	21	GTGQSDDS(1.0)DIWDDTALIK_1	0	1	1	nd	nd	-3.22697	0.00220876	nd	-3.22697	nd	nd	_GTGQSDDS(ph)DIWDDTALIK_	GT(0.118)GQS(0.118)DDS(0.763)DIWDDTALIK	0	1	0	3	672.953	0.65355	106.83	18713	11.11	11.11	64.591	8.0963	K20101122_NU_PM_Rep02_pSTY_Lab_MaTC1_HbTC3_SCX_fxn03	IPI00129918	Survival motor neuron protein	P97801;Q3UMN7;Q549F9;Q5PXT3;Q8CH69;Q9JIC6;Q9JIC8
IPI00111168	Serine/threonine-protein kinase PCTAIRE-3;PCTAIRE-motif protein kinase 3	109	107	RAS(1.0)LSDIGFGK_1	0	2	2	nd	nd	-3.21123	0.00230641	nd	-3.44084	nd	-2.98161	_RAS(ph)LSDIGFGK_	RAS(1)LSDIGFGK	0	1	0	2	615.798	0.83393	77.052	18203	20.88	20.88	107.9	38.238	K20101122_NU_PM_Rep02_pSTY_Lab_MaTC1_HbTC3_SCX_fxn11	IPI00111168	Cell division protein kinase 18	Q04899;Q0VDL6
IPI00123868	PHD finger protein 2;GRC5	893	891	KGS(1.0)DDAPY(0.5)S(0.5)PTAR_2	0	2	2	nd	nd	-3.20933	0.00231845	nd	-3.35054	nd	-3.06811	_KGS(ph)DDAPY(ph)SPTAR_	KGS(1)DDAPY(0.499)S(0.499)PT(0.003)AR	0	2	0	2	762.792	-0.27731	38.197	5233	26.1	26.1	92.163	0	K20101122_NU_PM_Rep02_pSTY_Lab_MaTC1_HbTC3_SCX_fxn07	IPI00123868	PHD finger protein 2	Q9WTU0;Q3UYU8;Q6A023
IPI00108391	POU domain, class 3, transcription factor 4;Brain-specific homeobox/POU domain protein 4		2	ATAASNPYSILSSSSLVHADS(0.5)AGMQQGSPFRNPQK_1	2	0	2	nd	nd	-3.20871	0.00232235	-3.00667	nd	-3.41076	nd	_(ac)ATAASNPYSILSSSSLVHADS(ph)AGMQQGSPFRNPQK_	ATAASNPYSILS(0.001)S(0.001)S(0.001)S(0.001)LVHADS(0.538)AGMQQGS(0.457)PFRNPQK	1	1	0	3	1242.91	-1.2108	106.96	23785	23.43	23.43	59.988	0.71136	K20101113_NU_PM_Rep01_pSTY_LbTC3_Mba_HaTC1_SCX_fxn06	IPI00108391	POU domain, class 3, transcription factor 4	P62515;A6H6L6;Q3TYV9
IPI00132522	Transmembrane protein 100		119	RES(0.5)QT(0.5)ALVVNQR_1	2	0	2	#DIV/0!	#DIV/0!	-3.20648	0.00233658	-3.27704	nd	-3.13592	nd	_RES(ph)QTALVVNQR_	RES(0.5)QT(0.5)ALVVNQR	0	1	0	3	494.247	0.2811	45.713	8693	15.92	15.92	63.85	0	K20101113_NU_PM_Rep01_pSTY_LbTC3_Mba_HaTC1_SCX_fxn11	IPI00132522	Transmembrane protein 100	Q9CQG9
IPI00754308	Zinc finger protein ZFPM1;Zinc finger protein multitype 1;Friend of GATA protein 1	501;503;505;508	489	ASGPGEPGPQAPS(1.0)RT(1.0)PS(1.0)PHS(1.0)PNPVR_4	2	1	3	nd	nd	-3.20407	0.00235208	-0.852556	-3.25882	-3.20407	nd	_ASGPGEPGPQAPS(ph)RT(ph)PS(ph)PHS(ph)PNPVR_	ASGPGEPGPQAPS(1)RT(1)PS(1)PHS(1)PNPVR	0	4	0	3	933.036	0.01516	65.676	11408	15.16	15.16	84.546	47.762	K20101122_NU_PM_Rep02_pSTY_Lab_MaTC1_HbTC3_SCX_fxn02	IPI00754308;IPI00132648	similar to FOG;Zinc finger protein ZFPM1	O35615
IPI00626535	Calcium/calmodulin-dependent protein kinase kinase 1;Calcium/calmodulin-dependent protein kinase kinase alpha;CaMKK 1;CaM-kinase IV kinase;Calcium/calmodulin-dependent protein kinase kinase 1, alpha	458	456	KRS(1.0)FGNPFEPQAR_1	2	2	4	nd	nd	-3.19568	0.00240666	-2.70986	-3.68149	-2.38735	-3.77121	_KRS(ph)FGNPFEPQAR_	KRS(1)FGNPFEPQAR	0	1	0	3	538.591	0.76785	67.355	15271	24.38	24.38	68.459	68.459	K20101113_NU_PM_Rep01_pSTY_LbTC3_Mba_HaTC1_SCX_fxn12	IPI00626535;IPI00126900	Calcium/calmodulin-dependent protein kinase kinase 1;Calcium/calmodulin-dependent protein kinase kinase 1, alpha	Q8VBY2;B1AUD2;B1AUD3
IPI00750597	Kinase suppressor of Ras 2;Kinase suppressor of ras 2	273;277	265	TPNIVTTVT(1.0)PPGT(1.0)PPMR_2	2	2	4	nd	nd	-3.19109	0.002437	-2.85741	-3.56304	-2.48603	-3.52476	_TPNIVTTVT(ph)PPGT(ph)PPMR_	TPNIVTTVT(1)PPGT(1)PPMR	0	2	0	2	969.943	0.22031	90.71	19223	70.1	70.1	214.75	58.058	K20101122_NU_PM_Rep02_pSTY_Lab_MaTC1_HbTC3_SCX_fxn01	IPI00750597;IPI00885452	Kinase suppressor of Ras 2;Kinase suppressor of ras 2	Q3UVC0;A5X3G4;C4IXV3
IPI00754308	Zinc finger protein ZFPM1;Zinc finger protein multitype 1;Friend of GATA protein 1		933	S(0.5)PSPAPENTPSDPADQGAR_1	0	2	2	nd	nd	-3.17494	0.00254647	nd	-1.52966	nd	-4.82023	_S(ph)PSPAPENTPSDPADQGAR_	S(0.515)PS(0.399)PAPENT(0.071)PS(0.015)DPADQGAR	0	1	0	2	987.415	-1.5327	55.995	8360	15.3	15.3	45.12	1.0997	K20101113_NU_PM_Rep01_pSTY_LbTC3_Mba_HaTC1_SCX_fxn04	IPI00754308;IPI00132648	similar to FOG;Zinc finger protein ZFPM1	O35615
IPI00776004	ZZ-type zinc finger-containing protein 3	89	85	DSWVS(1.0)PR_1	0	2	2	nd	nd	-3.17088	0.00257471	nd	-1.12406	nd	-5.21769	_DSWVS(ph)PR_	DSWVS(1)PR	0	1	0	2	463.692	0.053994	61.652	12543	31.91	31.91	82.498	67.719	K20101122_NU_PM_Rep02_pSTY_Lab_MaTC1_HbTC3_SCX_fxn06	IPI00776004;IPI00467175	Isoform 1 of ZZ-type zinc finger-containing protein 3;Isoform 3 of ZZ-type zinc finger-containing protein 3	Q6KAQ7-1;Q6KAQ7;Q6KAQ7-3;Q6KAQ7
IPI00134718	Zinc finger protein 687		90	NT(0.5)VCPEQS(0.5)ESLT(0.5)GDS(0.5)GEEETKAGGITK_3	0	2	2	-0.114307	-3.0522	-3.1665	0.00260543	nd	-3.13659	nd	-3.19642	_NT(ph)VCPEQS(ph)ESLT(ph)GDSGEEETKAGGITK_	NT(0.673)VCPEQS(0.673)ES(0.439)LT(0.513)GDS(0.513)GEEET(0.126)KAGGIT(0.062)K	0	3	0	2	1532.59	-0.22128	76.007	13860	12.05	12.05	24.294	0	K20101122_NU_PM_Rep02_pSTY_Lab_MaTC1_HbTC3_SCX_fxn02	IPI00134718;IPI00757813;IPI00758363;IPI00885339	Isoform 1 of Zinc finger protein 687;Isoform 2 of Zinc finger protein 687;Isoform 3 of Zinc finger protein 687;17 kDa protein	Q9D2D7-1;Q9D2D7;Q9D2D7-2;Q9D2D7;Q9D2D7-3;Q9D2D7
IPI00121579	U6 snRNA-associated Sm-like protein LSm1	123	121	GLS(1.0)IPRADTLDEY_1	2	0	2	-0.907036	-2.25599	-3.16303	0.00263008	-3.41755	nd	-2.90851	nd	_GLS(ph)IPRADTLDEY_	GLS(1)IPRADTLDEY	0	1	0	2	765.348	0.33711	103.87	18247	14.47	14.47	82.955	40.979	K20101113_NU_PM_Rep01_pSTY_LbTC3_Mba_HaTC1_SCX_fxn03	IPI00121579	U6 snRNA-associated Sm-like protein LSm1	Q8VC85;Q544C9;Q9CR79;Q9CRP6
IPI00405836	SH3 domain-binding protein 4	245	243	SYS(1.0)LSELSVLQAK_1	2	2	4	nd	nd	-3.16092	0.00264515	-2.7536	-4.19368	-2.15536	-3.56823	_SYS(ph)LSELSVLQAK_	S(0.005)Y(0.003)S(0.99)LS(0.003)ELSVLQAK	0	1	0	2	752.868	0.53588	106.16	18944	61.84	61.84	120.82	22.997	K20101113_NU_PM_Rep01_pSTY_LbTC3_Mba_HaTC1_SCX_fxn03	IPI00405836	SH3 domain-binding protein 4	Q921I6
IPI00223994	Probable G-protein coupled receptor 81	318	315	TRRS(1.0)EEMPISNLCSK_1	2	2	4	nd	nd	-3.16063	0.0026472	-2.4387	-3.88256	-1.88954	-4.78886	_TRRS(ph)EEMPISNLCSK_	T(0.149)RRS(0.851)EEMPISNLCSK	0	1	0	3	629.953	-0.35652	64.005	13034	18.84	18.84	68.222	7.5601	K20101122_NU_PM_Rep02_pSTY_Lab_MaTC1_HbTC3_SCX_fxn12	IPI00223994	G protein-coupled receptor 81	Q8C131;B9UM22
IPI00134017	Cysteine and histidine-rich domain-containing protein 1;CHORD domain-containing protein 1		198	KTSDFNTFLAQEGCTR_1	2	2	4	-0.33361	-2.81944	-3.15305	0.00270197	-3.31579	-3.10253	-3.20358	-2.99125	_KT(ph)SDFNTFLAQEGCTR_	KT(0.333)S(0.333)DFNT(0.333)FLAQEGCTR	0	1	0	3	652.284	0.25739	86.49	20698	29.43	29.43	92.082	0	K20101122_NU_PM_Rep02_pSTY_Lab_MaTC1_HbTC3_SCX_fxn10	IPI00134017	Cysteine and histidine-rich domain-containing protein 1	Q9D1P4
IPI00928091	Cytospin-A;SPECC1-like protein;Cytospin A	403	400	KGSS(1.0)GNASEVSVACLTER_1	0	2	2	-0.831009	-2.32142	-3.15242	0.00270656	nd	-3.2102	nd	-3.09465	_KGSS(ph)GNASEVSVACLTER_	KGS(0.076)S(0.848)GNAS(0.076)EVSVACLTER	0	1	0	3	644.622	-0.11182	74.989	17342	30.65	30.65	121.73	10.488	K20101122_NU_PM_Rep02_pSTY_Lab_MaTC1_HbTC3_SCX_fxn10	IPI00928091;IPI00229645;IPI00875690	cytospin A isoform a;Cytospin-A;Cytospin A	Q2KN98;Q8C714;Q6GQV8;Q8C9Q9;Q8CI53
IPI00357734	DBF4-type zinc finger-containing protein 2 homolog		457	NETPTVSGAT(0.5)S(0.5)DNGS(0.5)SSR_2	0	2	2	-2.96508	-0.158956	-3.12404	0.0029213	nd	-3.39486	nd	-2.85322	_NETPTVSGAT(ph)S(ph)DNGSSSR_	NET(0.002)PTVS(0.012)GAT(0.641)S(0.641)DNGS(0.581)S(0.062)S(0.062)R	0	2	0	2	963.859	0.19493	51.335	9374	37.58	37.58	81.177	0	K20101122_NU_PM_Rep02_pSTY_Lab_MaTC1_HbTC3_SCX_fxn01	IPI00357734	DBF4-type zinc finger-containing protein 2 homolog	Q5SS00
IPI00228694	Synaptotagmin-like protein 5	306	304	NTS(1.0)GTPSIAVSGTSLSSER_1	0	2	2	-1.9356	-1.17801	-3.11362	0.00300395	nd	-3.06873	nd	-3.1585	_NTS(ph)GTPSIAVSGTSLSSER_	NT(0.049)S(0.951)GTPSIAVSGTSLSSER	0	1	0	2	965.941	0.14938	80.695	14891	89.96	89.96	159.79	12.867	K20101122_NU_PM_Rep02_pSTY_Lab_MaTC1_HbTC3_SCX_fxn04	IPI00228694;IPI00336485	Isoform 1 of Synaptotagmin-like protein 5;Isoform 2 of Synaptotagmin-like protein 5	Q80T23-1;Q80T23;A2AF58;Q80T23-2;Q80T23
IPI00127931	Pleckstrin homology domain-containing family F member 2;Pleckstrin homology domain containing family F (With FYVE domain) member 2	16	14	RIS(1.0)IVESCFGAAGQPLTIPGR_1	0	2	2	nd	nd	-3.11257	0.00301237	nd	-2.37946	nd	-3.84568	_RIS(ph)IVESCFGAAGQPLTIPGR_	RIS(0.859)IVES(0.141)CFGAAGQPLTIPGR	0	1	0	3	770.387	-0.24637	102.19	22312	17.73	17.73	70.049	7.8631	K20101122_NU_PM_Rep02_pSTY_Lab_MaTC1_HbTC3_SCX_fxn08	IPI00127931;IPI00881104	Pleckstrin homology domain-containing family F member 2;Pleckstrin homology domain containing family F (With FYVE domain) member 2	Q91WB4;A2AIL3;A8Y5N8
IPI00460693	Uncharacterized protein KIAA1486	154	151	LSTS(1.0)SETVNSTAASK_1	0	2	2	nd	nd	-3.11198	0.0030171	nd	-3.24071	nd	-2.98325	_LSTS(ph)SETVNSTAASK_	LS(0.056)T(0.056)S(0.883)S(0.004)ETVNSTAASK	0	1	0	2	781.851	-0.26843	48.763	6391	38.95	38.95	108.14	11.95	K20101122_NU_PM_Rep02_pSTY_Lab_MaTC1_HbTC3_SCX_fxn04	IPI00460693;IPI00752658;IPI00753001;IPI00222931	Isoform 4 of Uncharacterized protein KIAA1486;Isoform 1 of Uncharacterized protein KIAA1486;Isoform 2 of Uncharacterized protein KIAA1486;Isoform 3 of Uncharacterized protein KIAA1486	Q8BM65-4;Q8BM65;Q8BM65-1;Q8BM65;Q8BM65-2;Q8BM65;Q8BM65-3;Q8BM65
IPI00626535	Calcium/calmodulin-dependent protein kinase kinase 1;Calcium/calmodulin-dependent protein kinase kinase alpha;CaMKK 1;CaM-kinase IV kinase;Calcium/calmodulin-dependent protein kinase kinase 1, alpha	458	458	S(1.0)FGNPFEPQAR_1	2	2	4	nd	nd	-3.10773	0.00305154	-2.61934	-3.77933	-2.19104	-3.59612	_S(ph)FGNPFEPQAR_	S(1)FGNPFEPQAR	0	1	0	2	665.285	0.51154	92.984	18272	19.75	19.75	97.769	97.769	K20101113_NU_PM_Rep01_pSTY_LbTC3_Mba_HaTC1_SCX_fxn04	IPI00626535;IPI00126900	Calcium/calmodulin-dependent protein kinase kinase 1;Calcium/calmodulin-dependent protein kinase kinase 1, alpha	Q8VBY2;B1AUD2;B1AUD3
IPI00228694	Synaptotagmin-like protein 5		224	SASGSDRGSTTS(0.5)SDLIDQEAGR_2	0	2	2	-1.9356	-1.17194	-3.10754	0.00305308	nd	-2.4013	nd	-3.81378	_SAS(ph)GSDRGSTTS(ph)SDLIDQEAGR_	S(0.062)AS(0.24)GS(0.24)DRGS(0.214)T(0.244)T(0.186)S(0.646)S(0.168)DLIDQEAGR	0	2	0	3	786.315	1.3387	67.682	14258	25.91	25.91	71.117	0	K20101122_NU_PM_Rep02_pSTY_Lab_MaTC1_HbTC3_SCX_fxn06	IPI00228694;IPI00336485	Isoform 1 of Synaptotagmin-like protein 5;Isoform 2 of Synaptotagmin-like protein 5	Q80T23-1;Q80T23;A2AF58;Q80T23-2;Q80T23
IPI00880644	Tpr protein	1747	1727	GIASTSDPPTANIKPTPVVST(1.0)PSKVTAAAMAGNK_1	0	2	2	-0.666535	-2.43437	-3.10091	0.00310753	nd	-1.30719	nd	-4.89463	_GIASTSDPPTANIKPTPVVST(ph)PSKVTAAAMAGNK_	GIASTSDPPTANIKPTPVVS(0.14)T(0.856)PS(0.004)KVTAAAMAGNK	0	1	0	3	1120.57	-0.061141	84.885	20294	36.18	36.18	112.35	7.8749	K20101122_NU_PM_Rep02_pSTY_Lab_MaTC1_HbTC3_SCX_fxn10	IPI00880644;IPI00177059	nuclear pore complex-associated protein Tpr;Tpr protein	Q05CS8;Q32P08;Q3TZB5;Q3UVR0;Q3V1L5;Q7M739;Q8BU18;Q8R4A0;Q921B9;Q8K2T9
IPI00380471	Ras-specific guanine nucleotide-releasing factor RalGPS2;RalA exchange factor RalGPS2;Ral GEF with PH domain and SH3-binding motif 2		314	KS(0.5)S(0.5)AAAAAAAAAEGALLPQT(0.5)PPS(0.5)PR_2	2	2	4	nd	nd	-3.10049	0.00311098	-2.64615	-3.55484	-0.889754	-4.44296	_KS(ph)SAAAAAAAAAEGALLPQT(ph)PPSPR_	KS(0.5)S(0.5)AAAAAAAAAEGALLPQT(0.5)PPS(0.5)PR	0	2	0	4	616.796	0.4106	100.95	23198	19.72	19.72	50.253	0	K20101122_NU_PM_Rep02_pSTY_Lab_MaTC1_HbTC3_SCX_fxn06	IPI00380471;IPI00885611;IPI00403905;IPI00885790	Isoform 1 of Ras-specific guanine nucleotide-releasing factor RalGPS2;Isoform 4 of Ras-specific guanine nucleotide-releasing factor RalGPS2;Isoform 3 of Ras-specific guanine nucleotide-releasing factor RalGPS2;Isoform 2 of Ras-specific guanine nucleotide-releasing factor RalGPS2	Q9ERD6-1;Q9ERD6;Q8C134;Q9ERD6-4;Q9ERD6;Q9ERD6-3;Q9ERD6;Q9ERD6-2;Q9ERD6
IPI00929784	Ubiquitin carboxyl-terminal hydrolase 36;Ubiquitin thioesterase 36;Ubiquitin-specific-processing protease 36;Deubiquitinating enzyme 36;Ubiquitin specific peptidase 36	547;551;554	538	SAPLQSLTTS(1.0)PTTS(1.0)QGS(1.0)PGTGESR_3	2	0	2	nd	nd	-3.08255	0.00326289	-2.75975	nd	-3.40535	nd	_SAPLQSLTTS(ph)PTTS(ph)QGS(ph)PGTGESR_	S(0.001)APLQS(0.004)LT(0.022)T(0.127)S(0.822)PT(0.043)T(0.135)S(0.846)QGS(0.845)PGT(0.132)GES(0.023)R	0	3	0	2	1294.02	0.19941	93.939	19911	20.49	20.49	70.439	8.27	K20101113_NU_PM_Rep01_pSTY_LbTC3_Mba_HaTC1_SCX_fxn01	IPI00929784;IPI00929779	Ubiquitin carboxyl-terminal hydrolase 36;Ubiquitin specific peptidase 36	B1AQJ2;B0QZF8;Q8BMX4
IPI00458056	Nuclear cap-binding protein subunit 1;80 kDa nuclear cap-binding protein;NCBP 80 kDa subunit		19	RKT(0.5)S(0.5)DANETEDHLESLICK_1	2	0	2	-0.568775	-2.50637	-3.07515	0.00332749	-3.21245	nd	-2.93784	nd	_RKT(ph)SDANETEDHLESLICK_	RKT(0.5)S(0.5)DANET(0.001)EDHLESLICK	0	1	0	4	582.265	-0.024417	79.254	19200	21.04	21.04	61.011	0	K20101113_NU_PM_Rep01_pSTY_LbTC3_Mba_HaTC1_SCX_fxn12	IPI00458056	Nuclear cap-binding protein subunit 1	Q3UYV9;Q3TLK3
IPI00136134	Protein NDRG2;Protein Ndr2	328;330	328	S(1.0)RT(1.0)ASLTSAASIDGSR_2	0	2	2	nd	nd	-3.07054	0.00336821	nd	-3.05801	nd	-3.08308	_S(ph)RT(ph)ASLTSAASIDGSR_	S(0.99)RT(0.896)AS(0.112)LT(0.002)SAASIDGSR	0	2	0	3	580.584	0.11182	70.804	15070	42.52	42.52	82.241	9.397	K20101122_NU_PM_Rep02_pSTY_Lab_MaTC1_HbTC3_SCX_fxn06	IPI00136134;IPI00759847	Isoform 1 of Protein NDRG2;Isoform 2 of Protein NDRG2	Q9QYG0-1;Q9QYG0;Q8CGR9;Q9QYG0-2;Q9QYG0;Q9CTJ5
IPI00130114	mRNA-decapping enzyme 1A;Transcription factor SMIF;MAD homolog 4-interacting transcription coactivator 1;Smad4-interacting transcriptional co-activator	542;543;545	540	KAS(1.0)S(1.0)PS(1.0)PLTVGTAESQR_3	2	2	4	nd	nd	-3.0604	0.00345959	-3.4277	-3.10795	-3.01284	-2.80409	_KAS(ph)S(ph)PS(ph)PLTVGTAESQR_	KAS(1)S(1)PS(0.996)PLT(0.004)VGTAESQR	0	3	0	2	978.399	0.83343	72.348	12904	41.28	41.28	140.37	24.383	K20101122_NU_PM_Rep02_pSTY_Lab_MaTC1_HbTC3_SCX_fxn02	IPI00130114	mRNA-decapping enzyme 1A	Q91YD3;Q3TAP6
IPI00828271	Protein Dos;Downstream of Stk11 protein	140	138	RVS(1.0)FNEAALFEQSR_1	0	2	2	nd	nd	-3.05811	0.00348048	nd	-2.76238	nd	-3.35384	_RVS(ph)FNEAALFEQSR_	RVS(1)FNEAALFEQSR	0	1	0	3	578.605	-0.068588	95.663	23373	26.1	26.1	73.06	63.386	K20101122_NU_PM_Rep02_pSTY_Lab_MaTC1_HbTC3_SCX_fxn10	IPI00828271;IPI00831665	Isoform 1 of Protein Dos;10 kDa protein	Q66L44-1;Q66L44
IPI00331684	Growth factor receptor-bound protein 10;GRB10 adapter protein;Growth factor receptor bound protein 10	458	453	S(0.5)VSENS(1.0)LVAMDFSGQIGR_2	0	2	2	-3.40214	0.345892	-3.05624	0.00349765	nd	-3.1547	nd	-2.95779	_S(ph)VSENS(ph)LVAM(ox)DFSGQIGR_	S(0.693)VS(0.307)ENS(1)LVAMDFSGQIGR	0	2	1	2	1036.92	0.022575	104.71	22643	51.29	51.29	166.7	3.5334	K20101122_NU_PM_Rep02_pSTY_Lab_MaTC1_HbTC3_SCX_fxn01	IPI00331684;IPI00473353;IPI00267579;IPI00127976	Isoform 1 of Growth factor receptor-bound protein 10;Isoform 2 of Growth factor receptor-bound protein 10;Growth factor receptor bound protein 10;Isoform 3 of Growth factor receptor-bound protein 10	Q60760-1;Q60760;Q60760-2;Q60760;Q5SUW3;Q60760-3;Q60760;Q3TFU9
IPI00123868	PHD finger protein 2;GRC5	893;899	891	KGS(1.0)DDAPYS(1.0)PTAR_2	0	2	2	nd	nd	-3.05379	0.00352028	nd	-3.2575	nd	-2.85008	_KGS(ph)DDAPYS(ph)PTAR_	KGS(1)DDAPY(0.002)S(0.998)PTAR	0	2	0	2	762.792	-0.25775	40.556	5990	53.31	53.31	145.18	27.831	K20101122_NU_PM_Rep02_pSTY_Lab_MaTC1_HbTC3_SCX_fxn07	IPI00123868	PHD finger protein 2	Q9WTU0;Q3UYU8;Q6A023
IPI00129586	cGMP-inhibited 3',5'-cyclic phosphodiesterase A;Cyclic GMP-inhibited phosphodiesterase A		460	S(0.5)ASIKPHEAPSPSAVNPDSWNAPGLTTLTK_1	2	1	3	nd	nd	-3.05031	0.0035527	-2.80359	-4.23631	-3.05031	nd	_S(ph)ASIKPHEAPSPSAVNPDSWNAPGLTTLTK_	S(0.56)AS(0.438)IKPHEAPS(0.001)PS(0.001)AVNPDSWNAPGLTTLTK	0	1	0	3	1051.85	-0.070604	94.862	24698	38.11	38.11	87.869	1.0688	K20101113_NU_PM_Rep01_pSTY_LbTC3_Mba_HaTC1_SCX_fxn11	IPI00129586	cGMP-inhibited 3',5'-cyclic phosphodiesterase A	Q9Z0X4;B2RR84
IPI00653910	Protein capicua homolog	2284	2261	FAELPEFRPEEVLPS(0.5)PTLQSLATS(1.0)PR_2	0	2	2	nd	nd	-3.03981	0.00365188	nd	-3.55501	nd	-2.52461	_FAELPEFRPEEVLPS(ph)PTLQSLATS(ph)PR_	FAELPEFRPEEVLPS(0.587)PT(0.41)LQS(0.015)LAT(0.054)S(0.933)PR	0	2	0	4	768.619	1.7456	109.72	23237	16.18	16.18	54.399	1.5951	K20101122_NU_PM_Rep02_pSTY_Lab_MaTC1_HbTC3_SCX_fxn04	IPI00653910;IPI00761255;IPI00849085;IPI00654187	Isoform 4 of Protein capicua homolog;Isoform 1 of Protein capicua homolog;Isoform 3 of Protein capicua homolog;Isoform 2 of Protein capicua homolog	Q924A2-4;Q924A2;Q924A2-1;Q924A2;Q924A2-3;Q924A2;Q924A2-2;Q924A2
IPI00678532	Regulator of microtubule dynamics protein 3;Protein FAM82A2;Protein FAM82C;Novel protein (1200015F23Rik)	44	44	S(1.0)HSLPNSLDYAQASER_1	0	2	2	-1.2796	-1.75999	-3.03958	0.00365407	nd	-2.50345	nd	-3.57572	_S(ph)HSLPNSLDYAQASER_	S(0.895)HS(0.052)LPNS(0.052)LDYAQASER	0	1	0	3	618.939	0.037378	73.53	16739	36.96	36.96	104.41	12.332	K20101122_NU_PM_Rep02_pSTY_Lab_MaTC1_HbTC3_SCX_fxn10	IPI00678532;IPI00757760;IPI00758410;IPI00754431	Regulator of microtubule dynamics protein 3;Novel protein	Q3UJU9;A3KGH7;A3KGH6;A3KGH5
IPI00464141;IPI00474558	Nup98 protein	608;623	604	NLNNS(1.0)NLFSPVNHDSEDLAS(1.0)PSEYPENGER_2	0	2	2	nd	nd	-3.03617	0.00368692	nd	-4.28106	nd	-1.79128	_NLNNS(ph)NLFSPVNHDSEDLAS(ph)PSEYPENGER_	NLNNS(0.926)NLFS(0.068)PVNHDS(0.013)EDLAS(0.919)PS(0.067)EY(0.007)PENGER	0	2	0	3	1169.15	-0.33335	100.92	20568	17.96	17.96	51.645	11.532	K20101122_NU_PM_Rep02_pSTY_Lab_MaTC1_HbTC3_SCX_fxn04	IPI00464141;IPI00474558	Nucleoporin 98;Nup98 protein	B2RQL0;B7ZN81;Q3TP40;Q3TPG3;Q3UJE5;Q4FZE7;Q6PFD9;Q9EQM8;Q68G59
IPI00228694	Synaptotagmin-like protein 5		347	SVPGALDKDLNSLEDTEDGVDLVSSR_1	0	2	2	-1.9356	-1.0984	-3.03401	0.00370783	nd	-4.03408	nd	-2.03394	_S(ph)VPGALDKDLNSLEDTEDGVDLVSSR_	S(0.492)VPGALDKDLNS(0.41)LEDT(0.098)EDGVDLVSSR	0	1	0	2	1406.15	1.7525	107.59	23459	15.04	15.04	39.16	0.78638	K20101122_NU_PM_Rep02_pSTY_Lab_MaTC1_HbTC3_SCX_fxn07	IPI00228694;IPI00336485	Isoform 1 of Synaptotagmin-like protein 5;Isoform 2 of Synaptotagmin-like protein 5	Q80T23-1;Q80T23;A2AF58;Q80T23-2;Q80T23
IPI00123040	Receptor-type tyrosine-protein phosphatase kappa		861	YLCEGTES(0.5)PY(0.5)QTGQLHPAIR_1	0	2	2	nd	nd	-3.03377	0.0037101	nd	-3.46686	nd	-2.60068	_YLCEGTES(ph)PYQTGQLHPAIR_	YLCEGTES(0.499)PY(0.499)QT(0.003)GQLHPAIR	0	1	0	2	1200.54	0.2524	80.37	17301	44.59	44.59	129.14	0	K20101122_NU_PM_Rep02_pSTY_Lab_MaTC1_HbTC3_SCX_fxn09	IPI00123040	Receptor-type tyrosine-protein phosphatase kappa	P35822;B2RRF0;Q8C462;Q8C5G0;Q8C819;Q99KV5
IPI00944006	Putative uncharacterized protein;Peter pan homolog (Drosophila), isoform CRA_c;Suppressor of SWI4 1 homolog;Peter Pan homolog	362	356	ARADGDS(1.0)DAEDPGAPPEAVGAGQPEDEEDDAEYFR_1	2	2	4	nd	nd	-3.03308	0.00371678	-3.37113	-3.06894	-2.99723	-2.80689	_ARADGDS(ph)DAEDPGAPPEAVGAGQPEDEEDDAEYFR_	ARADGDS(1)DAEDPGAPPEAVGAGQPEDEEDDAEYFR	0	1	0	3	1243.5	-0.78696	88.742	18775	50.46	50.46	108.9	100.35	K20101113_NU_PM_Rep01_pSTY_LbTC3_Mba_HaTC1_SCX_fxn08	IPI00944006;IPI00130510	peter pan homolog;Suppressor of SWI4 1 homolog	Q8BYM4;Q91YU8
IPI00775950	Putative uncharacterized protein		462	GSVFSAPSASGTPNKETAGLK_1	2	1	3	-4.17643	1.14337	-3.03306	0.00371698	-3.73717	-3.03306	-2.55247	nd	_GSVFSAPS(ph)ASGTPNKETAGLK_	GSVFS(0.001)APS(0.475)AS(0.475)GT(0.025)PNKET(0.025)AGLK	0	1	0	3	696	-0.05458	74.473	14030	13.23	13.23	47.631	0	K20101122_NU_PM_Rep02_pSTY_Lab_MaTC1_HbTC3_SCX_fxn08	IPI00775950;IPI00122450;IPI00311344;IPI00775997;IPI00462119	62 kDa protein;caldesmon 1;89 kDa protein;63 kDa protein	Q3TUS1;Q3UGC3;Q8VCQ8
IPI00118923	Protein phosphatase 1 regulatory subunit 11;T-complex testis expressed protein 5		104	RPT(0.5)T(0.5)PAPTPTTPPQPPDPSQPPPGPMQH_1	2	2	4	nd	nd	-3.01163	0.00393073	-3.58115	-3.75774	-2.4421	-1.39951	_RPT(ph)TPAPTPTTPPQPPDPSQPPPGPMQH_	RPT(0.499)T(0.499)PAPT(0.001)PTTPPQPPDPSQPPPGPMQH	0	1	0	3	1002.14	0.12741	75.198	14308	43.29	43.29	118.79	0	K20101122_NU_PM_Rep02_pSTY_Lab_MaTC1_HbTC3_SCX_fxn08	IPI00118923	Protein phosphatase 1 regulatory subunit 11	Q8K1L5
IPI00331135	Myocyte-specific enhancer factor 2D;Myocyte enhancer factor 2D;Putative uncharacterized protein	201;219	189	NS(0.5)VS(0.5)PGLPQRPAS(1.0)AGAMLGGDLNSANGACPS(1.0)PVGNGYVSAR_3	0	2	2	nd	nd	-3.00934	0.00395415	nd	-4.64252	nd	-1.37616	_NS(ph)VSPGLPQRPAS(ph)AGAM(ox)LGGDLNSANGACPS(ph)PVGNGYVSAR_	NS(0.5)VS(0.5)PGLPQRPAS(0.973)AGAMLGGDLNS(0.035)ANGACPS(0.974)PVGNGY(0.009)VS(0.009)AR	0	3	1	3	1403.94	-0.050068	100.02	21632	25.67	25.67	58.369	0	K20101122_NU_PM_Rep02_pSTY_Lab_MaTC1_HbTC3_SCX_fxn01	IPI00331135;IPI00387284;IPI00880280;IPI00230611	Isoform Non-muscle of Myocyte-specific enhancer factor 2D;Putative uncharacterized protein;Isoform Muscle of Myocyte-specific enhancer factor 2D	Q63943-1;Q63943;Q921S6;Q3URR2;Q63943-2;Q63943
IPI00129918	Survival motor neuron protein;Survival motor neuron 1;Survival of motor neuron	5;10	2	AMGS(1.0)GGAGS(1.0)EQEDTVLFRR_2	2	2	4	nd	nd	-3.00843	0.00396351	-3.03704	-2.87891	-2.97996	-3.0369	_(ac)AM(ox)GS(ph)GGAGS(ph)EQEDTVLFRR_	AMGS(1)GGAGS(1)EQEDTVLFRR	1	2	1	2	1093.43	-0.095985	96.207	20493	33.62	33.62	87.563	36.708	K20101122_NU_PM_Rep02_pSTY_Lab_MaTC1_HbTC3_SCX_fxn01	IPI00129918;IPI00918697;IPI00515683;IPI00515731	Survival motor neuron protein;5 kDa protein;Survival of motor neuron	P97801;Q3UMN7;Q549F9;Q5PXT3;Q8CH69;Q9JIC6;Q9JIC8;Q5PXT4;Q5PXT5
IPI00620145	Lysyl-tRNA synthetase;Lysine--tRNA ligase	393	391	RIS(1.0)MVEELEK_1	2	2	4	-0.586102	-2.42152	-3.00762	0.00397189	-3.21982	-3.20143	-2.81381	-2.69681	_RIS(ph)MVEELEK_	RIS(1)MVEELEK	0	1	0	2	657.312	0.3958	81.114	21392	22.77	22.77	101.48	101.48	K20101113_NU_PM_LbTC3_Mba_HaTC1_SCXproteome_fxn09	IPI00620145;IPI00666196;IPI00469103	Lysyl-tRNA synthetase;similar to lysyl-tRNA synthetase isoform 1;lysyl-tRNA synthetase isoform 1	Q99MN1;Q3TIV6;Q8C292;Q8C1V4;Q8CFK5;Q8R2P8
IPI00323820	DNA replication licensing factor MCM2;Minichromosome maintenance protein 2 homolog;Nuclear protein BM28	21	19	RIS(1.0)DPLTSSPGR_1	2	2	4	0.223757	-3.22873	-3.00497	0.00399927	-2.74808	-3.26187	-2.23341	-3.95399	_RIS(ph)DPLTSSPGR_	RIS(1)DPLTSSPGR	0	1	0	3	455.889	0.17566	64.243	14233	22.61	22.61	63.85	47.055	K20101122_NU_PM_Rep02_pSTY_Lab_MaTC1_HbTC3_SCX_fxn11	IPI00323820	Putative uncharacterized protein	P97310;Q3UJN1;Q3UK39
IPI00123868	PHD finger protein 2;GRC5	893;901	891	KGS(1.0)DDAPYSPT(1.0)AR_2	0	2	2	nd	nd	-3.00048	0.00404611	nd	-3.25449	nd	-2.74648	_KGS(ph)DDAPYSPT(ph)AR_	KGS(1)DDAPY(0.001)S(0.179)PT(0.819)AR	0	2	0	2	762.792	-0.072314	40.618	6044	15.96	15.96	87.138	6.6023	K20101122_NU_PM_Rep02_pSTY_Lab_MaTC1_HbTC3_SCX_fxn07	IPI00123868	PHD finger protein 2	Q9WTU0;Q3UYU8;Q6A023
IPI00133374	Sequestosome-1;Ubiquitin-binding protein p62;STONE14		22	RFS(0.5)FCFSPEPEAEAQAAAGPGPCER_1	0	2	2	0.199917	-3.19669	-2.99678	0.00408518	nd	-3.46468	nd	-2.52887	_RFS(ph)FCFSPEPEAEAQAAAGPGPCER_	RFS(0.613)FCFS(0.387)PEPEAEAQAAAGPGPCER	0	1	0	3	950.067	-0.14517	101.2	23555	55.6	55.6	162.88	1.9919	K20101122_NU_PM_Rep02_pSTY_Lab_MaTC1_HbTC3_SCX_fxn09	IPI00133374;IPI00474373;IPI00928073	Isoform 1 of Sequestosome-1;Isoform 2 of Sequestosome-1;42 kDa protein	Q64337-1;Q64337;Q64337-2;Q64337
IPI00229599	Neuron navigator 1;Pore membrane and/or filament-interacting-like protein 3		1359	VAPGPSSGCTPGQVPGSSALSS(0.5)PR_1	0	2	2	nd	nd	-2.9953	0.00410076	nd	-1.30192	nd	-4.68868	_VAPGPSSGCTPGQVPGSSALSS(ph)PR_	VAPGPSSGCTPGQVPGS(0.001)S(0.001)ALS(0.44)S(0.558)PR	0	1	0	3	778.358	0.21901	75.161	13345	15.39	15.39	67.899	1.0248	K20101122_NU_PM_Rep02_pSTY_Lab_MaTC1_HbTC3_SCX_fxn04	IPI00229599;IPI00399498	Isoform 1 of Neuron navigator 1;Isoform 2 of Neuron navigator 1	Q8CH77-1;Q8CH77;Q8CB55;Q8CH77-2;Q8CH77
IPI00223714	Histone H1.4;H1 VAR.2;H1e	4	2	SET(1.0)APAAPAAPAPAEKTPVK_1	0	2	2	-2.43475	-0.557006	-2.99176	0.00413857	nd	-3.17162	nd	-2.8119	_(ac)SET(ph)APAAPAAPAPAEKTPVK_	S(0.115)ET(0.885)APAAPAAPAPAEKTPVK	1	1	0	2	1013.5	0.0096368	67.467	11111	33.83	33.83	117.63	8.8606	K20101122_NU_PM_Rep02_pSTY_Lab_MaTC1_HbTC3_SCX_fxn04	IPI00223714	Histone H1.4	P43274
IPI00228694	Synaptotagmin-like protein 5		304	NT(0.5)S(0.5)GTPSIAVSGTSLSSER_1	0	2	2	-1.9356	-1.04643	-2.98204	0.00424383	nd	-2.9163	nd	-3.04777	_NT(ph)SGTPSIAVSGTSLSSER_	NT(0.5)S(0.5)GTPSIAVSGTSLSSER	0	1	0	2	965.941	0.71982	80.694	14908	78.55	78.55	134.52	0	K20101122_NU_PM_Rep02_pSTY_Lab_MaTC1_HbTC3_SCX_fxn04	IPI00228694;IPI00336485	Isoform 1 of Synaptotagmin-like protein 5;Isoform 2 of Synaptotagmin-like protein 5	Q80T23-1;Q80T23;A2AF58;Q80T23-2;Q80T23
IPI00469392	Reticulon-4;Neurite outgrowth inhibitor	344	336	VVKEDGVMS(1.0)PEKTMDIFNEMK_1	0	2	2	-1.75847	-1.2228	-2.98128	0.00425216	nd	-2.38337	nd	-3.57918	_VVKEDGVMS(ph)PEKTMDIFNEMK_	VVKEDGVMS(0.992)PEKT(0.008)MDIFNEMK	0	1	0	3	836.38	-0.55212	104.05	25874	14.07	14.07	62.185	21.209	K20101122_NU_PM_Rep02_pSTY_Lab_MaTC1_HbTC3_SCX_fxn11	IPI00469392;IPI00270767	Isoform 1 of Reticulon-4;Isoform 2 of Reticulon-4	Q99P72-2;Q99P72;Q99P72-3;Q99P72
IPI00223818	Alkylglycerone phosphate synthase;Alkyldihydroxyacetonephosphate synthase, peroxisomal;Alkylglycerone-phosphate synthase	78;83	75	RAAS(1.0)AAGAS(1.0)PAATPAAPESGTIPK_2	0	2	2	-1.09412	-1.88376	-2.97788	0.00428956	nd	-1.49513	nd	-4.46062	_RAAS(ph)AAGAS(ph)PAATPAAPESGTIPK_	RAAS(0.999)AAGAS(0.996)PAAT(0.005)PAAPESGTIPK	0	2	0	3	770.689	0.64558	67.673	14245	12.76	12.76	57.797	23.587	K20101122_NU_PM_Rep02_pSTY_Lab_MaTC1_HbTC3_SCX_fxn06	IPI00223818;IPI00756601	Alkylglycerone phosphate synthase;Alkyldihydroxyacetonephosphate synthase, peroxisomal	A2AL50;Q8C0I1;A2AL49;Q3TNW8;Q8BKC4
IPI00331135	Myocyte-specific enhancer factor 2D;Myocyte enhancer factor 2D;Putative uncharacterized protein	231	230	AS(1.0)PGLLPVANGNSLNK_1	2	2	4	nd	nd	-2.97771	0.00429137	-2.68977	-2.69807	-3.25736	-3.62719	_AS(ph)PGLLPVANGNSLNK_	AS(1)PGLLPVANGNSLNK	0	1	0	2	816.411	-0.033556	86.847	16470	15.04	15.04	70.232	54.455	K20101122_NU_PM_Rep02_pSTY_Lab_MaTC1_HbTC3_SCX_fxn04	IPI00331135;IPI00387284;IPI00880280;IPI00230611	Isoform Non-muscle of Myocyte-specific enhancer factor 2D;Putative uncharacterized protein;Isoform Muscle of Myocyte-specific enhancer factor 2D	Q63943-1;Q63943;Q921S6;Q3URR2;Q63943-2;Q63943
IPI00124820	Coronin-1C;Coronin-3	187	185	NGS(1.0)LICTASK_1	2	2	4	-0.447981	-2.52476	-2.97274	0.00434671	-2.88831	-3.27999	-2.89929	-3.04618	_NGS(ph)LICTASK_	NGS(0.998)LICT(0.002)ASK	0	1	0	2	565.749	0.17471	52.331	10443	15.13	15.13	51.92	27.72	K20101113_NU_PM_Rep01_pSTY_LbTC3_Mba_HaTC1_SCX_fxn05	IPI00124820;IPI00752988	Coronin-1C;similar to Coronin, actin binding protein 1C	Q9WUM4;Q3TEU8;Q3TF74;Q3U8F0;Q499X7;Q5PPQ7
IPI00357734	DBF4-type zinc finger-containing protein 2 homolog	544	525	LVDKSYGSGSSEPCEDSGS(0.5)S(1.0)ADET(0.5)PAASR_3	2	0	2	-2.96508	-0.00745992	-2.97254	0.00434888	-3.09772	nd	-2.84737	nd	_LVDKSYGSGSSEPCEDS(ph)GS(ph)S(ph)ADETPAASR_	LVDKS(0.002)Y(0.002)GS(0.003)GS(0.004)S(0.004)EPCEDS(0.427)GS(0.628)S(0.837)ADET(0.671)PAAS(0.422)R	0	3	0	3	1062.72	-0.016013	71.929	12393	15.12	15.12	47.026	0	K20101113_NU_PM_Rep01_pSTY_LbTC3_Mba_HaTC1_SCX_fxn04	IPI00357734	DBF4-type zinc finger-containing protein 2 homolog	Q5SS00
IPI00119876	Cytoplasmic dynein 1 heavy chain 1;Cytoplasmic dynein heavy chain 1;Dynein heavy chain, cytosolic	1228	1225	RKDS(1.0)AIQQQVANLQMK_1	2	2	4	0.116708	-3.08117	-2.96446	0.00444021	-2.89562	-3.0333	-3.67741	-2.79614	_RKDS(ph)AIQQQVANLQMK_	RKDS(1)AIQQQVANLQMK	0	1	0	3	646.659	0.0012443	72.554	15592	34.41	34.41	82.241	82.241	K20101122_NU_PM_Rep02_pSTY_Lab_MaTC1_HbTC3_SCX_fxn12	IPI00119876	Cytoplasmic dynein 1 heavy chain 1	Q9JHU4;O08821;O70182;Q3TAZ3;Q3UA73;Q80U36;Q8C6T5;Q923F5
IPI00649691	Coiled-coil and C2 domain-containing protein 1B;Coiled-coil and C2 domain containing 1B	459	453	KGSEQDS(1.0)VAATLATAQK_1	0	2	2	0.444321	-3.40842	-2.9641	0.0044443	nd	-2.83289	nd	-3.0953	_KGSEQDS(ph)VAATLATAQK_	KGS(0.159)EQDS(0.805)VAAT(0.035)LAT(0.001)AQK	0	1	0	3	595.619	0.30814	70.357	15760	22.76	22.76	44.424	7.0489	K20101122_NU_PM_Rep02_pSTY_Lab_MaTC1_HbTC3_SCX_fxn10	IPI00649691;IPI00882302	Coiled-coil and C2 domain-containing protein 1B;Coiled-coil and C2 domain containing 1B	Q8BRN9;Q7TPN1;A2A8R5
IPI00749646	DEP domain-containing mTOR-interacting protein;DEP domain-containing protein 6;Depdc6-002		278	RSSMSSCGSSGYFSSSPTLSSSPPVLCNPK_2	2	2	4	-1.60055	-1.36317	-2.96372	0.00444858	-2.67598	-2.86947	-4.0695	-3.05798	_RS(ph)SMSSCGSSGYFSSSPTLSS(ph)SPPVLCNPK_	RS(0.469)S(0.469)MS(0.061)S(0.001)CGSSGYFSSSPTLS(0.061)S(0.469)S(0.469)PPVLCNPK	0	2	0	3	1104.45	-0.25809	96.658	21916	66.66	66.66	135.32	0	K20101122_NU_PM_Rep02_pSTY_Lab_MaTC1_HbTC3_SCX_fxn06	IPI00749646;IPI00896693;IPI00652416;IPI00652239	Isoform 1 of DEP domain-containing mTOR-interacting protein;Depdc6-002;Isoform 3 of DEP domain-containing mTOR-interacting protein;Isoform 2 of DEP domain-containing mTOR-interacting protein	Q570Y9-1;Q570Y9;B2ZRS3;B2ZRS5;B2ZRS6;Q570Y9-3;Q570Y9;Q570Y9-2;Q570Y9;B2ZRS7;B2ZRS8
IPI00856519	GRP1 binding protein GRSP1;MKIAA1013 protein;FERM domain-containing protein 4B;GRP1-binding protein GRSP1;Golgi-associated band 4.1-like protein		693	S(0.5)GSLESQSHLLSEMDSDKPFFTLSK_1	2	0	2	nd	nd	-2.9589	0.00450395	-3.00244	nd	-2.91536	nd	_S(ph)GSLESQSHLLSEMDSDKPFFTLSK_	S(0.57)GS(0.428)LES(0.002)QSHLLSEMDSDKPFFTLSK	0	1	0	3	950.768	-0.17971	106.48	28617	35.49	35.49	89.368	1.244	K20101113_NU_PM_Rep01_pSTY_LbTC3_Mba_HaTC1_SCX_fxn11	IPI00856519;IPI00856744;IPI00319524	GRP1 binding protein GRSP1;MKIAA1013 protein;FERM domain-containing protein 4B	Q920B1;Q6ZQ04;Q920B0;Q6PE61;Q8C0E8;Q8K0I1
IPI00461532	Nucleoporin NUP85;Nuclear pore complex protein Nup85;Pericentrin-1;FROUNT	652	646	AIIREGS(1.0)LEGS_1	2	2	4	nd	nd	-2.95673	0.0045291	-2.7882	-3.12526	-2.7535	-3.82909	_AIIREGS(ph)LEGS_	AIIREGS(1)LEGS	0	1	0	2	606.287	0.39872	67.391	14051	24.56	24.56	107.9	77.908	K20101122_NU_PM_Rep02_pSTY_Lab_MaTC1_HbTC3_SCX_fxn06	IPI00461532	Nuclear pore complex protein Nup85	Q8R480
IPI00461626	Proline-rich transmembrane protein 3	765;768	747	NAAGEAGLPVTPGSGPWGS(1.0)AAS(1.0)LGR_2	2	2	4	nd	nd	-2.95642	0.00453264	-2.16214	-3.29632	-2.67339	-3.23945	_NAAGEAGLPVTPGSGPWGS(ph)AAS(ph)LGR_	NAAGEAGLPVTPGSGPWGS(1)AAS(1)LGR	0	2	0	3	814.028	0.61417	106.41	23147	54.01	54.01	171.33	67.596	K20101122_NU_PM_Rep02_pSTY_Lab_MaTC1_HbTC3_SCX_fxn01	IPI00461626	Proline-rich transmembrane protein 3	Q6PE13
IPI00749646	DEP domain-containing mTOR-interacting protein;DEP domain-containing protein 6;Depdc6-002		278	RSSMS(0.5)SCGSSGYFSSSPTLSSSPPVLCNPK_2	0	2	2	-1.60055	-1.35406	-2.95462	0.00455367	nd	-3.65446	nd	-2.25478	_RSSM(ox)S(ph)SCGSSGYFSS(ph)SPTLSSSPPVLCNPK_	RS(0.111)S(0.111)MS(0.721)S(0.018)CGS(0.003)S(0.018)GY(0.018)FS(0.072)S(0.463)S(0.463)PT(0.002)LSSSPPVLCNPK	0	2	1	3	1109.79	-0.52688	94.412	21306	31.92	31.92	109.44	0	K20101122_NU_PM_Rep02_pSTY_Lab_MaTC1_HbTC3_SCX_fxn06	IPI00749646;IPI00896693;IPI00652416;IPI00652239	Isoform 1 of DEP domain-containing mTOR-interacting protein;Depdc6-002;Isoform 3 of DEP domain-containing mTOR-interacting protein;Isoform 2 of DEP domain-containing mTOR-interacting protein	Q570Y9-1;Q570Y9;B2ZRS3;B2ZRS5;B2ZRS6;Q570Y9-3;Q570Y9;Q570Y9-2;Q570Y9;B2ZRS7;B2ZRS8
IPI00654388	Leucine-rich repeat flightless-interacting protein 1;LRR FLII-interacting protein 1;FLI-LRR-associated protein 1;H186 FLAP	547	538	SEQQAEALDS(1.0)PQKK_1	2	2	4	nd	nd	-2.9545	0.00455505	-2.72984	-3.52957	-2.65103	-3.17915	_SEQQAEALDS(ph)PQKK_	SEQQAEALDS(1)PQKK	0	1	0	2	819.872	0.06048	13.624	1285	30.09	30.09	114.1	89.037	K20101113_NU_PM_Rep01_pSTY_LbTC3_Mba_HaTC1_SCX_fxn10	IPI00654388;IPI00785324	Isoform 1 of Leucine-rich repeat flightless-interacting protein 1;Isoform 3 of Leucine-rich repeat flightless-interacting protein 1	Q3UZ39-1;Q3UZ39;Q3UZ39-3;Q3UZ39
IPI00453803	Ubiquitin-conjugating enzyme E2 O;Ubiquitin-protein ligase O;Ubiquitin carrier protein O;Ubiquitin-conjugating enzyme E2 of 230 kDa;Ubiquitin-conjugating enzyme E2O		508	KKS(0.5)IPLS(0.5)IK_1	2	0	2	0.336344	-3.28962	-2.95328	0.00456929	-3.27458	nd	-2.63197	nd	_KKS(ph)IPLSIK_	KKS(0.5)IPLS(0.5)IK	0	1	0	2	547.323	0.20378	51.007	11015	17.65	17.65	56.309	0	K20101113_NU_PM_LbTC3_Mba_HaTC1_SCXproteome_fxn16	IPI00453803;IPI00875550	Ubiquitin-conjugating enzyme E2 O;ubiquitin-conjugating enzyme E2O	Q6ZPJ3;A2A7X3
IPI00468887	Synaptotagmin-like protein 2;Exophilin-4	305	287	TPLSPLQSPLEAVTTRPIS(1.0)PLKDDLLFEK_1	0	1	1	nd	nd	-2.95096	0.00459644	nd	-2.95096	nd	nd	_TPLSPLQSPLEAVTTRPIS(ph)PLKDDLLFEK_	TPLSPLQSPLEAVT(0.001)T(0.001)RPIS(0.999)PLKDDLLFEK	0	1	0	3	1095.92	0.10147	109.37	26240	42.73	42.73	114.64	32.239	K20101122_NU_PM_Rep02_pSTY_Lab_MaTC1_HbTC3_SCX_fxn09	IPI00468887	synaptotagmin-like 2 isoform 1	Q99N50-2;Q99N50
IPI00316815	G patch domain-containing protein 4	258	252	QGTAIGS(1.0)EEEEAAGESGPR_1	2	2	4	-3.45664	0.511022	-2.94561	0.00465972	-2.65346	-2.82478	-3.06645	-3.50769	_QGTAIGS(ph)EEEEAAGESGPR_	QGTAIGS(1)EEEEAAGESGPR	0	1	0	2	977.905	-0.092238	68.507	11405	89.17	89.17	146.92	57.448	K20101122_NU_PM_Rep02_pSTY_Lab_MaTC1_HbTC3_SCX_fxn04	IPI00316815	Isoform 1 of G patch domain-containing protein 4	Q3TFK5-1;Q3TFK5
IPI00112122	Centrosomal protein of 97 kDa;Leucine-rich repeat and IQ domain-containing protein 2;Putative uncharacterized protein		467	KISTEVSEAAGLLPCPK_1	2	2	4	-0.223777	-2.71066	-2.93444	0.00479444	-2.68594	-3.18293	-2.64943	-3.94669	_KIS(ph)TEVSEAAGLLPCPK_	KIS(0.382)T(0.382)EVS(0.235)EAAGLLPCPK	0	1	0	3	627.313	0.12116	99.478	22967	31.74	31.74	117.38	0	K20101122_NU_PM_Rep02_pSTY_Lab_MaTC1_HbTC3_SCX_fxn09	IPI00112122;IPI00816902;IPI00403526	Isoform 1 of Centrosomal protein of 97 kDa;Isoform 2 of Centrosomal protein of 97 kDa;Putative uncharacterized protein	Q9CZ62-1;Q9CZ62;Q9CZ62-2;Q9CZ62;Q8C1I9
IPI00223818	Alkylglycerone phosphate synthase;Alkyldihydroxyacetonephosphate synthase, peroxisomal;Alkylglycerone-phosphate synthase		75	RAAS(0.5)AAGAS(0.5)PAATPAAPESGTIPK_1	2	0	2	-1.09412	-1.8372	-2.93132	0.00483265	-3.06917	nd	-2.79346	nd	_RAAS(ph)AAGASPAATPAAPESGTIPK_	RAAS(0.5)AAGAS(0.5)PAATPAAPESGTIPK	0	1	0	3	744.034	0.71303	64.956	13777	16.02	16.02	67.899	0	K20101113_NU_PM_Rep01_pSTY_LbTC3_Mba_HaTC1_SCX_fxn09	IPI00223818;IPI00756601	Alkylglycerone phosphate synthase;Alkyldihydroxyacetonephosphate synthase, peroxisomal	A2AL50;Q8C0I1;A2AL49;Q3TNW8;Q8BKC4
IPI00357734	DBF4-type zinc finger-containing protein 2 homolog	541;544	525	LVDKSYGSGSSEPCEDS(1.0)GSS(1.0)ADETPAASR_2	2	0	2	-2.96508	0.0362522	-2.92883	0.00486329	-3.32593	nd	-2.53173	nd	_LVDKSYGSGSSEPCEDS(ph)GSS(ph)ADETPAASR_	LVDKSYGSGSSEPCEDS(0.87)GS(0.258)S(0.866)ADET(0.006)PAASR	0	2	0	3	1036.07	0.0082639	63.501	12242	28	28	88.957	7.5925	K20101113_NU_PM_Rep01_pSTY_LbTC3_Mba_HaTC1_SCX_fxn07	IPI00357734	DBF4-type zinc finger-containing protein 2 homolog	Q5SS00
IPI00129586	cGMP-inhibited 3',5'-cyclic phosphodiesterase A;Cyclic GMP-inhibited phosphodiesterase A		460	SASIKPHEAPSPSAVNPDSWNAPGLTTLTK_1	2	0	2	nd	nd	-2.92307	0.00493505	-2.46915	nd	-3.37698	nd	_S(ph)ASIKPHEAPSPSAVNPDSWNAPGLTTLTK_	S(0.332)AS(0.289)IKPHEAPS(0.085)PS(0.289)AVNPDS(0.004)WNAPGLTTLTK	0	1	0	4	789.137	0.28255	94.911	24708	16.14	16.14	41.296	0.59697	K20101113_NU_PM_Rep01_pSTY_LbTC3_Mba_HaTC1_SCX_fxn11	IPI00129586	cGMP-inhibited 3',5'-cyclic phosphodiesterase A	Q9Z0X4;B2RR84
IPI00136134	Protein NDRG2;Protein Ndr2	330;332	328	SRT(1.0)AS(1.0)LTSAASIDGSR_2	2	2	4	nd	nd	-2.92148	0.00495498	-3.32801	-2.95323	-1.72905	-2.88973	_SRT(ph)AS(ph)LTSAASIDGSR_	S(0.096)RT(0.904)AS(0.994)LT(0.003)S(0.003)AASIDGSR	0	2	0	2	870.372	0.21063	70.788	15060	46.13	46.13	136.96	9.7197	K20101122_NU_PM_Rep02_pSTY_Lab_MaTC1_HbTC3_SCX_fxn06	IPI00136134;IPI00759847	Isoform 1 of Protein NDRG2;Isoform 2 of Protein NDRG2	Q9QYG0-1;Q9QYG0;Q8CGR9;Q9QYG0-2;Q9QYG0;Q9CTJ5
IPI00316815	G patch domain-containing protein 4	258	252	QGTAIGS(1.0)EEEEAAGESGPRELSTEQSDQPSR_1	2	2	4	-3.45664	0.535305	-2.92133	0.00495683	-2.89544	-3.26675	-2.51588	-2.94722	_QGTAIGS(ph)EEEEAAGESGPRELSTEQSDQPSR_	QGT(0.029)AIGS(0.971)EEEEAAGESGPRELSTEQSDQPSR	0	1	0	3	1104.81	0.23815	76.329	14528	48.33	48.33	98.967	15.264	K20101122_NU_PM_Rep02_pSTY_Lab_MaTC1_HbTC3_SCX_fxn08	IPI00316815	Isoform 1 of G patch domain-containing protein 4	Q3TFK5-1;Q3TFK5
IPI00420516	Testis-expressed sequence 2 protein;Testis expressed gene 2	269	261	TAPS(0.5)S(0.5)PLTS(1.0)PSDTR_2	0	2	2	nd	nd	-2.92008	0.00497263	nd	-2.76467	nd	-3.07549	_TAPS(ph)SPLTS(ph)PSDTR_	T(0.004)APS(0.497)S(0.497)PLT(0.006)S(0.992)PS(0.004)DTR	0	2	0	2	788.818	0.3869	59.47	11318	32	32	111.04	0	K20101122_NU_PM_Rep02_pSTY_Lab_MaTC1_HbTC3_SCX_fxn01	IPI00420516;IPI00622392	Testis-expressed sequence 2 protein;Testis expressed gene 2	Q6ZPJ0;Q3TVA4;Q6PFV2;B1ATR2
IPI00120751	Proton myo-inositol cotransporter;H(+)-myo-inositol cotransporter;H(+)-myo-inositol symporter	2;6	2	S(1.0)RKAS(1.0)EDVEYTLR_2	0	2	2	nd	nd	-2.91213	0.00507373	nd	-3.03469	nd	-2.78957	_(ac)S(ph)RKAS(ph)EDVEYTLR_	S(1)RKAS(1)EDVEYTLR	1	2	0	2	878.371	0.17806	75.126	16744	15.5	15.5	117.35	66.19	K20101122_NU_PM_Rep02_pSTY_Lab_MaTC1_HbTC3_SCX_fxn05	IPI00120751;IPI00831531	solute carrier family 2 (facilitated glucose transporter), member 13;26 kDa protein	Q3UHK1;Q0VDP1;Q0VDP2;Q5JZY2
IPI00652987	DEAD (Asp-Glu-Ala-Asp) box polypeptide 21;Putative uncharacterized protein;DEAD (Asp-Glu-Ala-Asp) box polypeptide 21, isoform CRA_b;Nucleolar RNA helicase 2;Nucleolar RNA helicase II;Nucleolar RNA helicase Gu;RH II/Gu;Gu-alpha;DEAD box protein 21		233	SNSSDAPGEESS(0.5)S(0.5)ET(0.5)EKEIPVEQKEGAFSNFPISEETVK_2	0	2	2	-1.35308	-1.55894	-2.91203	0.00507508	nd	-2.30557	nd	-3.51848	_SNSSDAPGEESS(ph)S(ph)ETEKEIPVEQKEGAFSNFPISEETVK_	S(0.028)NS(0.027)S(0.027)DAPGEES(0.247)S(0.524)S(0.524)ET(0.541)EKEIPVEQKEGAFS(0.064)NFPIS(0.007)EET(0.009)VK	0	2	0	4	1090.72	-0.24865	100.41	21695	14.55	14.55	36.386	0	K20101122_NU_PM_Rep02_pSTY_Lab_MaTC1_HbTC3_SCX_fxn08	IPI00652987;IPI00120691	DEAD (Asp-Glu-Ala-Asp) box polypeptide 21;Nucleolar RNA helicase 2	Q3TVJ3;Q3ULC7;Q6PCP0;Q8K2L4;Q9CSR3;Q9CWZ5;Q9JIK5
IPI00108391	POU domain, class 3, transcription factor 4;Brain-specific homeobox/POU domain protein 4	29	2	ATAASNPYSILSSSSLVHADSAGMQQGS(1.0)PFRNPQK_1	2	1	3	nd	nd	-2.91145	0.00508246	-2.91145	-3.12206	-2.37312	nd	_(ac)ATAASNPYSILSSSSLVHADSAGMQQGS(ph)PFRNPQK_	ATAASNPYSILSSSSLVHADS(0.045)AGMQQGS(0.955)PFRNPQK	1	1	0	3	1242.91	0.21947	106.71	24922	45	45	79.507	13.268	K20101122_NU_PM_Rep02_pSTY_Lab_MaTC1_HbTC3_SCX_fxn06	IPI00108391	POU domain, class 3, transcription factor 4	P62515;A6H6L6;Q3TYV9
IPI00458068	FK506-binding protein 15;FK506-binding protein 133;FK506 binding protein 15	617	615	NNS(1.0)LQTATENTQAR_1	2	2	4	0.200421	-3.10586	-2.90544	0.00516031	-3.31302	-2.12424	-2.49786	-3.64801	_NNS(ph)LQTATENTQAR_	NNS(1)LQTATENTQAR	0	1	0	2	814.357	-0.60023	39.839	6951	47.79	47.79	101.53	44.038	K20101122_NU_PM_Rep02_pSTY_Lab_MaTC1_HbTC3_SCX_fxn05	IPI00458068;IPI00929847;IPI00648460;IPI00649188	Isoform B of FK506-binding protein 15;Isoform A of FK506-binding protein 15;FK506 binding protein 15	Q6P9Q6-2;Q6P9Q6;Q6P9Q6-1;Q6P9Q6;B2RQ18;Q80YW9;Q80YW6
IPI00225618	Calcium/calmodulin-dependent 3',5'-cyclic nucleotide phosphodiesterase 1C;Putative uncharacterized protein	469	467	RSS(1.0)LNSINSSDAKR_1	2	2	4	-1.83009	-1.06346	-2.89355	0.00531735	-2.83864	-3.41762	-2.53254	-2.94846	_RSS(ph)LNSINSSDAKR_	RS(0.073)S(0.92)LNS(0.007)INSSDAKR	0	1	0	3	538.925	0.6364	13.068	1099	32.62	32.62	104.52	10.981	K20101113_NU_PM_Rep01_pSTY_LbTC3_Mba_HaTC1_SCX_fxn12	IPI00225618;IPI00133376;IPI00466650;IPI00930864;IPI00930876;IPI00930777	Isoform 3 of Calcium/calmodulin-dependent 3',5'-cyclic nucleotide phosphodiesterase 1C;Isoform 1 of Calcium/calmodulin-dependent 3',5'-cyclic nucleotide phosphodiesterase 1C;Isoform 2 of Calcium/calmodulin-dependent 3',5'-cyclic nucleotide phosphodiesterase 1C;Putative uncharacterized protein;phosphodiesterase 1C isoform f;phosphodiesterase 1C isoform e	Q64338-3;Q64338;Q64338-1;Q64338;Q64338-2;Q64338;Q5D0E7;Q3USZ6;Q9D5W0;Q8CDV2
IPI00130114	mRNA-decapping enzyme 1A;Transcription factor SMIF;MAD homolog 4-interacting transcription coactivator 1;Smad4-interacting transcriptional co-activator		540	KASSPS(0.5)PLT(0.5)VGTAESQR_2	0	2	2	nd	nd	-2.89246	0.00533193	nd	-2.58997	nd	-3.19496	_KASSPS(ph)PLT(ph)VGTAESQR_	KAS(0.272)S(0.272)PS(0.728)PLT(0.728)VGTAESQR	0	2	0	3	625.946	0.10632	69.655	14777	28.14	28.14	64.591	5.7851	K20101122_NU_PM_Rep02_pSTY_Lab_MaTC1_HbTC3_SCX_fxn06	IPI00130114	mRNA-decapping enzyme 1A	Q91YD3;Q3TAP6
IPI00357734	DBF4-type zinc finger-containing protein 2 homolog	541;543;544	525	LVDKSYGSGSSEPCEDS(1.0)GS(1.0)S(1.0)ADETPAASR_3	2	2	4	-2.96508	0.0764717	-2.88861	0.00538381	-3.20802	-2.30332	-2.86652	-2.9107	_LVDKSYGSGSSEPCEDS(ph)GS(ph)S(ph)ADETPAASR_	LVDKSYGSGSSEPCEDS(0.936)GS(0.936)S(0.973)ADET(0.141)PAAS(0.014)R	0	3	0	3	1062.72	-1.0647	71.654	12363	49.41	49.41	111.99	11.873	K20101122_NU_PM_Rep02_pSTY_Lab_MaTC1_HbTC3_SCX_fxn04	IPI00357734	DBF4-type zinc finger-containing protein 2 homolog	Q5SS00
IPI00138089	Leucine-rich repeat-containing protein 47	519	508	STSENKEEDMLS(1.0)GTEADAGCGLSDPNLTLSSGKDGQCPLVVEQVR_1	0	2	2	-0.755342	-2.13295	-2.88829	0.00538813	nd	-2.96878	nd	-2.80781	_STSENKEEDMLS(ph)GTEADAGCGLSDPNLTLSSGKDGQCPLVVEQVR_	S(0.009)T(0.008)S(0.008)ENKEEDMLS(0.812)GT(0.164)EADAGCGLSDPNLTLSSGKDGQCPLVVEQVR	0	1	0	4	1216.04	-0.049175	101.58	25252	63.13	63.13	107.96	6.9511	K20101122_NU_PM_Rep02_pSTY_Lab_MaTC1_HbTC3_SCX_fxn10	IPI00138089;IPI00850279	Leucine-rich repeat-containing protein 47;similar to leucine rich repeat containing 47	Q505F5;B1AX98
IPI00474258	GTPase-activating Rap/Ran-GAP domain-like protein 3	447	447	S(1.0)FSDVLPESPK_1	2	2	4	nd	nd	-2.88547	0.00542646	-3.52039	-2.83799	-2.93296	-2.13559	_S(ph)FSDVLPESPK_	S(0.999)FS(0.001)DVLPESPK	0	1	0	2	643.289	0.39781	88.634	14236	36.22	36.22	111.83	30.211	K20101113_NU_PM_Rep01_pSTY_LbTC3_Mba_HaTC1_SCX_fxn03	IPI00474258;IPI00874528	Isoform 1 of GTPase-activating Rap/Ran-GAP domain-like protein 3;Isoform 2 of GTPase-activating Rap/Ran-GAP domain-like protein 3	Q3V0G7-1;Q3V0G7;A2AHW8;Q3V0G7-2;Q3V0G7
IPI00890007	A kinase (PRKA) anchor protein 1;A kinase anchor protein 1, mitochondrial;Protein kinase A-anchoring protein 1;Dual specificity A-kinase-anchoring protein 1;Spermatid A-kinase anchor protein		99	RRSESSGNLPSVADTR_1	0	2	2	nd	nd	-2.87924	0.00551194	nd	-3.1554	nd	-2.60309	_RRS(ph)ESSGNLPSVADTR_	RRS(0.333)ES(0.333)S(0.333)GNLPSVADTR	0	1	0	3	604.618	-0.4128	52.447	9680	22.78	22.78	92.082	0	K20101122_NU_PM_Rep02_pSTY_Lab_MaTC1_HbTC3_SCX_fxn12	IPI00890007;IPI00894854;IPI00230591;IPI00115506;IPI00230593;IPI00230590;IPI00230592;IPI00230589	A-kinase anchor protein 1;58 kDa protein;Isoform 4 of A kinase anchor protein 1, mitochondrial;Isoform 3 of A kinase anchor protein 1, mitochondrial;Isoform 6 of A kinase anchor protein 1, mitochondrial;Isoform 2 of A kinase anchor protein 1, mitochondrial;Isoform 5 of A kinase anchor protein 1, mitochondrial;Isoform 1 of A kinase anchor protein 1, mitochondrial	B1AR25;Q9CTT7;O08715-4;O08715;B2KGS8;O08715-1;O08715;O08715-6;O08715;O08715-3;O08715;O08715-5;O08715;O08715-2;O08715
IPI00115875	Putative uncharacterized protein	197;199	196	KT(1.0)SS(1.0)VSSISQVSPER_2	0	2	2	-0.543757	-2.33301	-2.87677	0.00554625	nd	-2.77738	nd	-2.97616	_KT(ph)SS(ph)VSSISQVSPER_	KT(0.787)S(0.213)S(0.999)VSSISQVSPER	0	2	0	2	876.384	0.22452	65.355	13630	75.59	75.59	208.96	5.6818	K20101122_NU_PM_Rep02_pSTY_Lab_MaTC1_HbTC3_SCX_fxn06	IPI00115875	phosphatidylinositol 4-kinase type 3 alpha	Q3UVT5;Q6DIC7;Q7TNG2;Q80Y45
IPI00929784	Ubiquitin carboxyl-terminal hydrolase 36;Ubiquitin thioesterase 36;Ubiquitin-specific-processing protease 36;Deubiquitinating enzyme 36;Ubiquitin specific peptidase 36		698	ATGNDIGSPSPSAFCDLTS(0.5)PMKATHPVVASTGPVSK_1	0	2	2	nd	nd	-2.86857	0.00566129	nd	-4.02749	nd	-1.70964	_ATGNDIGSPSPSAFCDLTS(ph)PMKATHPVVASTGPVSK_	ATGNDIGS(0.001)PS(0.028)PS(0.137)AFCDLT(0.137)S(0.695)PMKAT(0.001)HPVVASTGPVSK	0	1	0	3	1222.24	-0.43216	96.086	23523	56.18	56.18	90.802	7.0643	K20101122_NU_PM_Rep02_pSTY_Lab_MaTC1_HbTC3_SCX_fxn10	IPI00929784;IPI00929779	Ubiquitin carboxyl-terminal hydrolase 36;Ubiquitin specific peptidase 36	B1AQJ2;B0QZF8;Q8BMX4
IPI00649958	Rho GTPase activating protein 23;Rho GTPase-activating protein 23;Rho-type GTPase-activating protein 23		610	RSS(0.5)Y(0.5)LLAITTER_1	0	2	2	nd	nd	-2.86391	0.0057276	nd	-2.81101	nd	-2.9168	_RSS(ph)YLLAITTER_	RSS(0.5)Y(0.5)LLAITTER	0	1	0	3	497.252	0.30727	86.557	20827	15.92	15.92	108.14	0	K20101122_NU_PM_Rep02_pSTY_Lab_MaTC1_HbTC3_SCX_fxn10	IPI00649958;IPI00648449	Rho GTPase activating protein 23;Isoform 1 of Rho GTPase-activating protein 23	B1AQY2;Q69ZH9-1;Q69ZH9
IPI00139382	Receptor-interacting serine/threonine-protein kinase 2		409	RASSCSLAVISPFLVEK_1	0	2	2	nd	nd	-2.86181	0.00575765	nd	-2.57167	nd	-3.15195	_RAS(ph)SCSLAVISPFLVEK_	RAS(0.333)S(0.333)CS(0.333)LAVISPFLVEK	0	1	0	3	648.66	0.42351	105.99	25116	28.12	28.12	106.79	0	K20101122_NU_PM_Rep02_pSTY_Lab_MaTC1_HbTC3_SCX_fxn09	IPI00139382	Receptor-interacting serine/threonine-protein kinase 2	P58801;A1A4B5;Q547H1
IPI00468887	Synaptotagmin-like protein 2;Exophilin-4	817;818	814	NT(0.5)S(0.5)S(1.0)S(1.0)EEEHSPVLK_3	0	2	2	nd	nd	-2.85595	0.00584233	nd	-2.91758	nd	-2.79433	_NT(ph)SS(ph)S(ph)EEEHSPVLK_	NT(0.504)S(0.504)S(0.996)S(0.996)EEEHSPVLK	0	3	0	2	892.315	0.77478	63.057	10736	16.98	16.98	84.823	0	K20101122_NU_PM_Rep02_pSTY_Lab_MaTC1_HbTC3_SCX_fxn02	IPI00468887	synaptotagmin-like 2 isoform 1	Q99N50-2;Q99N50
IPI00399905	Liprin-alpha-3;Protein tyrosine phosphatase receptor type f polypeptide-interacting protein alpha-3		1	MMCEVMPTISEDGRRGSALGPDEAGGELER_1	0	2	2	nd	nd	-2.85473	0.00586014	nd	-3.30234	nd	-2.40712	_(ac)MMCEVMPT(ph)ISEDGRRGSALGPDEAGGELER_	MMCEVMPT(0.444)IS(0.112)EDGRRGS(0.444)ALGPDEAGGELER	1	1	0	3	1124.82	0.090857	105.98	22894	13.57	13.57	52.358	0	K20101122_NU_PM_Rep02_pSTY_Lab_MaTC1_HbTC3_SCX_fxn07	IPI00399905	Liprin-alpha-3	P60469;B8QI35;C7G3P1
IPI00316815	G patch domain-containing protein 4	254	252	QGT(1.0)AIGSEEEEAAGESGPR_1	0	2	2	-3.45664	0.602089	-2.85455	0.00586284	nd	-2.82897	nd	-2.88012	_QGT(ph)AIGSEEEEAAGESGPR_	QGT(1)AIGSEEEEAAGESGPR	0	1	0	3	652.272	0.20062	68.507	11386	51.33	51.33	147.94	51.978	K20101122_NU_PM_Rep02_pSTY_Lab_MaTC1_HbTC3_SCX_fxn04	IPI00316815	Isoform 1 of G patch domain-containing protein 4	Q3TFK5-1;Q3TFK5
IPI00130920;IPI00896700	Microtubule-associated protein 1B;MAP1.2;MAP1(X);MAP1 light chain LC1;Mtap1b protein	1793	1787	ES(0.5)S(0.5)PLYS(1.0)PGFSDSTSAAK_2	0	2	2	nd	nd	-2.85344	0.00587895	nd	-3.66126	nd	-2.04562	_ES(ph)SPLYS(ph)PGFSDSTSAAK_	ES(0.5)S(0.5)PLY(0.01)S(0.989)PGFS(0.001)DSTSAAK	0	2	0	2	995.89	0.14683	83.414	17312	12.2	12.2	91.464	0	K20101122_NU_PM_Rep02_pSTY_Lab_MaTC1_HbTC3_SCX_fxn01	IPI00130920;IPI00896700	Microtubule-associated protein 1B;microtubule-associated protein 1B	P14873;A0PJ96;B2RQQ5;Q3TYV8;Q3TZM8;Q3UF78;Q3UPV4;Q8CAI9;Q8CFR9
IPI00268030	Extracellular sulfatase Sulf-2;MSulf-2;Putative uncharacterized protein;Sulfatase 2		499	YDGQS(0.5)S(0.5)EACSCDSGGGGDYK_1	2	0	2	-2.50109	-0.348272	-2.84936	0.00593898	-1.93853	nd	-3.76019	nd	_YDGQS(ph)SEACSCDSGGGGDYK_	Y(0.009)DGQS(0.495)S(0.495)EACS(0.001)CDSGGGGDYK	0	1	0	2	1090.36	0.59111	50.345	7012	19.61	19.61	85.723	0	K20101113_NU_PM_Rep01_pSTY_LbTC3_Mba_HaTC1_SCX_fxn04	IPI00268030;IPI00652131	Extracellular sulfatase Sulf-2;Sulfatase 2	Q8CFG0;Q3TNM3;Q6ZPV3
IPI00387602	MTSS1-like protein		269	KS(0.5)S(0.5)MCSLAQPATTR_1	2	0	2	nd	nd	-2.84592	0.00598999	-2.00443	nd	-3.6874	nd	_KS(ph)SMCSLAQPATTR_	KS(0.5)S(0.5)MCSLAQPATTR	0	1	0	2	809.36	-0.95754	54.103	11413	51.17	51.17	170.84	0	K20101113_NU_PM_Rep01_pSTY_LbTC3_Mba_HaTC1_SCX_fxn11	IPI00387602;IPI00880981	MTSS1-like protein;70 kDa protein	Q6P9S0
IPI00123613	Protein kinase C and casein kinase substrate in neurons protein 1	427	423	GRLDS(1.0)GQLGLYPANYVEAI_1	0	2	2	0.701135	-3.54451	-2.84337	0.00602796	nd	-5.07463	nd	-0.612123	_GRLDS(ph)GQLGLYPANYVEAI_	GRLDS(1)GQLGLYPANYVEAI	0	1	0	2	1058.51	0.51294	109.33	23103	21.57	21.57	111.07	59.003	K20101122_NU_PM_Rep02_pSTY_Lab_MaTC1_HbTC3_SCX_fxn04	IPI00123613	Protein kinase C and casein kinase substrate in neurons protein 1	Q61644;Q3TYF2;Q543Y7
IPI00876153	Phosphatase and actin regulator 1	65	65	S(1.0)KSDTPYLAEAR_1	0	2	2	nd	nd	-2.83007	0.00622997	nd	-4.24063	nd	-1.41951	_S(ph)KSDTPYLAEAR_	S(0.847)KS(0.075)DT(0.075)PY(0.002)LAEAR	0	1	0	3	473.217	0.39999	59.091	12155	18.09	18.09	55.841	10.507	K20101122_NU_PM_Rep02_pSTY_Lab_MaTC1_HbTC3_SCX_fxn10	IPI00876153;IPI00471281;IPI00719908;IPI00757547;IPI00858177	phosphatase and actin regulator 1 isoform 1;Isoform 3 of Phosphatase and actin regulator 1;Isoform 1 of Phosphatase and actin regulator 1;Isoform 2 of Phosphatase and actin regulator 1;18 kDa protein	B1B1B8;Q2M3X8-3;Q2M3X8;Q2M3X8-1;Q2M3X8;Q2M3X8-2;Q2M3X8
IPI00225618	Calcium/calmodulin-dependent 3',5'-cyclic nucleotide phosphodiesterase 1C;Putative uncharacterized protein		467	RSSLNSINSSDAKR_1	2	0	2	-1.83009	-0.994555	-2.82464	0.00631408	-3.04615	nd	-2.60314	nd	_RSS(ph)LNSINSSDAKR_	RS(0.062)S(0.459)LNS(0.459)INS(0.01)S(0.01)DAKR	0	1	0	2	807.883	0.19233	16.423	1788	12.52	12.52	48.095	0	K20101113_NU_PM_LbTC3_Mba_HaTC1_SCXproteome_fxn16	IPI00225618;IPI00133376;IPI00466650;IPI00930864;IPI00930876;IPI00930777	Isoform 3 of Calcium/calmodulin-dependent 3',5'-cyclic nucleotide phosphodiesterase 1C;Isoform 1 of Calcium/calmodulin-dependent 3',5'-cyclic nucleotide phosphodiesterase 1C;Isoform 2 of Calcium/calmodulin-dependent 3',5'-cyclic nucleotide phosphodiesterase 1C;Putative uncharacterized protein;phosphodiesterase 1C isoform f;phosphodiesterase 1C isoform e	Q64338-3;Q64338;Q64338-1;Q64338;Q64338-2;Q64338;Q5D0E7;Q3USZ6;Q9D5W0;Q8CDV2
IPI00136246	Membrane-associated phosphatidylinositol transfer protein 1;Phosphatidylinositol transfer protein, membrane-associated 1;Mpt-1;Pyk2 N-terminal domain-interacting receptor 2;Drosophila retinal degeneration B homolog 1		662	RASTASCPPASSEAPDGPTNAAR_1	0	2	2	-0.367596	-2.45656	-2.82416	0.00632163	nd	-2.83412	nd	-2.8142	_RAST(ph)ASCPPASSEAPDGPTNAAR_	RAS(0.06)T(0.47)AS(0.47)CPPASSEAPDGPTNAAR	0	1	0	3	784.341	-0.29472	48.963	8984	33.54	33.54	104.95	0	K20101122_NU_PM_Rep02_pSTY_Lab_MaTC1_HbTC3_SCX_fxn10	IPI00136246	Membrane-associated phosphatidylinositol transfer protein 1	O35954
IPI00399953	Serine/threonine-protein kinase WNK1;Protein kinase with no lysine 1;Protein kinase, lysine-deficient 1;Wnk1 protein	2377	2365	SISNPPGSNLRTT(1.0)_1	0	2	2	-0.229449	-2.59433	-2.82378	0.0063275	nd	-1.86026	nd	-3.7873	_SISNPPGSNLRTT(ph)_	SISNPPGS(0.008)NLRT(0.079)T(0.912)	0	1	0	2	712.332	-0.0046114	57.731	11544	23.03	23.03	71.675	10.603	K20101122_NU_PM_Rep02_pSTY_Lab_MaTC1_HbTC3_SCX_fxn06	IPI00399953;IPI00749624;IPI00621852	Serine/threonine-protein kinase WNK1;Wnk1 protein;Protein kinase lysine deficient 1	P83741;B7ZNJ4;Q8K2Q3;B2RRJ7;Q3TU87;Q3UZP3;Q6A083;Q6SLK2;Q7TPR2
IPI00749646	DEP domain-containing mTOR-interacting protein;DEP domain-containing protein 6;Depdc6-002		278	RSSMS(0.5)SCGSSGYFSSSPTLSSSPPVLCNPK_1	0	2	2	-1.60055	-1.21276	-2.81331	0.00649295	nd	-3.33829	nd	-2.28834	_RSSMS(ph)SCGSSGYFSSSPTLSSSPPVLCNPK_	RS(0.098)S(0.098)MS(0.581)S(0.098)CGS(0.003)S(0.018)GY(0.098)FS(0.003)S(0.001)SPTLSSSPPVLCNPK	0	1	0	3	1077.8	-0.99319	92.511	19340	54.16	54.16	94.514	7.7137	K20101122_NU_PM_Rep02_pSTY_Lab_MaTC1_HbTC3_SCX_fxn08	IPI00749646;IPI00896693;IPI00652416;IPI00652239	Isoform 1 of DEP domain-containing mTOR-interacting protein;Depdc6-002;Isoform 3 of DEP domain-containing mTOR-interacting protein;Isoform 2 of DEP domain-containing mTOR-interacting protein	Q570Y9-1;Q570Y9;B2ZRS3;B2ZRS5;B2ZRS6;Q570Y9-3;Q570Y9;Q570Y9-2;Q570Y9;B2ZRS7;B2ZRS8
IPI00515701	BR serine/threonine-protein kinase 1;Serine/threonine kinase SAD-B	583;586;587	571	MQVPTAEEMSSLT(1.0)PES(1.0)S(1.0)PELAKR_3	0	2	2	nd	nd	-2.80759	0.00658502	nd	-3.17448	nd	-2.44069	_MQVPTAEEMSSLT(ph)PES(ph)S(ph)PELAKR_	MQVPTAEEMS(0.035)S(0.008)LT(0.958)PES(0.999)S(1)PELAKR	0	3	0	3	920.043	-0.37026	100.16	19567	26.38	26.38	68.947	14.531	K20101122_NU_PM_Rep02_pSTY_Lab_MaTC1_HbTC3_SCX_fxn02	IPI00515701;IPI00881320	BR serine/threonine-protein kinase 1;77 kDa protein	Q5RJI5
IPI00749646	DEP domain-containing mTOR-interacting protein;DEP domain-containing protein 6;Depdc6-002		278	RSSMSSCGSSGYFSSSPTLSSSPPVLCNPK_1	2	0	2	-1.60055	-1.19712	-2.79767	0.00674715	-3.15269	nd	-2.44266	nd	_RS(ph)SMSSCGSSGYFSSSPTLSSSPPVLCNPK_	RS(0.432)S(0.432)MS(0.062)S(0.001)CGS(0.001)S(0.009)GY(0.062)FSSSPTLSSSPPVLCNPK	0	1	0	3	1077.8	-0.80928	92.63	20130	54.01	54.01	119.17	0	K20101113_NU_PM_Rep01_pSTY_LbTC3_Mba_HaTC1_SCX_fxn08	IPI00749646;IPI00896693;IPI00652416;IPI00652239	Isoform 1 of DEP domain-containing mTOR-interacting protein;Depdc6-002;Isoform 3 of DEP domain-containing mTOR-interacting protein;Isoform 2 of DEP domain-containing mTOR-interacting protein	Q570Y9-1;Q570Y9;B2ZRS3;B2ZRS5;B2ZRS6;Q570Y9-3;Q570Y9;Q570Y9-2;Q570Y9;B2ZRS7;B2ZRS8
IPI00671462	Nuclear receptor coactivator 7	214	209	VLSS(0.5)T(0.5)S(1.0)EEDEPGVVK_2	2	2	4	nd	nd	-2.78793	0.0069099	-2.53404	-3.87034	-2.58085	-2.99502	_VLSS(ph)TS(ph)EEDEPGVVK_	VLS(0.005)S(0.5)T(0.5)S(0.995)EEDEPGVVK	0	2	0	2	868.357	0.15667	71.564	14503	19.77	19.77	82.625	0	K20101122_NU_PM_Rep02_pSTY_Lab_MaTC1_HbTC3_SCX_fxn01	IPI00671462;IPI00762074	Isoform 1 of Nuclear receptor coactivator 7;Isoform 2 of Nuclear receptor coactivator 7	Q6DFV7-1;Q6DFV7;B9EIW5;Q3TM55;Q8CG81;Q6DFV7-2;Q6DFV7
IPI00652987	DEAD (Asp-Glu-Ala-Asp) box polypeptide 21;Putative uncharacterized protein;DEAD (Asp-Glu-Ala-Asp) box polypeptide 21, isoform CRA_b;Nucleolar RNA helicase 2;Nucleolar RNA helicase II;Nucleolar RNA helicase Gu;RH II/Gu;Gu-alpha;DEAD box protein 21	243;245	233	SNSSDAPGEES(1.0)SS(1.0)ETEKEIPVEQK_2	2	2	4	-1.35308	-1.42975	-2.78284	0.0069964	-2.36203	-2.24232	-4.41281	-3.20365	_SNSSDAPGEES(ph)SS(ph)ETEKEIPVEQK_	SNSSDAPGEES(0.876)S(0.24)S(0.857)ET(0.026)EKEIPVEQK	0	2	0	2	1362.54	0.014958	70.036	14802	19.11	19.11	63.362	7.9704	K20101122_NU_PM_Rep02_pSTY_Lab_MaTC1_HbTC3_SCX_fxn06	IPI00652987;IPI00120691	DEAD (Asp-Glu-Ala-Asp) box polypeptide 21;Nucleolar RNA helicase 2	Q3TVJ3;Q3ULC7;Q6PCP0;Q8K2L4;Q9CSR3;Q9CWZ5;Q9JIK5
IPI00130129	Nuclear factor 1 B-type;NFI-B;NF-I/B;CCAAT-box-binding transcription factor;TGGCA-binding protein;Nuclear factor 1		2	MY(0.5)S(0.5)PICLTQDEFHPFIEALLPHVR_1	0	2	2	-0.125646	-2.65453	-2.78017	0.00704205	nd	-4.59817	nd	-0.962177	_(ac)MY(ph)SPICLTQDEFHPFIEALLPHVR_	MY(0.5)S(0.5)PICLTQDEFHPFIEALLPHVR	1	1	0	3	1012.48	-0.57819	111.57	24731	16.68	0	67.899	0	K20101122_NU_PM_Rep02_pSTY_Lab_MaTC1_HbTC3_SCX_fxn07	IPI00130129;IPI00648877;IPI00750303;IPI00230656;IPI00230657;IPI00876136	Isoform 1 of Nuclear factor 1 B-type;nuclear factor I/B isoform 2;55 kDa protein;Isoform 2 of Nuclear factor 1 B-type;Isoform 3 of Nuclear factor 1 B-type;Nuclear factor 1	P97863-1;P97863;P97863-2;P97863;Q8C434;P97863-3;P97863;Q3UFE1;Q6GSP7;Q8BN68
IPI00460693	Uncharacterized protein KIAA1486		151	LSTSSETVNSTAASK_1	2	0	2	nd	nd	-2.77753	0.00708761	-2.65812	nd	-2.89693	nd	_LS(ph)TSSETVNSTAASK_	LS(0.323)T(0.323)S(0.323)S(0.031)ETVNSTAASK	0	1	0	2	781.851	-0.74264	50.656	7022	17.63	17.63	74.039	0	K20101113_NU_PM_Rep01_pSTY_LbTC3_Mba_HaTC1_SCX_fxn04	IPI00460693;IPI00752658;IPI00753001;IPI00222931	Isoform 4 of Uncharacterized protein KIAA1486;Isoform 1 of Uncharacterized protein KIAA1486;Isoform 2 of Uncharacterized protein KIAA1486;Isoform 3 of Uncharacterized protein KIAA1486	Q8BM65-4;Q8BM65;Q8BM65-1;Q8BM65;Q8BM65-2;Q8BM65;Q8BM65-3;Q8BM65
IPI00923679	Insulin receptor substrate 2;4PS	343	341	TDS(1.0)LAATPPAAK_1	2	0	2	-2.14275	-0.630279	-2.77303	0.0071656	-3.26969	nd	-2.27637	nd	_TDS(ph)LAATPPAAK_	T(0.006)DS(0.994)LAATPPAAK	0	1	0	2	611.789	-0.83277	53.639	7752	39.11	39.11	100.94	22.068	K20101113_NU_PM_Rep01_pSTY_LbTC3_Mba_HaTC1_SCX_fxn04	IPI00923679;IPI00379844	Insulin receptor substrate 2	B9EJW3;O88970;Q3U2I0;P81122
IPI00223714	Histone H1.4;H1 VAR.2;H1e		2	S(0.5)ETAPAAPAAPAPAEKTPVK_1	2	0	2	-2.43475	-0.3363	-2.77105	0.00720016	-3.01759	nd	-2.52451	nd	_(ac)S(ph)ETAPAAPAAPAPAEKTPVK_	S(0.604)ET(0.396)APAAPAAPAPAEKTPVK	1	1	0	2	1013.5	0.53957	67.523	11199	26.06	26.06	87.563	1.8398	K20101113_NU_PM_Rep01_pSTY_LbTC3_Mba_HaTC1_SCX_fxn04	IPI00223714	Histone H1.4	P43274
IPI00653345	Serine/threonine-protein kinase WNK2;Protein kinase with no lysine 2;Protein kinase, lysine-deficient 2	49	45	SVVES(1.0)DQEEPPGLEAAETPSAQPPQPLQR_1	0	2	2	nd	nd	-2.76606	0.00728805	nd	-2.67827	nd	-2.85385	_SVVES(ph)DQEEPPGLEAAETPSAQPPQPLQR_	S(0.179)VVES(0.821)DQEEPPGLEAAETPSAQPPQPLQR	0	1	0	3	1056.16	-0.08498	92.722	14778	36.34	36.34	90.065	6.6118	K20101122_NU_PM_Rep02_pSTY_Lab_MaTC1_HbTC3_SCX_fxn03	IPI00653345;IPI00828654;IPI00828549;IPI00828980;IPI00828738;IPI00408595;IPI00355244	Isoform 5 of Serine/threonine-protein kinase WNK2;Isoform 1 of Serine/threonine-protein kinase WNK2;Isoform 3 of Serine/threonine-protein kinase WNK2;Isoform 4 of Serine/threonine-protein kinase WNK2;Isoform 7 of Serine/threonine-protein kinase WNK2;Isoform 2 of Serine/threonine-protein kinase WNK2;Isoform 6 of Serine/threonine-protein kinase WNK2	Q3UH66-5;Q3UH66;Q3UH66-1;Q3UH66;Q3UH66-3;Q3UH66;Q3UH66-4;Q3UH66;Q3V473;Q3UH66-7;Q3UH66;Q3UH66-2;Q3UH66;Q3UH66-6;Q3UH66
IPI00129918	Survival motor neuron protein	22	21	GT(1.0)GQS(0.5)DDS(0.5)DIWDDTALIK_2	0	2	2	nd	nd	-2.76348	0.00733388	nd	-2.53258	nd	-2.99438	_GT(ph)GQS(ph)DDSDIWDDTALIK_	GT(0.938)GQS(0.531)DDS(0.531)DIWDDTALIK	0	2	0	3	699.608	0.82478	109.62	24131	21.7	21.7	80.564	0	K20101122_NU_PM_Rep02_pSTY_Lab_MaTC1_HbTC3_SCX_fxn01	IPI00129918	Survival motor neuron protein	P97801;Q3UMN7;Q549F9;Q5PXT3;Q8CH69;Q9JIC6;Q9JIC8
IPI00109178	Hamartin;Tuberous sclerosis 1		337	LLPEPLQASLWSPSAVCGMT(0.5)T(0.5)PPT(0.5)SPGNVPADLSHPYSK_2	0	2	2	nd	nd	-2.76111	0.00737617	nd	-2.06899	nd	-3.45322	_LLPEPLQASLWSPSAVCGM(ox)T(ph)TPPT(ph)SPGNVPADLSHPYSK_	LLPEPLQASLWSPS(0.001)AVCGMT(0.541)T(0.541)PPT(0.728)S(0.185)PGNVPADLS(0.001)HPY(0.001)S(0.001)K	0	2	1	4	1070.49	0.45571	109.67	23199	29.6	29.6	69.018	0	K20101122_NU_PM_Rep02_pSTY_Lab_MaTC1_HbTC3_SCX_fxn04	IPI00109178;IPI00756571;IPI00754969;IPI00943454;IPI00895026	Isoform 1 of Hamartin;Isoform 2 of Hamartin;Isoform 3 of Hamartin;Isoform 4 of Hamartin;50 kDa protein	Q9EP53-1;Q9EP53;Q9EP53-2;Q9EP53;Q9EP53-3;Q9EP53;Q8BQP0;Q9EP53-4;Q9EP53
IPI00229810;IPI00460678	MKIAA1686 protein;Plekha5 protein		535	AMVQVSDQTMHSIPTS(0.5)PSHGSAAAYQGFSPQR_1	0	2	2	nd	nd	-2.75929	0.00740876	nd	-1.87048	nd	-3.64809	_AMVQVSDQTMHSIPTS(ph)PSHGSAAAYQGFSPQR_	AMVQVSDQTMHS(0.001)IPT(0.089)S(0.509)PS(0.397)HGS(0.003)AAAYQGFSPQR	0	1	0	3	1151.85	-0.24525	87.438	20955	44.27	44.27	95.624	1.0783	K20101122_NU_PM_Rep02_pSTY_Lab_MaTC1_HbTC3_SCX_fxn10	IPI00229810;IPI00460678;IPI00130430	phosphoinositol 3-phosphate-binding protein-2;Plekha5 protein	Q6ZPK1;Q8CIA7;Q8VDM7;Q91YS3
IPI00331597	Histone H1.3;H1 VAR.4;H1d		2	S(0.5)ETAPAAPAAPAPVEKTPVK_1	2	2	4	-1.72051	-1.03683	-2.75734	0.00744386	-2.93054	-2.58977	-2.9249	-2.17828	_(ac)S(ph)ETAPAAPAAPAPVEKTPVK_	S(0.625)ET(0.375)APAAPAAPAPVEKTPVK	1	1	0	2	1027.51	-0.35485	72.133	12459	37.8	37.8	108.77	2.2177	K20101122_NU_PM_Rep02_pSTY_Lab_MaTC1_HbTC3_SCX_fxn04	IPI00331597	Histone H1.3	P43277;Q149Z9;Q3U292
IPI00458056	Nuclear cap-binding protein subunit 1;80 kDa nuclear cap-binding protein;NCBP 80 kDa subunit	22	20	KTS(1.0)DANETEDHLESLICK_1	2	0	2	-0.568775	-2.18813	-2.7569	0.00745169	-3.19974	nd	-2.31407	nd	_KTS(ph)DANETEDHLESLICK_	KT(0.113)S(0.887)DANETEDHLESLICK	0	1	0	3	723.984	0.20888	86.296	21513	14.89	14.89	82.056	8.9395	K20101113_NU_PM_Rep01_pSTY_LbTC3_Mba_HaTC1_SCX_fxn12	IPI00458056	Nuclear cap-binding protein subunit 1	Q3UYV9;Q3TLK3
IPI00230430	Cocaine- and amphetamine-regulated transcript protein;CART(1-52);CART(55-102);CART(62-102)	48	37	ALDIYSAVDDAS(1.0)HEKELIEALQEVLK_1	2	2	4	nd	nd	-2.75539	0.00747899	-2.60074	-2.96739	-2.91005	-2.29199	_ALDIYSAVDDAS(ph)HEKELIEALQEVLK_	ALDIYSAVDDAS(1)HEKELIEALQEVLK	0	1	0	3	993.825	-0.45999	111.22	28753	56.32	56.32	177.76	76.73	K20101113_NU_PM_Rep01_pSTY_LbTC3_Mba_HaTC1_SCX_fxn10	IPI00230430	Isoform Short of Cocaine- and amphetamine-regulated transcript protein	P56388-2;P56388;Q3UY31;Q3UYI4
IPI00399905	Liprin-alpha-3;Protein tyrosine phosphatase receptor type f polypeptide-interacting protein alpha-3	17	1	MMCEVMPTISEDGRRGS(1.0)ALGPDEAGGELER_1	2	2	4	nd	nd	-2.75314	0.00751982	-2.5186	-2.96792	-2.53837	-3.28764	_(ac)MMCEVMPTISEDGRRGS(ph)ALGPDEAGGELER_	MMCEVMPTISEDGRRGS(0.999)ALGPDEAGGELER	1	1	0	3	1124.82	-0.0048088	106.16	24504	18.32	18.32	71.259	35.883	K20101113_NU_PM_Rep01_pSTY_LbTC3_Mba_HaTC1_SCX_fxn07	IPI00399905	Liprin-alpha-3	P60469;B8QI35;C7G3P1
IPI00944006	Putative uncharacterized protein;Peter pan homolog (Drosophila), isoform CRA_c;Suppressor of SWI4 1 homolog;Peter Pan homolog	362	358	ADGDS(1.0)DAEDPGAPPEAVGAGQPEDEEDDAEYFR_1	2	2	4	nd	nd	-2.753	0.0075224	-2.50039	-3.85664	-3.00561	-2.21042	_ADGDS(ph)DAEDPGAPPEAVGAGQPEDEEDDAEYFR_	ADGDS(1)DAEDPGAPPEAVGAGQPEDEEDDAEYFR	0	1	0	3	1167.78	-0.49773	96.452	18582	40.04	40.04	115.95	107.89	K20101122_NU_PM_Rep02_pSTY_Lab_MaTC1_HbTC3_SCX_fxn02	IPI00944006;IPI00130510	peter pan homolog;Suppressor of SWI4 1 homolog	Q8BYM4;Q91YU8
IPI00555101	Putative uncharacterized protein	204	201	VART(1.0)SPINLGLTVNVNDLLK_1	0	2	2	nd	nd	-2.74658	0.00764003	nd	-4.76704	nd	-0.726126	_VART(ph)SPINLGLTVNVNDLLK_	VART(0.887)S(0.113)PINLGLTVNVNDLLK	0	1	0	3	739.738	1.5067	108.34	24268	38.06	38.06	91.235	8.9395	K20101122_NU_PM_Rep02_pSTY_Lab_MaTC1_HbTC3_SCX_fxn08	IPI00555101	Putative uncharacterized protein	Q3UQ91;Q640M3
IPI00169658	Zinc finger protein 280C;Suppressor of hairy wing homolog 3	522	521	AS(1.0)LGSSQSRASS(0.5)PPSSTIPSTSLQLSVPK_2	2	0	2	-0.272115	-2.46417	-2.73628	0.00783211	-2.11176	nd	-3.36081	nd	_AS(ph)LGSSQSRASS(ph)PPSSTIPSTSLQLSVPK_	AS(0.876)LGS(0.156)S(0.156)QS(0.068)RAS(0.133)S(0.566)PPS(0.033)S(0.009)T(0.003)IPSTSLQLSVPK	0	2	0	3	1006.48	-0.50006	98.95	20094	16.1	16.1	60.266	6.4407	K20101113_NU_PM_Rep01_pSTY_LbTC3_Mba_HaTC1_SCX_fxn04	IPI00169658;IPI00622268;IPI00469164	Isoform 1 of Zinc finger protein 280C;Isoform 3 of Zinc finger protein 280C;Isoform 2 of Zinc finger protein 280C	Q6P3Y5-1;Q6P3Y5;B1AU27;Q6P3Y5-3;Q6P3Y5;Q6P3Y5-2;Q6P3Y5
IPI00169485	MFLJ00294 protein;Rab11fip1 protein;MCG2247;Rab11 family-interacting protein 1;Rab-coupling protein	358	354	HLFSS(1.0)TENLAAR_1	2	2	4	nd	nd	-2.73319	0.00789061	-2.75043	-2.82311	-2.71595	-2.54476	_HLFSS(ph)TENLAAR_	HLFS(0.001)S(0.974)T(0.026)ENLAAR	0	1	0	2	713.33	0.542	72.83	16948	37.81	37.81	159.29	15.803	K20101122_NU_PM_Rep02_pSTY_Lab_MaTC1_HbTC3_SCX_fxn11	IPI00169485;IPI00808381;IPI00317548	RAB11 family interacting protein 1;MCG2247;Rab11 family-interacting protein 1	Q6KAN5;Q05A58;Q9D620
IPI00380471	Ras-specific guanine nucleotide-releasing factor RalGPS2;RalA exchange factor RalGPS2;Ral GEF with PH domain and SH3-binding motif 2		280	LSLKIEPGAS(0.5)T(0.5)PR_1	2	0	2	nd	nd	-2.73067	0.00793865	-2.65337	nd	-2.80796	nd	_LSLKIEPGAS(ph)TPR_	LSLKIEPGAS(0.5)T(0.5)PR	0	1	0	2	724.879	0.4011	74.449	17163	15.68	15.68	51.163	0	K20101113_NU_PM_Rep01_pSTY_LbTC3_Mba_HaTC1_SCX_fxn10	IPI00380471;IPI00885611;IPI00403905;IPI00885790	Isoform 1 of Ras-specific guanine nucleotide-releasing factor RalGPS2;Isoform 4 of Ras-specific guanine nucleotide-releasing factor RalGPS2;Isoform 3 of Ras-specific guanine nucleotide-releasing factor RalGPS2;Isoform 2 of Ras-specific guanine nucleotide-releasing factor RalGPS2	Q9ERD6-1;Q9ERD6;Q8C134;Q9ERD6-4;Q9ERD6;Q9ERD6-3;Q9ERD6;Q9ERD6-2;Q9ERD6
IPI00228694	Synaptotagmin-like protein 5		209	S(0.5)YSLDLDSQNLQSFK_1	0	2	2	-1.9356	-0.794935	-2.73054	0.0079411	nd	-2.1728	nd	-3.28827	_S(ph)YSLDLDSQNLQSFK_	S(0.704)Y(0.012)S(0.284)LDLDSQNLQSFK	0	1	0	2	912.906	0.2516	104.38	17842	47.37	47.37	151.44	3.9413	K20101122_NU_PM_Rep02_pSTY_Lab_MaTC1_HbTC3_SCX_fxn03	IPI00228694;IPI00336485	Isoform 1 of Synaptotagmin-like protein 5;Isoform 2 of Synaptotagmin-like protein 5	Q80T23-1;Q80T23;A2AF58;Q80T23-2;Q80T23
IPI00135645	Glucagon;Glicentin;Glicentin-related polypeptide;Oxyntomodulin;Glucagon-like peptide 1;Glucagon-like peptide 1(7-37);Glucagon-like peptide 1(7-36);Glucagon-like peptide 2		146	HADGS(0.5)FS(0.5)DEMSTILDNLATR_1	2	2	4	-4.20825	1.48327	-2.72498	0.00804785	-3.80068	-1.98432	-3.46564	-0.373742	_HADGS(ph)FSDEMSTILDNLATR_	HADGS(0.5)FS(0.5)DEMSTILDNLATR	0	1	0	3	753.991	0.011018	111.31	31282	42.69	42.69	110.18	0	K20101113_NU_PM_LbTC3_Mba_HaTC1_SCXproteome_fxn08	IPI00135645;IPI00754533	Glucagon	P55095;A2AS85;A2AS86
IPI00411051	Regulatory-associated protein of mTOR;p150 target of rapamycin (TOR)-scaffold protein	721	719	SVS(1.0)SYGNIR_1	2	2	4	-0.754011	-1.96795	-2.72196	0.00810639	-2.27927	-3.28045	-1.80189	-3.16464	_SVS(ph)SYGNIR_	S(0.011)VS(0.98)S(0.008)Y(0.001)GNIR	0	1	0	2	531.734	0.42296	63.624	13577	16.07	16.07	56.309	19.346	K20101113_NU_PM_Rep01_pSTY_LbTC3_Mba_HaTC1_SCX_fxn05	IPI00411051;IPI00170249	raptor;Isoform 1 of Regulatory-associated protein of mTOR	Q8K4Q0-2;Q8K4Q0;A2ACM0;A4FUW1;A7MAY7;Q6ZPU3;Q8K4Q0-1;Q8K4Q0
IPI00554855	Serine/threonine-protein kinase MARK2;MAP/microtubule affinity-regulating kinase 2;ELKL motif kinase;EMK1;Putative uncharacterized protein		407	RS(0.5)S(0.5)DQAVPAIPTSNSYSK_1	2	2	4	nd	nd	-2.71747	0.00819398	-1.87344	-4.03311	-1.57853	-3.5615	_RS(ph)SDQAVPAIPTSNSYSK_	RS(0.5)S(0.5)DQAVPAIPTSNSYSK	0	1	0	3	663.309	0.69919	70.2	15745	19.61	19.61	73.116	0	K20101113_NU_PM_Rep01_pSTY_LbTC3_Mba_HaTC1_SCX_fxn10	IPI00554855;IPI00111754;IPI00828227;IPI00828737;IPI00554871;IPI00762727	Isoform 1 of Serine/threonine-protein kinase MARK2;Isoform 2 of Serine/threonine-protein kinase MARK2;86 kDa protein;MAP/microtubule affinity-regulating kinase 2 isoform 4;Isoform 4 of Serine/threonine-protein kinase MARK2;Isoform 3 of Serine/threonine-protein kinase MARK2	Q05512-1;Q05512;Q3U3A1;Q571J8;Q05512-2;Q05512;Q3T9A3;Q05512-4;Q05512;Q05512-3;Q05512
IPI00420651	Neurabin-2;Neurabin-II;Spinophilin;Protein phosphatase 1 regulatory subunit 9B		189	FNGS(0.5)T(0.5)EALDKLDADAVSPTVSQLSAVFEKADSR_1	0	2	2	-0.910228	-1.80247	-2.7127	0.00828814	nd	-2.72932	nd	-2.69607	_FNGS(ph)TEALDKLDADAVSPTVSQLSAVFEKADSR_	FNGS(0.5)T(0.5)EALDKLDADAVSPTVSQLSAVFEKADSR	0	1	0	4	887.925	1.1336	109.63	27847	20.62	20.62	58.174	0	K20101122_NU_PM_Rep02_pSTY_Lab_MaTC1_HbTC3_SCX_fxn10	IPI00420651	Isoform 1 of Neurabin-2	Q6R891-1;Q6R891
IPI00223713;IPI00331597	Histone H1.2;H1 VAR.1;H1c;Histone H1.3;H1 VAR.4;H1d	36	33	RKAS(1.0)GPPVSELITK_1	0	2	2	-2.29837	-0.411323	-2.7097	0.00834777	nd	-2.97712	nd	-2.44227	_RKAS(ph)GPPVSELITK_	RKAS(1)GPPVSELITK	0	1	0	3	521.615	-0.045716	64.522	13105	24.32	24.32	63.588	39.482	K20101122_NU_PM_Rep02_pSTY_Lab_MaTC1_HbTC3_SCX_fxn12	IPI00223713;IPI00331597	Histone H1.2;Histone H1.3	P15864;Q3UXH2;Q5SZA3;P43277;Q149Z9;Q3U292
IPI00923679	Insulin receptor substrate 2;4PS	727	721	ASSPAES(1.0)SPEDSGYMR_1	0	2	2	-2.14275	-0.565694	-2.70845	0.00837275	nd	-2.74881	nd	-2.66808	_ASSPAES(ph)SPEDSGYMR_	AS(0.005)S(0.046)PAES(0.858)S(0.091)PEDSGYMR	0	1	0	2	875.835	0.50857	62.351	9730	54.25	54.25	136.96	9.7197	K20101122_NU_PM_Rep02_pSTY_Lab_MaTC1_HbTC3_SCX_fxn04	IPI00923679;IPI00379844	Insulin receptor substrate 2	B9EJW3;O88970;Q3U2I0;P81122
IPI00673707	Glutamyl-prolyl-tRNA synthetase;Bifunctional aminoacyl-tRNA synthetase;Glutamyl-tRNA synthetase;Glutamate--tRNA ligase;Prolyl-tRNA synthetase;Proline--tRNA ligase	315	313	KNS(1.0)VEKNLQMWEEMK_1	2	2	4	-1.19971	-1.50611	-2.70583	0.00842524	-3.21066	-2.31236	-2.98929	-2.42236	_KNS(ph)VEKNLQMWEEMK_	KNS(1)VEKNLQMWEEMK	0	1	0	3	658.634	-0.9838	90.771	21041	30.29	30.29	108.77	108.77	K20101122_NU_PM_Rep02_pSTY_Lab_MaTC1_HbTC3_SCX_fxn12	IPI00673707;IPI00339916	Glutamyl-prolyl-tRNA synthetase;Bifunctional aminoacyl-tRNA synthetase	B9EIU1;Q8CGC7;Q3TLK2;Q3TMX9;Q3UGD4;Q8BTR1;Q9CRF9
IPI00318048	Nucleolar protein 56;Nucleolar protein 5A	554	552	KFS(1.0)EEPEVAANFTK_1	2	2	4	-0.815773	-1.88924	-2.70501	0.00844162	-2.84385	-3.06341	-2.56618	-2.07895	_KFS(ph)EEPEVAANFTK_	KFS(1)EEPEVAANFTK	0	1	0	2	838.882	-0.27605	82.065	17710	47.85	47.85	214.66	190.42	K20101122_NU_PM_Rep02_pSTY_Lab_MaTC1_HbTC3_SCX_fxn09	IPI00318048;IPI00758218	Nucleolar protein 56;Nucleolar protein 5A	Q9D6Z1;A2APD6;Q3UJZ7;Q3USZ5;A2APD7
IPI00121335	RAC-beta serine/threonine-protein kinase;RAC-PK-beta;Protein kinase Akt-2;Protein kinase B, beta	126	114	GPGEDAMDYKCGS(1.0)PSDSSTSEMMEVAVNK_1	0	2	2	-0.896835	-1.803	-2.69984	0.00854644	nd	-3.56562	nd	-1.83405	_GPGEDAMDYKCGS(ph)PSDSSTSEMMEVAVNK_	GPGEDAMDY(0.006)KCGS(0.961)PS(0.03)DS(0.001)S(0.001)TSEMMEVAVNK	0	1	0	3	1053.75	-0.59099	91.389	18976	43.7	43.7	90.065	15.056	K20101122_NU_PM_Rep02_pSTY_Lab_MaTC1_HbTC3_SCX_fxn08	IPI00121335;IPI00830259;IPI00754038;IPI00830488	RAC-beta serine/threonine-protein kinase;51 kDa protein;27 kDa protein;26 kDa protein	Q60823;Q3TY95;Q8CE74
IPI00776104	Cohesin subunit SA-2;Stromal antigen 2;SCC3 homolog 2	1061	1046	NSLLAGGDDDTMSVIS(1.0)GMS(0.5)S(0.5)R_2	2	2	4	nd	nd	-2.69723	0.00859969	-2.76141	-1.80481	-2.63305	-3.53101	_NSLLAGGDDDTM(ox)SVIS(ph)GMS(ph)SR_	NSLLAGGDDDTMSVIS(1)GMS(0.5)S(0.5)R	0	2	1	2	1144.94	-0.95127	98.981	21264	55.41	55.41	169.63	0	K20101122_NU_PM_Rep02_pSTY_Lab_MaTC1_HbTC3_SCX_fxn01	IPI00776104;IPI00421190	Stromal antigen 2;stromal antigen 2	O35638;A2AFF6;A2AFF5;Q3TG33;Q8BSB5
IPI00460693	Uncharacterized protein KIAA1486	649	649	S(1.0)ASTSGVPPPSVTPLR_1	0	2	2	nd	nd	-2.69405	0.00866499	nd	-2.08393	nd	-3.30417	_S(ph)ASTSGVPPPSVTPLR_	S(0.892)AS(0.051)T(0.051)S(0.005)GVPPPSVTPLR	0	1	0	2	816.903	0.078424	78.216	11294	20.62	20.62	82.625	12.394	K20101122_NU_PM_Rep02_pSTY_Lab_MaTC1_HbTC3_SCX_fxn03	IPI00460693;IPI00752658;IPI00753001	Isoform 4 of Uncharacterized protein KIAA1486;Isoform 1 of Uncharacterized protein KIAA1486;Isoform 2 of Uncharacterized protein KIAA1486	Q8BM65-4;Q8BM65;Q8BM65-1;Q8BM65;Q8BM65-2;Q8BM65
IPI00895965	Microtubule-associated protein;Microtubule-associated protein 2		622	ASQPS(0.5)PPAQEAGYSTLAQSYTPGHPSELPEEPSSPQER_1	0	2	2	nd	nd	-2.68441	0.0088656	nd	-4.15724	nd	-1.21158	_ASQPS(ph)PPAQEAGYSTLAQSYTPGHPSELPEEPSSPQER_	AS(0.253)QPS(0.69)PPAQEAGY(0.01)S(0.01)T(0.01)LAQS(0.006)Y(0.006)T(0.004)PGHPS(0.002)ELPEEPS(0.005)S(0.005)PQER	0	1	0	3	1363.28	-0.34089	92.78	18949	10.24	10.24	33.579	4.3531	K20101122_NU_PM_Rep02_pSTY_Lab_MaTC1_HbTC3_SCX_fxn07	IPI00895965;IPI00118075	Microtubule-associated protein;Microtubule-associated protein 2	B2KGT6;P20357
IPI00132418	Signal recognition particle 14 kDa protein;Signal recognition particle 14	45	43	KSS(1.0)VEGLEPAENKCLLR_1	2	0	2	0.0926979	-2.7618	-2.6691	0.00919261	-2.91966	nd	-2.41855	nd	_KSS(ph)VEGLEPAENKCLLR_	KS(0.068)S(0.932)VEGLEPAENKCLLR	0	1	0	3	670.662	0.16069	71.313	16577	22.9	22.9	139.73	11.37	K20101113_NU_PM_Rep01_pSTY_LbTC3_Mba_HaTC1_SCX_fxn12	IPI00132418;IPI00756504	Signal recognition particle 14 kDa protein;Signal recognition particle 14	P16254;A2AUM5;A2AUM6
IPI00322150	Thimet oligopeptidase		527	T(0.5)GSEAPQDLLEK_1	0	2	2	-1.04414	-1.62113	-2.66527	0.00927602	nd	-2.5347	nd	-2.79585	_T(ph)GSEAPQDLLEK_	T(0.607)GS(0.393)EAPQDLLEK	0	1	0	2	684.308	-0.10514	80.312	11885	10.03	10.03	56.493	1.8873	K20101122_NU_PM_Rep02_pSTY_Lab_MaTC1_HbTC3_SCX_fxn03	IPI00322150	Thimet oligopeptidase	Q8C1A5;Q99LK5
IPI00808550	UPF0611 protein FAM169A		486	TSPDTDSEMLIDQSPSDDKGHT(0.5)EENLSPVSK_1	2	0	2	nd	nd	-2.66489	0.00928452	-3.30549	nd	-2.02428	nd	_TSPDTDSEMLIDQSPSDDKGHT(ph)EENLSPVSK_	TSPDTDSEMLIDQSPSDDKGHT(0.688)EENLS(0.156)PVS(0.156)K	0	1	0	3	1147.16	0.84454	79.297	19738	24.53	24.53	90.144	6.4406	K20101113_NU_PM_Rep01_pSTY_LbTC3_Mba_HaTC1_SCX_fxn11	IPI00808550	Protein FAM169A	Q5XG69
IPI00751628	Zinc finger, C3H1-type containing	356	354	RLS(1.0)ASDIVSEK_1	2	2	4	nd	nd	-2.66379	0.00930857	-2.37873	-3.00029	-1.40043	-2.94885	_RLS(ph)ASDIVSEK_	RLS(0.997)AS(0.003)DIVSEK	0	1	0	2	642.813	0.45345	65.969	15289	23.34	23.34	94.358	24.691	K20101113_NU_PM_Rep01_pSTY_LbTC3_Mba_HaTC1_SCX_fxn11	IPI00751628	proline/serine-rich coiled-coil 2	B2RT41;Q3TTC3;Q6A049;Q6P7T8;Q8K082
IPI00229599	Neuron navigator 1;Pore membrane and/or filament-interacting-like protein 3		1231	SASSYSDIEEIATPDSSAPSSPKLQHGSTETASPSIK_1	0	2	2	nd	nd	-2.66248	0.00933732	nd	-3.55256	nd	-1.7724	_SASSYSDIEEIATPDSSAPS(ph)SPKLQHGSTETASPSIK_	SASSYSDIEEIATPDS(0.006)S(0.006)APS(0.493)S(0.493)PKLQHGS(0.001)T(0.001)ETASPSIK	0	1	0	3	1281.59	-0.26461	85.07	20348	41.07	41.07	81.088	0	K20101122_NU_PM_Rep02_pSTY_Lab_MaTC1_HbTC3_SCX_fxn10	IPI00229599;IPI00399498	Isoform 1 of Neuron navigator 1;Isoform 2 of Neuron navigator 1	Q8CH77-1;Q8CH77;Q8CB55;Q8CH77-2;Q8CH77
IPI00331610	Patatin-like phospholipase domain-containing protein 7;Patatin-like phospholipase domain containing 7	341	339	QMS(1.0)YGPEEQLER_1	2	0	2	nd	nd	-2.66083	0.0093737	-1.50663	nd	-3.81503	nd	_QMS(ph)YGPEEQLER_	QMS(0.993)Y(0.007)GPEEQLER	0	1	0	2	773.816	-0.095994	78.628	14358	35.47	35.47	76.318	21.713	K20101113_NU_PM_Rep01_pSTY_LbTC3_Mba_HaTC1_SCX_fxn04	IPI00331610;IPI00853933;IPI00895491	Isoform 1 of Patatin-like phospholipase domain-containing protein 7;Isoform 2 of Patatin-like phospholipase domain-containing protein 7;Neuropathy target esterase-related esterase splice variant 2	A2AJ88-1;A2AJ88;A7L8D7;A9YTK0;B0LS74;B9EJ75;A2AJ88-2;A2AJ88;B0R011;B0ZTC6
IPI00187246	WD repeat-containing protein 55	4;8;13	1	MDPT(1.0)CEES(1.0)PAEDS(1.0)NNEEEDLDSTKAAPR_3	0	2	2	-1.7747	-0.885225	-2.65993	0.00939365	nd	-3.94273	nd	-1.37713	_M(ox)DPT(ph)CEES(ph)PAEDS(ph)NNEEEDLDSTKAAPR_	MDPT(1)CEES(1)PAEDS(1)NNEEEDLDSTKAAPR	0	3	1	3	1131.73	-0.81799	77.079	15879	27.92	27.92	83.453	55.92	K20101122_NU_PM_Rep02_pSTY_Lab_MaTC1_HbTC3_SCX_fxn01	IPI00187246	WD repeat-containing protein 55	Q9CX97;Q91X61
IPI00323806	Putative uncharacterized protein;60S ribosomal protein L24	86	81	AITGAS(1.0)LADIMAKR_1	0	1	1	-1.92863	-0.726933	-2.65557	0.0094905	nd	-2.65557	nd	nd	_AITGAS(ph)LADIMAKR_	AIT(0.011)GAS(0.989)LADIMAKR	0	1	0	3	499.921	0.34901	93.98	21422	21.72	21.72	38.465	19.464	K20101122_NU_PM_Rep02_pSTY_Lab_MaTC1_HbTC3_SCX_fxn09	IPI00323806;IPI00762051;IPI00880689;IPI00134202	Putative uncharacterized protein;60S ribosomal protein L24;similar to ribosomal protein L24	Q3UW40;Q8BP67;Q8BT08;Q9CS31
IPI00321668	F-box only protein 31	33;37	23	RGPAETAAADS(1.0)EADT(1.0)DPEEERIEAGPAR_2	0	2	2	nd	nd	-2.64799	0.0096608	nd	-2.04415	nd	-3.25184	_RGPAETAAADS(ph)EADT(ph)DPEEERIEAGPAR_	RGPAETAAADS(1)EADT(1)DPEEERIEAGPAR	0	2	0	3	1024.43	0.059879	68.524	15660	23.04	23.04	92.341	42.54	K20101122_NU_PM_Rep02_pSTY_Lab_MaTC1_HbTC3_SCX_fxn11	IPI00321668	F-box only protein 31	Q3TQF0
IPI00130131	Caspase-7;LICE2 cysteine protease;Apoptotic protease Mch-3;Caspase-7 subunit p20;Caspase-7 subunit p11		1	MTDDQDCAAELEKVDSS(0.5)SEDGVDAKPDR_1	0	2	2	nd	nd	-2.64681	0.00968763	nd	-3.14498	nd	-2.14864	_(ac)MTDDQDCAAELEKVDSS(ph)SEDGVDAKPDR_	MTDDQDCAAELEKVDS(0.145)S(0.711)S(0.145)EDGVDAKPDR	1	1	0	3	1069.1	-0.8595	88.435	17796	33.44	33.44	100.43	6.9148	K20101122_NU_PM_Rep02_pSTY_Lab_MaTC1_HbTC3_SCX_fxn07	IPI00130131	Caspase-7	P97864;Q4FJQ4;Q8C4M5
IPI00222275	Mszf6	148	144	VLPVS(1.0)PGAFQNQK_1	2	2	4	nd	nd	-2.64192	0.00979943	-2.60214	-1.57564	-2.6817	-2.97427	_VLPVS(ph)PGAFQNQK_	VLPVS(1)PGAFQNQK	0	1	0	2	732.866	0.61946	88.233	20440	23.86	23.86	94.905	94.905	K20101122_NU_PM_Rep02_pSTY_Lab_MaTC1_HbTC3_SCX_fxn05	IPI00222275	zinc finger protein 719	O88217;Q8BIV1
IPI00126805	DnaJ homolog subfamily C member 12;J domain-containing protein 1;Putative uncharacterized protein	182	179	FRWS(1.0)GDAPSELLRK_1	2	0	2	-2.21151	-0.42893	-2.64044	0.0098333	-2.81065	nd	-2.47024	nd	_FRWS(ph)GDAPSELLRK_	FRWS(1)GDAPSELLRK	0	1	0	3	581.286	0.46561	89.525	22572	13.59	13.59	83.047	51.761	K20101113_NU_PM_Rep01_pSTY_LbTC3_Mba_HaTC1_SCX_fxn12	IPI00126805;IPI00885940	DnaJ homolog subfamily C member 12;Putative uncharacterized protein	Q9R022;Q9CWA0;Q8CCS1
IPI00874542	Stim2 protein;Stromal interaction molecule 2;Putative uncharacterized protein	592;597	592	S(1.0)IVPSS(1.0)PQSQR_2	0	2	2	-0.306228	-2.33415	-2.64038	0.00983474	nd	-2.49054	nd	-2.79022	_S(ph)IVPSS(ph)PQSQR_	S(1)IVPS(0.071)S(0.928)PQS(0.001)QR	0	2	0	2	673.281	-0.33092	58.654	11159	18.63	18.63	69.667	11.158	K20101122_NU_PM_Rep02_pSTY_Lab_MaTC1_HbTC3_SCX_fxn01	IPI00874542;IPI00830628;IPI00464163	Stim2 protein;Stromal interaction molecule 2;Putative uncharacterized protein	B2RQE3;B7ZN44;P83093;A5CVE4;Q8C4Z8;Q8BIM2
IPI00320303	Nuclear pore complex protein Nup133;Nucleoporin Nup133;133 kDa nucleoporin	37	35	GLS(1.0)LGSAVNSPVLFSPAGR_1	2	2	4	-0.123835	-2.5158	-2.63964	0.00985188	-1.85229	-3.42698	-1.31288	-3.88431	_GLS(ph)LGSAVNSPVLFSPAGR_	GLS(1)LGSAVNSPVLFSPAGR	0	1	0	2	954.983	-0.27031	108.39	19230	42.29	42.29	111.07	41.301	K20101122_NU_PM_Rep02_pSTY_Lab_MaTC1_HbTC3_SCX_fxn03	IPI00320303	Nuclear pore complex protein Nup133	Q8R0G9;Q8CDZ5
IPI00400180	Amphiphysin	268;272;276	260	T(0.5)PSPPEEPS(1.0)PLPS(1.0)PTAS(1.0)PNHTLAPASPAPVRPR_4	2	1	3	-2.83396	0.197764	-2.63619	0.00993154	-2.63619	-7.76463	-2.37163	nd	_T(ph)PSPPEEPS(ph)PLPS(ph)PTAS(ph)PNHTLAPASPAPVRPR_	T(0.557)PS(0.444)PPEEPS(0.998)PLPS(0.964)PT(0.072)AS(0.957)PNHT(0.008)LAPASPAPVRPR	0	4	0	3	1224.87	-0.78562	90.668	17245	40.65	40.65	90.402	0.99593	K20101122_NU_PM_Rep02_pSTY_Lab_MaTC1_HbTC3_SCX_fxn02	IPI00400180	Amphiphysin	Q7TQF7;Q80YA2;Q8BXH2
IPI00224060	NK-tumor recognition protein;Natural-killer cells cyclophilin-related protein	260;263	253	T(0.5)VSPEGYS(1.0)ERS(1.0)DVNEKR_3	0	2	2	-0.235115	-2.3981	-2.63321	0.0100009	nd	-1.57965	nd	-3.68678	_T(ph)VSPEGYS(ph)ERS(ph)DVNEKR_	T(0.609)VS(0.391)PEGY(0.098)S(0.912)ERS(0.99)DVNEKR	0	3	0	2	1096.92	0.24343	52.926	8260	18.53	18.53	84.997	1.9498	K20101122_NU_PM_Rep02_pSTY_Lab_MaTC1_HbTC3_SCX_fxn08	IPI00224060;IPI00875603	NK-tumor recognition protein;23 kDa protein	P30415;Q3UNH0;Q6LCF0;Q8CBP6
IPI00923679	Insulin receptor substrate 2;4PS	517	515	SNT(1.0)PESIAETPPAR_1	2	2	4	-2.14275	-0.488975	-2.63173	0.0100357	-2.38199	-2.63319	-3.04675	-2.63027	_SNT(ph)PESIAETPPAR_	S(0.004)NT(0.996)PESIAETPPAR	0	1	0	2	775.348	0.30272	64.89	10367	43.65	43.65	141.14	23.786	K20101122_NU_PM_Rep02_pSTY_Lab_MaTC1_HbTC3_SCX_fxn04	IPI00923679;IPI00379844	Insulin receptor substrate 2	B9EJW3;O88970;Q3U2I0;P81122
IPI00111885	Cytochrome b-c1 complex subunit 1, mitochondrial;Ubiquinol-cytochrome-c reductase complex core protein 1;Complex III subunit 1;Putative uncharacterized protein		210	RLS(0.5)RT(0.5)DLTDYLNR_1	0	2	2	-1.07356	-1.55668	-2.63024	0.0100705	nd	-2.72593	nd	-2.53455	_RLS(ph)RTDLTDYLNR_	RLS(0.5)RT(0.5)DLTDYLNR	0	1	0	2	851.917	-1.08	82.002	18373	18.51	18.51	94.905	0	K20101122_NU_PM_Rep02_pSTY_Lab_MaTC1_HbTC3_SCX_fxn12	IPI00111885;IPI00653598	Cytochrome b-c1 complex subunit 1, mitochondrial;ubiquinol-cytochrome c reductase core protein 1 precursor	Q9CZ13;Q3THM1;Q3TIC8;Q3TV75;Q8K2S8;Q8VEJ2
IPI00121018	Opioid growth factor receptor;Zeta-type opioid receptor;Putative uncharacterized protein	608	601	SLGEDPDS(1.0)DTTGTSMSESEELARIEASVEPPKP_1	0	1	1	-0.831074	-1.79765	-2.62873	0.0101062	nd	-2.62873	nd	nd	_SLGEDPDS(ph)DTTGTSM(ox)SESEELARIEASVEPPKP_	SLGEDPDS(0.978)DT(0.012)T(0.003)GT(0.001)S(0.001)MS(0.003)ES(0.001)EELARIEASVEPPKP	0	1	1	3	1186.52	1.0692	107.07	25045	30.57	30.57	71.1	18.97	K20101122_NU_PM_Rep02_pSTY_Lab_MaTC1_HbTC3_SCX_fxn06	IPI00121018;IPI00230639;IPI00653959	Isoform 1 of Opioid growth factor receptor;Isoform 2 of Opioid growth factor receptor;Putative uncharacterized protein	Q99PG2-1;Q99PG2;Q80UU6;Q99PG2-2;Q99PG2;Q3UF10
IPI00875692	Excision repair cross-complementing rodent repair deficiency, complementation group 5;DNA repair protein complementing XP-G cells homolog;Xeroderma pigmentosum group G-complementing protein homolog;DNA excision repair protein ERCC-5;Ercc5 protein	567;568;571;572	565	CNS(1.0)S(1.0)RLS(1.0)S(1.0)DDETEGGQNPAPK_3	0	2	2	nd	nd	-2.62796	0.0101244	nd	-2.38315	nd	-2.87276	_CNS(ph)S(ph)RLS(ph)SDDETEGGQNPAPK_	CNS(0.749)S(0.749)RLS(0.749)S(0.749)DDET(0.004)EGGQNPAPK	0	3	0	3	830.296	-0.57615	54.192	8676	10.41	10.41	39.48	0	K20101122_NU_PM_Rep02_pSTY_Lab_MaTC1_HbTC3_SCX_fxn02	IPI00875692;IPI00310463;IPI00460333	excision repair cross-complementing rodent repair deficiency, complementation group 5;DNA repair protein complementing XP-G cells homolog;Ercc5 protein (Fragment)	B2RUC3;Q3TPQ3;Q3TUN4;Q3TUT3;Q3UV64;P35689;Q6P9Q0
IPI00133185;IPI00889222	60S ribosomal protein L14;Putative uncharacterized protein;Ribosomal protein L14;Rpl14 protein	139	133	AAILKAS(1.0)PK_1	2	2	4	nd	nd	-2.62784	0.0101272	-3.25628	-2.60106	-2.65462	-2.26511	_AAILKAS(ph)PK_	AAILKAS(1)PK	0	1	0	2	489.773	-0.89759	13.07	1200	30.07	30.07	81.177	81.177	K20101113_NU_PM_Rep01_pSTY_LbTC3_Mba_HaTC1_SCX_fxn11	IPI00133185;IPI00473728;IPI00889222;IPI00890140;IPI00890181	60S ribosomal protein L14;Putative uncharacterized protein;hypothetical protein;Ribosomal protein L14;Rpl14 protein (Fragment)	Q9CR57;Q9CWK0;B0LAB8;Q569Z0;Q922F9
IPI00165711	BRCA1-A complex subunit MERIT40;Mediator of RAP80 interactions and targeting subunit of 40 kDa;New component of the BRCA1-A complex	8	1	MEVAEANS(1.0)PTEEEEEEEEEGEETISEPRPHTR_1	0	2	2	-0.814578	-1.81123	-2.62581	0.0101751	nd	-2.27193	nd	-2.97969	_(ac)MEVAEANS(ph)PTEEEEEEEEEGEETISEPRPHTR_	MEVAEANS(0.979)PT(0.021)EEEEEEEEEGEETISEPRPHTR	1	1	0	3	1274.52	-0.14428	92.775	21048	94.25	94.25	128.23	16.767	K20101122_NU_PM_Rep02_pSTY_Lab_MaTC1_HbTC3_SCX_fxn09	IPI00165711	BRCA1-A complex subunit MERIT40	Q3UI43
IPI00111885	Cytochrome b-c1 complex subunit 1, mitochondrial;Ubiquinol-cytochrome-c reductase complex core protein 1;Complex III subunit 1;Putative uncharacterized protein		210	RLSRTDLTDYLNR_1	0	2	2	-1.07356	-1.54925	-2.62281	0.0102465	nd	-2.71343	nd	-2.5322	_RLSRT(ph)DLTDYLNR_	RLS(0.048)RT(0.473)DLT(0.473)DY(0.006)LNR	0	1	0	2	851.917	-0.87511	82.031	18385	10.06	10.06	61.072	0	K20101122_NU_PM_Rep02_pSTY_Lab_MaTC1_HbTC3_SCX_fxn12	IPI00111885;IPI00653598	Cytochrome b-c1 complex subunit 1, mitochondrial;ubiquinol-cytochrome c reductase core protein 1 precursor	Q9CZ13;Q3THM1;Q3TIC8;Q3TV75;Q8K2S8;Q8VEJ2
IPI00649165	Protein phosphatase Slingshot homolog 2;SSH-2L;mSSH-2L	897	895	RAT(1.0)LEFEER_1	2	2	4	-0.715505	-1.90573	-2.62123	0.0102843	-4.05162	-1.89517	-3.34729	-1.22134	_RAT(ph)LEFEER_	RAT(1)LEFEER	0	1	0	2	615.779	-0.055242	61.49	13817	16.74	16.74	110.05	110.05	K20101113_NU_PM_Rep01_pSTY_LbTC3_Mba_HaTC1_SCX_fxn11	IPI00649165;IPI00656233;IPI00223805	Isoform 4 of Protein phosphatase Slingshot homolog 2;Isoform 2 of Protein phosphatase Slingshot homolog 2;Isoform 1 of Protein phosphatase Slingshot homolog 2	Q5SW75-4;Q5SW75;Q5SW75-2;Q5SW75;Q5SW75-1;Q5SW75
IPI00623545	Protein phosphatase 1 regulatory subunit 14B;Phosphatase holoenzyme inhibitor 1;Phospholipase C beta 3 neighbouring gene protein	32	28	VYFQS(1.0)PPGAAGEGPGGADDDGPVR_1	0	2	2	nd	nd	-2.62033	0.0103059	nd	-0.428681	nd	-4.81198	_VYFQS(ph)PPGAAGEGPGGADDDGPVR_	VY(0.001)FQS(0.999)PPGAAGEGPGGADDDGPVR	0	1	0	2	1198.51	0.88801	85.95	16299	71.01	71.01	143.81	32.571	K20101122_NU_PM_Rep02_pSTY_Lab_MaTC1_HbTC3_SCX_fxn04	IPI00623545	Protein phosphatase 1 regulatory subunit 14B	Q62084;Q3TMQ9
IPI00318725	Ribosome biogenesis regulatory protein homolog	56	52	QAGPS(1.0)PEAELR_1	2	2	4	-2.67513	0.0555302	-2.6196	0.0103234	-2.61573	-2.72658	-2.30109	-2.62347	_QAGPS(ph)PEAELR_	QAGPS(1)PEAELR	0	1	0	2	617.777	0.26985	62.287	12823	19.46	19.46	48.156	48.156	K20101122_NU_PM_Rep02_pSTY_Lab_MaTC1_HbTC3_SCX_fxn05	IPI00318725	Ribosome biogenesis regulatory protein homolog	Q9CYH6;Q80U76
IPI00757790	Cingulin	456	454	KVS(1.0)LVLEQMQPLGMVSPASTK_1	2	0	2	-1.04944	-1.56522	-2.61466	0.0104427	-2.49962	nd	-2.7297	nd	_KVS(ph)LVLEQMQPLGMVSPASTK_	KVS(1)LVLEQMQPLGMVSPASTK	0	1	0	3	775.065	0.30278	106.46	23616	29.99	29.99	95.814	88.616	K20101122_NU_PM_Rep02_pSTY_Lab_MaTC1_HbTC3_SCX_fxn08	IPI00757790;IPI00896731	cingulin	P59242-2;P59242;P59242-1;P59242;Q32NZ7
IPI00469941	Enhanced at puberty protein 1	638;641;644	634	RNSSS(1.0)PVS(1.0)PAS(1.0)VPGQR_3	0	1	1	-1.73273	-0.87746	-2.61019	0.0105515	nd	nd	nd	-2.61019	_RNSSS(ph)PVS(ph)PAS(ph)VPGQR_	RNSS(0.007)S(0.993)PVS(1)PAS(1)VPGQR	0	3	0	2	933.371	-0.27038	58.517	6739	21.02	21.02	97.956	21.324	K20101122_NU_PM_Rep02_pSTY_Lab_MaTC1_HbTC3_SCX_fxn03	IPI00469941;IPI00848728	Enhanced at puberty protein 1;similar to polyglutamine-containing protein	Q8K3X4
IPI00670928	Camsap1l1 protein;MCG130966, isoform CRA_b;Calmodulin-regulated spectrin-associated protein 1-like protein 1	835	833	SKS(1.0)LADIKESMETPPGR_1	2	2	4	-0.51291	-2.09688	-2.60979	0.0105614	-2.4849	-2.73467	-1.88153	-3.29434	_SKS(ph)LADIKESMETPPGR_	S(0.122)KS(0.878)LADIKESMETPPGR	0	1	0	3	642.639	0.20823	71.286	15204	25.35	25.35	117.38	8.5715	K20101122_NU_PM_Rep02_pSTY_Lab_MaTC1_HbTC3_SCX_fxn12	IPI00670928;IPI00885543;IPI00831089	calmodulin regulated spectrin-associated protein 1-like 1;Isoform 2 of Calmodulin-regulated spectrin-associated protein 2;Isoform 1 of Calmodulin-regulated spectrin-associated protein 2	B2RRE3;Q8C1B1-2;Q8C1B1;Q8C1B1-1;Q8C1B1;B7ZNI4
IPI00675236	Phosphatidylinositol 3,4,5-trisphosphate-dependent Rac exchanger 1 protein	1191	1179	SNSSYLGSDEMGS(1.0)GDELPCDMR_1	2	2	4	nd	nd	-2.60962	0.0105656	-2.80563	-2.65452	-2.56471	-2.41224	_SNSSYLGSDEMGS(ph)GDELPCDMR_	SNSSYLGSDEMGS(1)GDELPCDMR	0	1	0	2	1243.96	-0.41486	95.308	22259	49.84	49.84	119.57	58.297	K20101122_NU_PM_Rep02_pSTY_Lab_MaTC1_HbTC3_SCX_fxn05	IPI00675236;IPI00668433	Isoform 1 of Phosphatidylinositol 3,4,5-trisphosphate-dependent Rac exchanger 1 protein;166 kDa protein	Q69ZK0-1;Q69ZK0;B2RXQ5;B9EKR4
IPI00923679	Insulin receptor substrate 2;4PS		660	SGGPNSCKSDDYMPMSPTSVSAPK_1	0	2	2	-2.14275	-0.465676	-2.60843	0.0105948	nd	-2.63174	nd	-2.58512	_SGGPNSCKSDDYMPMS(ph)PTSVSAPK_	SGGPNSCKSDDYMPMS(0.329)PT(0.329)S(0.329)VS(0.012)APK	0	1	0	3	860.687	0.10677	78.321	16573	27.01	27.01	67.899	0	K20101122_NU_PM_Rep02_pSTY_Lab_MaTC1_HbTC3_SCX_fxn09	IPI00923679;IPI00379844	Insulin receptor substrate 2	B9EJW3;O88970;Q3U2I0;P81122
IPI00222090	SH3 and PX domain-containing protein 2B;Factor for adipocyte differentiation 49	291	287	LGPSS(1.0)PAHSGALDLDGVSR_1	2	0	2	nd	nd	-2.60708	0.0106279	-3.03577	nd	-2.17839	nd	_LGPSS(ph)PAHSGALDLDGVSR_	LGPS(0.112)S(0.888)PAHSGALDLDGVSR	0	1	0	2	958.449	-0.86093	81.046	16346	44.91	44.91	120.05	8.9734	K20101113_NU_PM_Rep01_pSTY_LbTC3_Mba_HaTC1_SCX_fxn08	IPI00222090	SH3 and PX domain-containing protein 2B	A2AAY5;B9EJ37;Q5DTZ1
IPI00480226	Calcium/calmodulin-dependent protein kinase kinase 2;Calcium/calmodulin-dependent protein kinase kinase beta	511	509	SLS(1.0)APGNLLTK_1	2	2	4	nd	nd	-2.604	0.0107039	-2.58262	-2.54152	-2.62538	-2.70816	_SLS(ph)APGNLLTK_	S(0.112)LS(0.888)APGNLLTK	0	1	0	2	590.802	0.54537	86.652	16435	19.11	19.11	69.667	8.9963	K20101122_NU_PM_Rep02_pSTY_Lab_MaTC1_HbTC3_SCX_fxn04	IPI00480226;IPI00404152;IPI00480493	Isoform 5 of Calcium/calmodulin-dependent protein kinase kinase 2;Isoform 1 of Calcium/calmodulin-dependent protein kinase kinase 2;Isoform 2 of Calcium/calmodulin-dependent protein kinase kinase 2	Q8C078-5;Q8C078;Q8C078-1;Q8C078;Q8C078-2;Q8C078;Q3TV45
IPI00130225	Sorting nexin-4	108	106	RYS(1.0)EFELLR_1	2	2	4	0.701925	-3.29118	-2.58926	0.0110749	-2.74375	-2.43477	-2.99882	-2.20603	_RYS(ph)EFELLR_	RY(0.001)S(0.999)EFELLR	0	1	0	2	646.805	0.2914	93.208	22714	52.84	52.84	110.05	28.873	K20101122_NU_PM_Rep02_pSTY_Lab_MaTC1_HbTC3_SCX_fxn11	IPI00130225	Sorting nexin-4	Q91YJ2;Q80X54
IPI00817011	MKIAA0826 protein;Fryl protein	1958	1956	RRS(1.0)NTLDITDGR_1	2	2	4	0.329134	-2.91401	-2.58488	0.0111873	-1.88377	-3.41767	-1.67886	-3.28599	_RRS(ph)NTLDITDGR_	RRS(0.964)NT(0.035)LDIT(0.001)DGR	0	1	0	3	495.239	0.23056	47.193	8849	10.05	10.05	37.064	14.34	K20101113_NU_PM_Rep01_pSTY_LbTC3_Mba_HaTC1_SCX_fxn12	IPI00817011;IPI00229629	furry homolog-like isoform 1;Fryl protein	Q8CHD0;Q80UX7;Q80XD5;Q99KZ2;Q9CS05
IPI00119876	Cytoplasmic dynein 1 heavy chain 1;Cytoplasmic dynein heavy chain 1;Dynein heavy chain, cytosolic	1228	1226	KDS(1.0)AIQQQVANLQMK_1	2	2	4	0.116708	-2.69998	-2.58327	0.0112287	-3.26883	-2.64685	-1.51677	-2.51969	_KDS(ph)AIQQQVANLQMK_	KDS(1)AIQQQVANLQMK	0	1	0	3	594.625	0.4718	81.288	19282	15.9	15.9	66.73	66.73	K20101113_NU_PM_Rep01_pSTY_LbTC3_Mba_HaTC1_SCX_fxn10	IPI00119876	Cytoplasmic dynein 1 heavy chain 1	Q9JHU4;O08821;O70182;Q3TAZ3;Q3UA73;Q80U36;Q8C6T5;Q923F5
IPI00458056	Nuclear cap-binding protein subunit 1;80 kDa nuclear cap-binding protein;NCBP 80 kDa subunit	22	19	RKTS(1.0)DANETEDHLESLICK_1	2	0	2	-0.568775	-2.00966	-2.57844	0.0113542	-2.74614	nd	-2.41074	nd	_RKTS(ph)DANETEDHLESLICK_	RKT(0.144)S(0.855)DANETEDHLESLICK	0	1	0	3	776.018	0.37384	79.259	19159	10.46	10.46	61.011	7.729	K20101113_NU_PM_Rep01_pSTY_LbTC3_Mba_HaTC1_SCX_fxn12	IPI00458056	Nuclear cap-binding protein subunit 1	Q3UYV9;Q3TLK3
IPI00331135	Myocyte-specific enhancer factor 2D;Myocyte enhancer factor 2D;Putative uncharacterized protein	201	189	NS(0.5)VS(0.5)PGLPQRPAS(1.0)AGAMLGGDLNSANGACPSPVGNGYVSAR_2	2	2	4	nd	nd	-2.57268	0.0115053	-2.90902	-2.68252	-2.46283	-2.17343	_NS(ph)VSPGLPQRPAS(ph)AGAM(ox)LGGDLNSANGACPSPVGNGYVSAR_	NS(0.5)VS(0.5)PGLPQRPAS(0.966)AGAMLGGDLNS(0.03)ANGACPS(0.004)PVGNGYVSAR	0	2	1	3	1377.28	0.17934	97.419	16595	26.05	26.05	53.445	0	K20101113_NU_PM_Rep01_pSTY_LbTC3_Mba_HaTC1_SCX_fxn03	IPI00331135;IPI00387284;IPI00880280;IPI00230611	Isoform Non-muscle of Myocyte-specific enhancer factor 2D;Putative uncharacterized protein;Isoform Muscle of Myocyte-specific enhancer factor 2D	Q63943-1;Q63943;Q921S6;Q3URR2;Q63943-2;Q63943
IPI00626535	Calcium/calmodulin-dependent protein kinase kinase 1;Calcium/calmodulin-dependent protein kinase kinase alpha;CaMKK 1;CaM-kinase IV kinase;Calcium/calmodulin-dependent protein kinase kinase 1, alpha	475	473	SMS(1.0)APGSLLMK_1	2	2	4	nd	nd	-2.56442	0.011725	-2.93874	-2.19011	-4.05102	-1.54199	_SM(ox)S(ph)APGSLLM(ox)K_	S(0.004)MS(0.996)APGSLLMK	0	1	2	2	617.266	0.37496	91.359	17858	19.78	19.78	74.389	23.534	K20101122_NU_PM_Rep02_pSTY_Lab_MaTC1_HbTC3_SCX_fxn04	IPI00626535;IPI00126900	Calcium/calmodulin-dependent protein kinase kinase 1;Calcium/calmodulin-dependent protein kinase kinase 1, alpha	Q8VBY2;B1AUD2;B1AUD3
IPI00676162	YEATS domain-containing protein 2	124;126	115	FLESPSRSSS(1.0)PT(1.0)NQR_2	0	2	2	nd	nd	-2.56432	0.0117278	nd	-2.66572	nd	-2.46292	_FLESPSRSSS(ph)PT(ph)NQR_	FLESPSRS(0.011)S(0.096)S(0.904)PT(0.989)NQR	0	2	0	3	618.259	-0.014912	57.88	11625	14.38	14.38	95.912	10.189	K20101122_NU_PM_Rep02_pSTY_Lab_MaTC1_HbTC3_SCX_fxn06	IPI00676162;IPI00672762;IPI00655073	Isoform 1 of YEATS domain-containing protein 2;Isoform 3 of YEATS domain-containing protein 2;Isoform 2 of YEATS domain-containing protein 2	Q3TUF7-1;Q3TUF7;Q3TUF7-3;Q3TUF7;B9EKJ4;Q3TUF7-2;Q3TUF7
IPI00762257	Trafficking protein particle complex subunit 6A	33	33	S(1.0)LSVLEGLGFR_1	0	2	2	nd	nd	-2.56155	0.0118022	nd	-3.13759	nd	-1.98551	_S(ph)LSVLEGLGFR_	S(1)LSVLEGLGFR	0	1	0	2	629.316	1.0367	109.77	19662	50.85	50.85	177.95	55.667	K20101122_NU_PM_Rep02_pSTY_Lab_MaTC1_HbTC3_SCX_fxn03	IPI00762257;IPI00421288	Isoform 2 of Trafficking protein particle complex subunit 6A;Isoform 1 of Trafficking protein particle complex subunit 6A	Q78XR0-2;Q78XR0;Q78XR0-1;Q78XR0
IPI00323820	DNA replication licensing factor MCM2;Minichromosome maintenance protein 2 homolog;Nuclear protein BM28	21	18	RRIS(1.0)DPLTSSPGR_1	2	2	4	0.223757	-2.78529	-2.56154	0.0118027	-2.42553	-2.69754	-2.25965	-2.99718	_RRIS(ph)DPLTSSPGR_	RRIS(1)DPLTSSPGR	0	1	0	3	507.923	0.16504	55.26	11458	19.95	19.95	78.538	67.698	K20101113_NU_PM_Rep01_pSTY_LbTC3_Mba_HaTC1_SCX_fxn12	IPI00323820	Putative uncharacterized protein	P97310;Q3UJN1;Q3UK39
IPI00135365	AN1-type zinc finger protein 5;Zinc finger A20 domain-containing protein 2;Zinc finger protein 216	48	47	MS(1.0)PMGTASGSNSPTSDSASVQR_1	0	2	2	nd	nd	-2.55926	0.0118643	nd	-1.18251	nd	-3.93601	_MS(ph)PMGTASGSNSPTSDSASVQR_	MS(0.935)PMGT(0.031)AS(0.031)GS(0.002)NSPTSDSASVQR	0	1	0	3	745.64	0.28564	66.731	8652	19.31	19.31	66.648	14.735	K20101122_NU_PM_Rep02_pSTY_Lab_MaTC1_HbTC3_SCX_fxn03	IPI00135365;IPI00919072;IPI00918826	AN1-type zinc finger protein 5;11 kDa protein;7 kDa protein	O88878
IPI00555113	60S ribosomal protein L18	130	120	ILTFDQLALES(1.0)PKGR_1	0	2	2	-1.0265	-1.53112	-2.55762	0.0119088	nd	-2.61775	nd	-2.49748	_ILTFDQLALES(ph)PKGR_	ILTFDQLALES(1)PKGR	0	1	0	3	589.973	0.54931	99.426	23053	22.03	22.03	68.222	55.269	K20101122_NU_PM_Rep02_pSTY_Lab_MaTC1_HbTC3_SCX_fxn09	IPI00555113	60S ribosomal protein L18	P35980;Q0QEW9;Q58EW0;Q642K1
IPI00318048	Nucleolar protein 56;Nucleolar protein 5A	554	551	RKFS(1.0)EEPEVAANFTK_1	2	2	4	-0.815773	-1.74132	-2.55709	0.0119231	-2.59767	-2.51651	-2.62775	-1.66652	_RKFS(ph)EEPEVAANFTK_	RKFS(1)EEPEVAANFTK	0	1	0	3	611.624	0.50343	73.336	15876	18.54	18.54	77.654	64.7	K20101122_NU_PM_Rep02_pSTY_Lab_MaTC1_HbTC3_SCX_fxn12	IPI00318048;IPI00758218	Nucleolar protein 56;Nucleolar protein 5A	Q9D6Z1;A2APD6;Q3UJZ7;Q3USZ5;A2APD7
IPI00223713	Histone H1.2;H1 VAR.1;H1c	2	2	S(1.0)EAAPAAPAAAPPAEKAPAK_1	2	2	4	-2.29837	-0.257094	-2.55547	0.0119674	-2.64145	-2.77941	-2.17151	-2.46948	_(ac)S(ph)EAAPAAPAAAPPAEKAPAK_	S(1)EAAPAAPAAAPPAEKAPAK	1	1	0	2	969.472	0.13907	62.053	9670	34.19	34.19	120.05	120.05	K20101122_NU_PM_Rep02_pSTY_Lab_MaTC1_HbTC3_SCX_fxn04	IPI00223713	Histone H1.2	P15864;Q3UXH2;Q5SZA3
IPI00753321	Antigen containing epitope to monoclonal antibody MMS-85/12		2679	KGSTEALS(0.5)GCSVEADPEEVEEEEKQISQR_1	2	0	2	0.420406	-2.97324	-2.55284	0.0120394	-2.04081	nd	-3.06486	nd	_KGSTEALS(ph)GCSVEADPEEVEEEEKQISQR_	KGS(0.163)T(0.163)EALS(0.628)GCS(0.046)VEADPEEVEEEEKQISQR	0	1	0	4	826.116	2.5406	89.897	23084	11.69	11.69	48.387	5.8618	K20101113_NU_PM_Rep01_pSTY_LbTC3_Mba_HaTC1_SCX_fxn11	IPI00753321	biorientation of chromosomes in cell division 1-like	O35243;Q3TR39;Q3USW6;Q6P8H7;Q80TF0;Q8BHG7
IPI00122084	Serine/threonine-protein kinase D1;nPKC-D1;Protein kinase D;Protein kinase C mu type;nPKC-mu		253	SNS(0.5)QSYIGRPIQLDK_1	0	2	2	nd	nd	-2.55282	0.0120398	nd	-1.87477	nd	-3.23088	_SNS(ph)QSYIGRPIQLDK_	S(0.178)NS(0.623)QS(0.045)Y(0.154)IGRPIQLDK	0	1	0	3	595.956	0.71132	76.95	16209	12.97	12.97	28.916	5.4516	K20101122_NU_PM_Rep02_pSTY_Lab_MaTC1_HbTC3_SCX_fxn09	IPI00122084	Serine/threonine-protein kinase D1	Q62101
IPI00169485	MFLJ00294 protein;Rab11fip1 protein;MCG2247;Rab11 family-interacting protein 1;Rab-coupling protein	334;346	334	S(1.0)EIRESSPSNSPS(1.0)PQGFR_2	2	0	2	nd	nd	-2.54593	0.0122302	-2.60875	nd	-2.48312	nd	_S(ph)EIRESSPSNSPS(ph)PQGFR_	S(0.974)EIRES(0.013)S(0.013)PSNSPS(1)PQGFR	0	2	0	3	707.959	0.97782	65.03	12634	16.91	16.91	82.056	18.694	K20101113_NU_PM_Rep01_pSTY_LbTC3_Mba_HaTC1_SCX_fxn07	IPI00169485;IPI00808381;IPI00317548	RAB11 family interacting protein 1;MCG2247;Rab11 family-interacting protein 1	Q6KAN5;Q05A58;Q9D620
IPI00420559	Influenza virus NS1A-binding protein homolog;Kelch family protein Nd1-L;ND1-L2;Nd1-S	338	336	SLS(1.0)FEMQPDELLEKPMSPMQYAR_1	2	2	4	-2.04233	-0.501347	-2.54368	0.0122931	-2.70314	-3.30791	-2.38422	-1.34981	_SLS(ph)FEM(ox)QPDELLEKPMSPM(ox)QYAR_	S(0.157)LS(0.843)FEMQPDELLEKPMSPMQYAR	0	1	2	3	947.084	-0.073035	103.81	23671	44.37	44.37	96.015	7.3049	K20101113_NU_PM_Rep01_pSTY_LbTC3_Mba_HaTC1_SCX_fxn07	IPI00420559;IPI00845786;IPI00653238	Isoform 1 of Influenza virus NS1A-binding protein homolog;Isoform 3 of Influenza virus NS1A-binding protein homolog;Isoform 4 of Influenza virus NS1A-binding protein homolog	Q920Q8-1;Q920Q8;Q920Q8-3;Q920Q8;Q920Q8-4;Q920Q8;Q06BK5
IPI00153715	MKIAA1205 protein		360	ATGPETAGGGAAGGGGGYRPIIQSPGYK_1	0	2	2	nd	nd	-2.54282	0.0123173	nd	-3.50544	nd	-1.58019	_ATGPETAGGGAAGGGGGY(ph)RPIIQSPGYK_	ATGPETAGGGAAGGGGGY(0.49)RPIIQS(0.49)PGY(0.021)K	0	1	0	3	876.413	-0.29473	75.07	14213	20.82	20.82	70.681	0	K20101122_NU_PM_Rep02_pSTY_Lab_MaTC1_HbTC3_SCX_fxn08	IPI00153715	proline rich 12	Q69ZN8;Q6PDJ2;Q8R3A6
IPI00129622	Synaptotagmin-2;Synaptotagmin II	128	116	GGQDDDDAETGLT(1.0)EGEGEGEEEKEPENLGK_1	2	2	4	-1.90929	-0.632525	-2.54181	0.0123454	-2.44428	-2.63934	-2.36793	-3.22179	_GGQDDDDAETGLT(ph)EGEGEGEEEKEPENLGK_	GGQDDDDAET(0.011)GLT(0.989)EGEGEGEEEKEPENLGK	0	1	0	3	1072.1	-0.077383	72.808	13586	82.32	82.32	174.84	19.462	K20101122_NU_PM_Rep02_pSTY_Lab_MaTC1_HbTC3_SCX_fxn08	IPI00129622	Synaptotagmin-2	P46097;Q5DTI3;Q9JM87;Q9JM88;Q9JM89
IPI00226416	G protein-regulated inducer of neurite outgrowth 3	327	323	SVSTS(1.0)PSILPAYLK_1	0	1	1	nd	nd	-2.54068	0.012377	nd	nd	nd	-2.54068	_SVSTS(ph)PSILPAYLK_	SVST(0.057)S(0.886)PS(0.057)ILPAYLK	0	1	0	2	771.894	-0.042434	103.55	21282	31.76	31.76	101.53	11.95	K20101122_NU_PM_Rep02_pSTY_Lab_MaTC1_HbTC3_SCX_fxn04	IPI00226416	G protein-regulated inducer of neurite outgrowth 3	Q8BWS5;B2RQZ6
IPI00133374	Sequestosome-1;Ubiquitin-binding protein p62;STONE14	24	22	RFS(1.0)FCFSPEPEAEAQAAAGPGPCER_1	2	2	4	0.199917	-2.73998	-2.54007	0.0123944	-3.70566	-2.28351	-2.79663	-2.08173	_RFS(ph)FCFSPEPEAEAQAAAGPGPCER_	RFS(0.925)FCFS(0.075)PEPEAEAQAAAGPGPCER	0	1	0	2	1424.6	-0.35833	101.02	23068	63.11	63.11	139.1	10.902	K20101113_NU_PM_Rep01_pSTY_LbTC3_Mba_HaTC1_SCX_fxn08	IPI00133374;IPI00474373;IPI00928073	Isoform 1 of Sequestosome-1;Isoform 2 of Sequestosome-1;42 kDa protein	Q64337-1;Q64337;Q64337-2;Q64337
IPI00117089	Mitogen-activated protein kinase kinase kinase 3;MAPK/ERK kinase kinase 3		142	IKPS(0.5)QS(0.5)AGDINTIYQAPEPR_1	0	2	2	nd	nd	-2.53772	0.0124608	nd	-1.13337	nd	-3.94207	_IKPS(ph)QSAGDINTIYQAPEPR_	IKPS(0.5)QS(0.5)AGDINTIYQAPEPR	0	1	0	3	755.702	-0.088848	77.898	18222	22.04	22.04	91.235	0	K20101122_NU_PM_Rep02_pSTY_Lab_MaTC1_HbTC3_SCX_fxn10	IPI00117089	Mitogen-activated protein kinase kinase kinase 3	Q61084;B1AR87;Q3UVM5;Q5DTS0
IPI00338327	N-myc downstream regulated gene 3;Ndrg3 protein;Protein NDRG3;Protein Ndr3	347	340	S(0.5)RTHSTSS(1.0)SIGSGESPFSR_3	0	2	2	-0.173488	-2.36327	-2.53676	0.0124879	nd	-1.93162	nd	-3.1419	_S(ph)RTHST(ph)SS(ph)SIGSGESPFSR_	S(0.559)RT(0.407)HS(0.109)T(0.465)S(0.463)S(0.973)S(0.02)IGS(0.003)GESPFSR	0	3	0	3	736.278	0.2063	70.202	12922	12.21	12.21	85.157	0	K20101122_NU_PM_Rep02_pSTY_Lab_MaTC1_HbTC3_SCX_fxn08	IPI00338327;IPI00136107	N-myc downstream regulated gene 3 isoform 1;Protein NDRG3	Q8VCV2;Q9QYF9;Q544I1
IPI00169485	MFLJ00294 protein;Rab11fip1 protein;MCG2247;Rab11 family-interacting protein 1;Rab-coupling protein	340;346	334	SEIRESS(1.0)PSNSPS(1.0)PQGFR_2	2	0	2	nd	nd	-2.53619	0.0125039	-2.77499	nd	-2.2974	nd	_SEIRESS(ph)PSNSPS(ph)PQGFR_	S(0.002)EIRES(0.086)S(0.824)PS(0.086)NS(0.002)PS(0.999)PQGFR	0	2	0	2	1061.44	0.78389	65.035	12577	16.52	16.52	81.177	9.7938	K20101113_NU_PM_Rep01_pSTY_LbTC3_Mba_HaTC1_SCX_fxn07	IPI00169485;IPI00808381;IPI00317548	RAB11 family interacting protein 1;MCG2247;Rab11 family-interacting protein 1	Q6KAN5;Q05A58;Q9D620
IPI00311453	Putative ribosomal RNA methyltransferase NOP2;Nucleolar protein 2 homolog;Nucleolar protein 1;Proliferating-cell nucleolar antigen p120;Proliferation-associated nucleolar protein p120		783	S(0.5)MTKGNSQPLLS_1	2	2	4	-3.0348	0.504041	-2.53076	0.0126589	-2.22638	-2.86197	-1.97326	-2.83514	_S(ph)MTKGNSQPLLS_	S(0.589)MT(0.409)KGNS(0.002)QPLLS	0	1	0	2	671.807	0.28952	66.084	10732	12.14	12.14	46.462	1.5876	K20101122_NU_PM_Rep02_pSTY_Lab_MaTC1_HbTC3_SCX_fxn04	IPI00311453	nucleolar protein 1	Q922K7;Q99KC3
IPI00318671	EH domain-containing protein 4;mPAST2	459	447	DKPVYDELFYTLS(1.0)PINGK_1	0	2	2	-0.10178	-2.42442	-2.5262	0.0127902	nd	0.115793	nd	-5.16819	_DKPVYDELFYTLS(ph)PINGK_	DKPVYDELFYTLS(1)PINGK	0	1	0	3	727.017	0.36949	108.5	25972	21.31	21.31	82.056	40.388	K20101122_NU_PM_Rep02_pSTY_Lab_MaTC1_HbTC3_SCX_fxn09	IPI00318671	EH-domain containing 4-KJR (Fragment)	Q9EQP2;Q1MWP8;Q1MWP9;Q3TM70;Q3TQ74;Q3TWP9;Q91VL7
IPI00652987	DEAD (Asp-Glu-Ala-Asp) box polypeptide 21;Putative uncharacterized protein;DEAD (Asp-Glu-Ala-Asp) box polypeptide 21, isoform CRA_b;Nucleolar RNA helicase 2;Nucleolar RNA helicase II;Nucleolar RNA helicase Gu;RH II/Gu;Gu-alpha;DEAD box protein 21	247	233	SNSSDAPGEESSSET(1.0)EKEIPVEQK_2	2	0	2	-1.35308	-1.17113	-2.52421	0.0128478	-2.61462	nd	-2.43381	nd	_SNSSDAPGEES(ph)SSET(ph)EKEIPVEQK_	SNSSDAPGEES(0.415)S(0.415)S(0.415)ET(0.755)EKEIPVEQK	0	2	0	3	908.698	0.37722	70.356	14347	17.25	17.25	51.049	0	K20101113_NU_PM_Rep01_pSTY_LbTC3_Mba_HaTC1_SCX_fxn06	IPI00652987;IPI00120691	DEAD (Asp-Glu-Ala-Asp) box polypeptide 21;Nucleolar RNA helicase 2	Q3TVJ3;Q3ULC7;Q6PCP0;Q8K2L4;Q9CSR3;Q9CWZ5;Q9JIK5
IPI00331597	Histone H1.3;H1 VAR.4;H1d	18	2	SETAPAAPAAPAPVEKT(1.0)PVKK_1	2	2	4	-1.72051	-0.80306	-2.52357	0.0128665	-2.8699	-3.26143	-2.17724	-1.28294	_(ac)SETAPAAPAAPAPVEKT(ph)PVKK_	SETAPAAPAAPAPVEKT(1)PVKK	1	1	0	2	1091.56	-0.055534	63.27	10985	42.66	42.66	133.17	120.86	K20101113_NU_PM_Rep01_pSTY_LbTC3_Mba_HaTC1_SCX_fxn08	IPI00331597	Histone H1.3	P43277;Q149Z9;Q3U292
IPI00816914	Dedicator of cytokinesis protein 7;Dedicator of cytokinesis 7		896	S(0.5)LSNSNPDISGTPTSPDDEVR_1	0	2	2	-0.0109098	-2.50668	-2.51759	0.0130413	nd	-2.89831	nd	-2.13687	_S(ph)LSNSNPDISGTPTSPDDEVR_	S(0.644)LS(0.334)NS(0.021)NPDISGTPTSPDDEVR	0	1	0	2	1134.49	0.08138	76.526	10928	58.06	58.06	150.51	2.8488	K20101122_NU_PM_Rep02_pSTY_Lab_MaTC1_HbTC3_SCX_fxn03	IPI00816914;IPI00828891;IPI00339428;IPI00336736;IPI00648548	Isoform 1 of Dedicator of cytokinesis protein 7;Dedicator of cytokinesis 7;Isoform 2 of Dedicator of cytokinesis protein 7	Q8R1A4-1;Q8R1A4;A2A9M4;A2A9M5;Q8R1A4-2;Q8R1A4;Q3U806;Q7TPP0;A2AW79;A2AW80
IPI00808550	UPF0611 protein FAM169A		373	TSESSEEFLEEEPEQGVIDFEDESGDKDAQPALETQPR_1	0	2	2	nd	nd	-2.51542	0.0131052	nd	-2.57605	nd	-2.4548	_T(ph)SESSEEFLEEEPEQGVIDFEDESGDKDAQPALETQPR_	T(0.301)S(0.233)ES(0.233)S(0.233)EEFLEEEPEQGVIDFEDESGDKDAQPALETQPR	0	1	0	3	1449.95	0.045738	107.63	25198	77.16	77.16	115.52	1.1042	K20101122_NU_PM_Rep02_pSTY_Lab_MaTC1_HbTC3_SCX_fxn06	IPI00808550	Protein FAM169A	Q5XG69
IPI00127497	Solute carrier family 15 member 4;Peptide transporter 4;Peptide/histidine transporter 1	281	281	S(1.0)GEGLGVFQQSSK_1	0	1	1	nd	nd	-2.51379	0.0131535	nd	-2.51379	nd	nd	_S(ph)GEGLGVFQQSSK_	S(1)GEGLGVFQQSSK	0	1	0	2	702.314	-2.082	81.351	15153	55.55	55.55	205.18	196.23	K20101122_NU_PM_Rep02_pSTY_Lab_MaTC1_HbTC3_SCX_fxn04	IPI00127497;IPI00416888	Solute carrier family 15 member 4;62 kDa protein	Q91W98
IPI00387602	MTSS1-like protein	271	269	KSS(1.0)MCSLAQPATTR_1	0	2	2	nd	nd	-2.51318	0.0131716	nd	-2.87972	nd	-2.14664	_KSS(ph)MCSLAQPATTR_	KS(0.112)S(0.775)MCS(0.112)LAQPATTR	0	1	0	3	539.909	2.6302	56.341	11262	13.81	13.81	54.649	8.3843	K20101122_NU_PM_Rep02_pSTY_Lab_MaTC1_HbTC3_SCX_fxn10	IPI00387602;IPI00880981	MTSS1-like protein;70 kDa protein	Q6P9S0
IPI00187246	WD repeat-containing protein 55	13	1	MDPTCEES(0.5)PAEDS(1.0)NNEEEDLDSTKAAPR_2	0	2	2	-1.7747	-0.736927	-2.51163	0.0132178	nd	-3.04074	nd	-1.98252	_(ac)M(ox)DPTCEES(ph)PAEDS(ph)NNEEEDLDSTKAAPR_	MDPT(0.322)CEES(0.663)PAEDS(0.804)NNEEEDLDS(0.105)T(0.105)KAAPR	1	2	1	2	1678.11	0.019169	77.056	15859	22.7	22.7	23.802	4.6798	K20101122_NU_PM_Rep02_pSTY_Lab_MaTC1_HbTC3_SCX_fxn01	IPI00187246	WD repeat-containing protein 55	Q9CX97;Q91X61
IPI00109326	Sentrin-specific protease 3;Sentrin/SUMO-specific protease SENP3;SUMO-1-specific protease 3;Smt3-specific isopeptidase 1	163;170;175	160	NHLS(1.0)PQEGGAT(1.0)PQVPS(1.0)PCCR_3	0	1	1	nd	nd	-2.51058	0.0132491	nd	nd	nd	-2.51058	_NHLS(ph)PQEGGAT(ph)PQVPS(ph)PCCR_	NHLS(1)PQEGGAT(1)PQVPS(1)PCCR	0	3	0	3	811.304	-0.23365	71.929	12838	10.92	10.92	71.241	71.241	K20101122_NU_PM_Rep02_pSTY_Lab_MaTC1_HbTC3_SCX_fxn02	IPI00109326	Sentrin-specific protease 3	Q9EP97
IPI00122521	Fragile X mental retardation syndrome-related protein 1		635	AINGPTSASGDEIPKLPR_1	0	2	2	-0.581288	-1.92744	-2.50873	0.0133044	nd	-2.56408	nd	-2.45337	_AINGPTS(ph)ASGDEIPKLPR_	AINGPT(0.072)S(0.464)AS(0.464)GDEIPKLPR	0	1	0	3	634.982	0.1676	80.913	17269	24.39	24.39	64.591	0	K20101122_NU_PM_Rep02_pSTY_Lab_MaTC1_HbTC3_SCX_fxn09	IPI00122521;IPI00230598;IPI00230602;IPI00230599;IPI00230601;IPI00230600	Isoform E of Fragile X mental retardation syndrome-related protein 1;Isoform B of Fragile X mental retardation syndrome-related protein 1;Isoform G of Fragile X mental retardation syndrome-related protein 1;Isoform C of Fragile X mental retardation syndrome-related protein 1;Isoform F of Fragile X mental retardation syndrome-related protein 1;Isoform D of Fragile X mental retardation syndrome-rel…	Q61584-1;Q61584;Q61584-3;Q61584;Q61584-7;Q61584;Q61584-4;Q61584;Q61584-6;Q61584;Q61584-5;Q61584
IPI00653160	Myelin transcription factor 1-like protein;Postmitotic neural gene 1 protein;Zinc finger protein Png-1;Neural zinc finger factor 1	798	785	DSCCPVLTPLEPMS(1.0)PQQQAVMNSR_1	2	0	2	nd	nd	-2.50601	0.013386	-2.75727	nd	-2.25475	nd	_DSCCPVLTPLEPMS(ph)PQQQAVMNSR_	DSCCPVLTPLEPMS(1)PQQQAVMNSR	0	1	0	3	942.409	-0.71288	105.13	18645	23.4	23.4	91.938	38.392	K20101113_NU_PM_Rep01_pSTY_LbTC3_Mba_HaTC1_SCX_fxn03	IPI00653160;IPI00336829;IPI00625709;IPI00405389	Isoform 1 of Myelin transcription factor 1-like protein;Isoform 2 of Myelin transcription factor 1-like protein;Isoform 4 of Myelin transcription factor 1-like protein;Isoform 3 of Myelin transcription factor 1-like protein	P97500-1;P97500;Q33DP0;P97500-2;P97500;P97500-4;P97500;P97500-3;P97500;Q3TSN8
IPI00380471	Ras-specific guanine nucleotide-releasing factor RalGPS2;RalA exchange factor RalGPS2;Ral GEF with PH domain and SH3-binding motif 2	289	280	LSLKIEPGAS(1.0)TPR_1	2	2	4	nd	nd	-2.50488	0.0134201	-2.608	-2.78401	-1.81281	-2.40175	_LSLKIEPGAS(ph)TPR_	LSLKIEPGAS(0.89)T(0.11)PR	0	1	0	3	483.588	0.23654	74.478	17161	30.26	30.26	109.39	9.0745	K20101113_NU_PM_Rep01_pSTY_LbTC3_Mba_HaTC1_SCX_fxn10	IPI00380471;IPI00885611;IPI00403905;IPI00885790	Isoform 1 of Ras-specific guanine nucleotide-releasing factor RalGPS2;Isoform 4 of Ras-specific guanine nucleotide-releasing factor RalGPS2;Isoform 3 of Ras-specific guanine nucleotide-releasing factor RalGPS2;Isoform 2 of Ras-specific guanine nucleotide-releasing factor RalGPS2	Q9ERD6-1;Q9ERD6;Q8C134;Q9ERD6-4;Q9ERD6;Q9ERD6-3;Q9ERD6;Q9ERD6-2;Q9ERD6
IPI00923679	Insulin receptor substrate 2;4PS	604	599	ATFSGS(1.0)SGRLCPSFPASSPK_1	2	2	4	-2.14275	-0.361476	-2.50423	0.0134396	-2.32276	-3.10852	-2.24744	-2.6857	_ATFSGS(ph)SGRLCPSFPASSPK_	ATFSGS(0.895)S(0.105)GRLCPSFPASSPK	0	1	0	3	707.654	-0.039475	80.34	17142	27.05	27.05	100.53	9.2966	K20101122_NU_PM_Rep02_pSTY_Lab_MaTC1_HbTC3_SCX_fxn09	IPI00923679;IPI00379844	Insulin receptor substrate 2	B9EJW3;O88970;Q3U2I0;P81122
IPI00458190	Cyclic AMP specific phosphodiesterase PDE4D5A	65;69;73	59	S(0.5)VSPKLS(1.0)PVIS(1.0)PRNS(1.0)PR_4	2	2	4	nd	nd	-2.50277	0.0134838	-1.63873	-3.17911	-2.66581	-2.33972	_S(ph)VSPKLS(ph)PVIS(ph)PRNS(ph)PR_	S(0.575)VS(0.425)PKLS(0.999)PVIS(1)PRNS(1)PR	0	4	0	2	1070.95	-0.019894	81.025	15079	11.92	11.92	54.649	1.3149	K20101122_NU_PM_Rep02_pSTY_Lab_MaTC1_HbTC3_SCX_fxn02	IPI00458190	Cyclic AMP specific phosphodiesterase PDE4D5A	O70286
IPI00126589	Mitogen-activated protein kinase kinase kinase 5;MAPK/ERK kinase kinase 5;Apoptosis signal-regulating kinase 1;Map3k5 protein;Putative uncharacterized protein		971	SISLPVPVLVEDTSSSSEYGSVSPDTELKADPFSFK_1	0	2	2	nd	nd	-2.50159	0.0135194	nd	-2.37475	nd	-2.62844	_SISLPVPVLVEDTSSSSEYGSVS(ph)PDTELKADPFSFK_	SISLPVPVLVEDT(0.002)S(0.002)S(0.002)S(0.002)S(0.002)EY(0.005)GS(0.113)VS(0.38)PDT(0.113)ELKADPFS(0.38)FK	0	1	0	3	1298.95	0.70437	110.35	26096	46.94	46.94	46.518	0	K20101122_NU_PM_Rep02_pSTY_Lab_MaTC1_HbTC3_SCX_fxn06	IPI00126589;IPI00890883;IPI00894869;IPI00749714	Mitogen-activated protein kinase kinase kinase 5;mitogen-activated protein kinase kinase kinase 5;Putative uncharacterized protein;similar to Mitogen activated protein kinase kinase kinase 5	O35099;Q14AY4;Q14AY5;Q8CC79
IPI00652987	DEAD (Asp-Glu-Ala-Asp) box polypeptide 21;Putative uncharacterized protein;DEAD (Asp-Glu-Ala-Asp) box polypeptide 21, isoform CRA_b;Nucleolar RNA helicase 2;Nucleolar RNA helicase II;Nucleolar RNA helicase Gu;RH II/Gu;Gu-alpha;DEAD box protein 21	243	233	SNSSDAPGEES(1.0)S(0.5)S(0.5)ETEKEIPVEQK_2	2	2	4	-1.35308	-1.14072	-2.4938	0.0137576	-2.59339	-2.39422	-2.31965	-2.813	_SNSSDAPGEES(ph)S(ph)SETEKEIPVEQK_	SNSSDAPGEES(0.98)S(0.504)S(0.504)ET(0.012)EKEIPVEQK	0	2	0	3	908.698	0.21923	70.039	14815	26.68	26.68	96.484	0	K20101122_NU_PM_Rep02_pSTY_Lab_MaTC1_HbTC3_SCX_fxn06	IPI00652987;IPI00120691	DEAD (Asp-Glu-Ala-Asp) box polypeptide 21;Nucleolar RNA helicase 2	Q3TVJ3;Q3ULC7;Q6PCP0;Q8K2L4;Q9CSR3;Q9CWZ5;Q9JIK5
IPI00120751	Proton myo-inositol cotransporter;H(+)-myo-inositol cotransporter;H(+)-myo-inositol symporter	624;629;634	621	VKGS(1.0)NYHLS(1.0)DNDAS(1.0)DVE_3	2	2	4	nd	nd	-2.49213	0.0138091	-2.49013	-3.5556	-1.92535	-2.49413	_VKGS(ph)NYHLS(ph)DNDAS(ph)DVE_	VKGS(0.994)NY(0.006)HLS(0.999)DNDAS(1)DVE	0	3	0	2	1045.36	0.086328	74.536	13481	21.57	21.57	115.98	22.447	K20101122_NU_PM_Rep02_pSTY_Lab_MaTC1_HbTC3_SCX_fxn02	IPI00120751	solute carrier family 2 (facilitated glucose transporter), member 13	Q3UHK1;Q0VDP1;Q0VDP2;Q5JZY2
IPI00623570	Cbp37	1409;1410	1398	QFSVQAEDERES(1.0)T(1.0)DDESNPLGR_2	0	1	1	-0.682172	-1.80822	-2.49039	0.0138631	nd	nd	nd	-2.49039	_QFSVQAEDERES(ph)T(ph)DDESNPLGR_	QFSVQAEDERES(0.997)T(0.997)DDES(0.005)NPLGR	0	2	0	3	890.352	0.05288	85.283	18948	12.48	12.48	58.111	25.89	K20101122_NU_PM_Rep02_pSTY_Lab_MaTC1_HbTC3_SCX_fxn06	IPI00623570	thyroid hormone receptor interactor 12	O88380;Q3TP48;Q3TY88;Q3UYT5;Q8K051
IPI00173135	Secreted phosphoprotein 24;Secreted phosphoprotein 2	137;138	129	WASSSESNS(1.0)S(1.0)EEMMFGDMAR_2	2	0	2	nd	nd	-2.4902	0.0138688	-2.94411	nd	-2.0363	nd	_WASSSESNS(ph)S(ph)EEM(ox)MFGDMAR_	WASSSES(0.001)NS(0.999)S(1)EEMMFGDMAR	0	2	1	2	1207.9	-0.39915	105.38	22639	41.06	41.06	115.3	21.337	K20101113_NU_PM_Rep01_pSTY_LbTC3_Mba_HaTC1_SCX_fxn01	IPI00173135	Secreted phosphoprotein 24	Q8K1I3;Q711L0
IPI00130246	Ribosomal RNA processing protein 1 homolog B;RRP1-like protein B	705	694	TATSSPASTPLS(1.0)PMRLPATTPK_1	2	1	3	-2.25594	-0.23297	-2.48891	0.0139091	-3.06812	-2.19445	-2.48891	nd	_TATSSPASTPLS(ph)PMRLPATTPK_	TATSSPAST(0.001)PLS(0.999)PMRLPATTPK	0	1	0	2	1146.57	0.83934	85.247	17235	42.45	42.45	108.81	29.813	K20101122_NU_PM_Rep02_pSTY_Lab_MaTC1_HbTC3_SCX_fxn08	IPI00130246;IPI00944058	Ribosomal RNA processing protein 1 homolog B;ribosomal RNA processing 1 homolog B isoform 2	Q91YK2;Q6ZQH4
IPI00467793	Putative uncharacterized protein;RIKEN cDNA 4931406P16, isoform CRA_b	662	660	RNS(1.0)TATAMVTEQK_1	0	2	2	nd	nd	-2.48635	0.0139889	nd	-2.40323	nd	-2.56947	_RNS(ph)TATAMVTEQK_	RNS(0.945)T(0.052)AT(0.003)AMVTEQK	0	1	0	2	758.845	-0.23997	43.937	8237	26.52	26.52	107.52	12.619	K20101122_NU_PM_Rep02_pSTY_Lab_MaTC1_HbTC3_SCX_fxn11	IPI00467793	Putative uncharacterized protein	Q3TDH2;Q6PAL5;Q6ZQD1;Q8C5X1
IPI00130246	Ribosomal RNA processing protein 1 homolog B;RRP1-like protein B	672	668	SILVS(1.0)PTGLSR_1	0	2	2	-2.25594	-0.226392	-2.48233	0.014115	nd	-2.89397	nd	-2.07069	_SILVS(ph)PTGLSR_	SILVS(0.99)PT(0.01)GLSR	0	1	0	2	605.316	0.48348	88	20297	15.97	15.97	58.509	19.872	K20101122_NU_PM_Rep02_pSTY_Lab_MaTC1_HbTC3_SCX_fxn05	IPI00130246;IPI00944058	Ribosomal RNA processing protein 1 homolog B;ribosomal RNA processing 1 homolog B isoform 2	Q91YK2;Q6ZQH4
IPI00828325	Pericentriolar material 1 protein	93	88	YMTQMS(1.0)VPEQAELEKLK_1	0	2	2	0.0588131	-2.53851	-2.4797	0.0141981	nd	-2.10467	nd	-2.85473	_YMTQMS(ph)VPEQAELEKLK_	YMTQMS(1)VPEQAELEKLK	0	1	0	3	702.328	0.34028	95.985	20408	15.31	15.31	117.38	57.363	K20101122_NU_PM_Rep02_pSTY_Lab_MaTC1_HbTC3_SCX_fxn08	IPI00828325;IPI00127764	Isoform 2 of Pericentriolar material 1 protein;Isoform 1 of Pericentriolar material 1 protein	Q9R0L6-2;Q9R0L6;Q9R0L6-1;Q9R0L6;B2RSW8
IPI00380471	Ras-specific guanine nucleotide-releasing factor RalGPS2;RalA exchange factor RalGPS2;Ral GEF with PH domain and SH3-binding motif 2		280	LSLKIEPGAS(0.5)TPR_1	0	2	2	nd	nd	-2.47649	0.0143	nd	-2.50744	nd	-2.44555	_LSLKIEPGAS(ph)TPR_	LSLKIEPGAS(0.633)T(0.367)PR	0	1	0	3	483.588	0.12395	73.722	16925	12.25	12.25	100.32	2.3637	K20101122_NU_PM_Rep02_pSTY_Lab_MaTC1_HbTC3_SCX_fxn10	IPI00380471;IPI00885611;IPI00403905;IPI00885790	Isoform 1 of Ras-specific guanine nucleotide-releasing factor RalGPS2;Isoform 4 of Ras-specific guanine nucleotide-releasing factor RalGPS2;Isoform 3 of Ras-specific guanine nucleotide-releasing factor RalGPS2;Isoform 2 of Ras-specific guanine nucleotide-releasing factor RalGPS2	Q9ERD6-1;Q9ERD6;Q8C134;Q9ERD6-4;Q9ERD6;Q9ERD6-3;Q9ERD6;Q9ERD6-2;Q9ERD6
IPI00515330	Septin-9;SL3-3 integration site 1 protein;Septin 9		23	SFEVEEIEPPNS(0.5)T(0.5)PPRR_1	0	2	2	-2.74283	0.268047	-2.47479	0.0143543	nd	-2.65283	nd	-2.29675	_SFEVEEIEPPNS(ph)TPPRR_	SFEVEEIEPPNS(0.5)T(0.5)PPRR	0	1	0	3	688.653	-0.7926	83.176	17966	25.95	25.95	86.822	0	K20101122_NU_PM_Rep02_pSTY_Lab_MaTC1_HbTC3_SCX_fxn09	IPI00515330;IPI00457611;IPI00648786	Isoform 3 of Septin-9;Isoform 1 of Septin-9;Septin 9	Q80UG5-3;Q80UG5;Q80UG5-1;Q80UG5;A2A6U3;Q3TDR9
IPI00900413	Uncharacterized protein C6orf132 homolog	1097	1095	SLS(1.0)SPNCFGPQPGGPEMR_1	2	0	2	nd	nd	-2.47248	0.0144281	-2.19352	nd	-2.75145	nd	_SLS(ph)SPNCFGPQPGGPEMR_	S(0.104)LS(0.892)S(0.004)PNCFGPQPGGPEMR	0	1	0	2	999.416	-0.50453	85.585	16248	32.93	32.93	127.93	9.3305	K20101113_NU_PM_Rep01_pSTY_LbTC3_Mba_HaTC1_SCX_fxn04	IPI00900413;IPI00551084	Isoform 1 of Uncharacterized protein C6orf132 homolog;Protein	Q91Z58-1;Q91Z58
IPI00134017	Cysteine and histidine-rich domain-containing protein 1;CHORD domain-containing protein 1		197	RKT(0.5)S(0.5)DFNTFLAQEGCTR_1	2	0	2	-0.33361	-2.13825	-2.47186	0.0144482	-2.55917	nd	-2.38454	nd	_RKT(ph)SDFNTFLAQEGCTR_	RKT(0.496)S(0.496)DFNT(0.007)FLAQEGCTR	0	1	0	3	704.317	0.74825	77.46	18608	36.41	36.41	86.822	0	K20101113_NU_PM_Rep01_pSTY_LbTC3_Mba_HaTC1_SCX_fxn12	IPI00134017	Cysteine and histidine-rich domain-containing protein 1	Q9D1P4
IPI00378480	Core histone macro-H2A.1;H2A.y;H2A/y;Histone H2A	178	168	AASADSTTEGT(1.0)PTDGFTVLSTK_1	0	2	2	-1.23845	-1.23303	-2.47147	0.0144605	nd	-1.41541	nd	-3.52753	_AASADSTTEGT(ph)PTDGFTVLSTK_	AASADSTTEGT(1)PTDGFTVLSTK	0	1	0	2	1119	0.15258	91.494	17870	57.83	57.83	206	51.775	K20101122_NU_PM_Rep02_pSTY_Lab_MaTC1_HbTC3_SCX_fxn04	IPI00378480;IPI00955082;IPI00137852;IPI00665557	Isoform 2 of Core histone macro-H2A.1;H2A histone family, member Y isoform 2;Isoform 1 of Core histone macro-H2A.1;H2A histone family, member Y isoform 4	Q9QZQ8-1;Q9QZQ8;Q9QZQ8-2;Q9QZQ8;Q8CA90;Q9CTH9
IPI00751129	G-protein signalling modulator 1 (AGS3-like C. elegans);G-protein signalling modulator 1 (AGS3-like, C. elegans), isoform CRA_d;G-protein-signaling modulator 1;Activator of G-protein signaling 3;Gpsm1 protein		497	EGS(0.5)HS(0.5)PLDSADVR_1	2	0	2	-0.730796	-1.74052	-2.47132	0.0144656	-2.04619	nd	-2.89645	nd	_EGS(ph)HSPLDSADVR_	EGS(0.5)HS(0.5)PLDSADVR	0	1	0	2	725.304	0.62308	59.357	12347	20.34	20.34	71.675	0	K20101113_NU_PM_Rep01_pSTY_LbTC3_Mba_HaTC1_SCX_fxn10	IPI00751129;IPI00226536;IPI00798498;IPI00408036	G-protein signalling modulator 1 (AGS3-like, C. elegans), isoform CRA_d;Isoform 3 of G-protein-signaling modulator 1;Isoform 1 of G-protein-signaling modulator 1;Gpsm1 protein	A2AIX7;Q6IR34-3;Q6IR34;A2AIX9;Q6IR34-1;Q6IR34;Q8R0E6
IPI00115875	Putative uncharacterized protein	199	196	KT(0.5)S(0.5)S(1.0)VSSISQVSPER_2	0	2	2	-0.543757	-1.92626	-2.47001	0.0145076	nd	-2.3694	nd	-2.57063	_KT(ph)SS(ph)VSSISQVSPER_	KT(0.501)S(0.501)S(0.995)VS(0.003)SISQVSPER	0	2	0	2	876.384	0.15294	65.306	13658	54.6	54.6	130.42	0	K20101122_NU_PM_Rep02_pSTY_Lab_MaTC1_HbTC3_SCX_fxn06	IPI00115875	phosphatidylinositol 4-kinase type 3 alpha	Q3UVT5;Q6DIC7;Q7TNG2;Q80Y45
IPI00648709	E3 ubiquitin-protein ligase UBR4;N-recognin-4;Zinc finger UBR1-type protein 1;p600		360	T(0.5)GSTSSKEDDYESDAATIVQK_1	0	2	2	-0.167932	-2.29949	-2.46743	0.0145912	nd	-2.10228	nd	-2.83258	_T(ph)GSTSSKEDDYESDAATIVQK_	T(0.519)GS(0.355)T(0.042)S(0.042)S(0.042)KEDDY(0.001)ESDAATIVQK	0	1	0	3	771.332	1.0517	77.183	14834	26.95	26.95	106.74	1.6501	K20101122_NU_PM_Rep02_pSTY_Lab_MaTC1_HbTC3_SCX_fxn08	IPI00648709;IPI00378681;IPI00845523;IPI00606977	Isoform 5 of E3 ubiquitin-protein ligase UBR4;Isoform 1 of E3 ubiquitin-protein ligase UBR4;Isoform 3 of E3 ubiquitin-protein ligase UBR4;Isoform 4 of E3 ubiquitin-protein ligase UBR4	A2AN08-5;A2AN08;A2AN08-1;A2AN08;A2AN08-3;A2AN08;A2AN08-4;A2AN08
IPI00929786	La-related protein 1;La ribonucleoprotein domain family member 1	822	822	T(1.0)AS(0.5)ISSSPSEGTPAVGSYGCTPQSLPK_3	2	0	2	-0.803567	-1.65818	-2.46175	0.0147763	-1.88394	nd	-3.03955	nd	_T(ph)AS(ph)IS(ph)SSPSEGTPAVGSYGCTPQSLPK_	T(0.75)AS(0.72)IS(0.38)S(0.38)S(0.38)PS(0.38)EGT(0.009)PAVGS(0.001)Y(0.001)GCTPQS(0.001)LPK	0	3	0	2	1453.58	0.59692	95.87	20319	19.71	19.71	49.412	0	K20101113_NU_PM_Rep01_pSTY_LbTC3_Mba_HaTC1_SCX_fxn01	IPI00929786	Isoform 1 of La-related protein 1	Q6ZQ58-1;Q6ZQ58;Q3UU34
IPI00671462	Nuclear receptor coactivator 7	212;213;214	209	VLSS(1.0)T(1.0)S(1.0)EEDEPGVVK_3	2	0	2	nd	nd	-2.45722	0.0149253	-2.92583	nd	-1.98861	nd	_VLSS(ph)T(ph)S(ph)EEDEPGVVK_	VLS(0.233)S(0.892)T(0.982)S(0.892)EEDEPGVVK	0	3	0	2	908.341	-0.45159	83.772	17406	13.11	13.11	51.359	8.5255	K20101113_NU_PM_Rep01_pSTY_LbTC3_Mba_HaTC1_SCX_fxn01	IPI00671462;IPI00762074	Isoform 1 of Nuclear receptor coactivator 7;Isoform 2 of Nuclear receptor coactivator 7	Q6DFV7-1;Q6DFV7;B9EIW5;Q3TM55;Q8CG81;Q6DFV7-2;Q6DFV7
IPI00283876	Leucine carboxyl methyltransferase 1;Leucine carboxyl methyltransferase 1, isoform CRA_b;Lcmt1 protein;Leucine carboxyl methyltransferase 1, isoform CRA_a	247	247	S(1.0)CDLAGVETCK_1	2	2	4	nd	nd	-2.45596	0.0149671	-2.46326	-2.44866	-2.81513	-2.30046	_S(ph)CDLAGVETCK_	S(1)CDLAGVETCK	0	1	0	2	660.254	-0.089578	63.649	10044	37.28	37.28	142.72	127.04	K20101122_NU_PM_Rep02_pSTY_Lab_MaTC1_HbTC3_SCX_fxn04	IPI00283876;IPI00461666	leucine carboxyl methyltransferase 1;Leucine carboxyl methyltransferase 1, isoform CRA_a	A2RTH5;Q78K29;Q9D963;Q6PDZ4
IPI00347275	Charged multivesicular body protein 3;Chromatin-modifying protein 3;Vacuolar protein-sorting-associated protein 24	200	180	APSKVTDALPEPEPAGAMAAS(1.0)EEGEEEEDEEDLEAMQSR_1	0	2	2	nd	nd	-2.44486	0.0153386	nd	-0.925313	nd	-3.96441	_APSKVTDALPEPEPAGAMAAS(ph)EEGEEEEDEEDLEAMQSR_	APSKVTDALPEPEPAGAMAAS(1)EEGEEEEDEEDLEAMQSR	0	1	0	3	1408.93	0.31369	101.23	21457	42.41	42.41	89.504	52.665	K20101122_NU_PM_Rep02_pSTY_Lab_MaTC1_HbTC3_SCX_fxn07	IPI00347275	Charged multivesicular body protein 3	Q9CQ10
IPI00131459;IPI00127417	Nucleoside diphosphate kinase A;Tumor metastatic process-associated protein;Metastasis inhibition factor NM23;NDPK-A;nm23-M1;Nucleoside diphosphate kinase;Nucleoside diphosphate kinase B;nm23-M2;P18;Down syndrome cell adhesion molecule-like protein	99	89	VMLGETNPADS(1.0)KPGTIR_1	0	2	2	-1.5218	-0.922461	-2.44426	0.0153589	nd	-1.73028	nd	-3.15824	_VMLGETNPADS(ph)KPGTIR_	VMLGET(0.021)NPADS(0.957)KPGT(0.021)IR	0	1	0	3	622.632	-0.076644	69.349	13801	20.95	20.95	68.515	16.535	K20101122_NU_PM_Rep02_pSTY_Lab_MaTC1_HbTC3_SCX_fxn09	IPI00131459;IPI00649586;IPI00854035;IPI00127417;IPI00408489;IPI00379441	Nucleoside diphosphate kinase A;Nucleoside diphosphate kinase;similar to Nucleoside diphosphate kinase A;Nucleoside diphosphate kinase B;Down syndrome cell adhesion molecule-like protein (Fragment);similar to nucleoside diphosphate kinase B	P15532;Q5NC81;Q5NC80;Q01768;B0LAA8;Q5NC82;Q8R4B4
IPI00133374	Sequestosome-1;Ubiquitin-binding protein p62;STONE14	28	22	RFSFCFS(1.0)PEPEAEAQAAAGPGPCER_1	0	2	2	0.199917	-2.6406	-2.44068	0.0154804	nd	-3.74183	nd	-1.13953	_RFSFCFS(ph)PEPEAEAQAAAGPGPCER_	RFS(0.054)FCFS(0.946)PEPEAEAQAAAGPGPCER	0	1	0	3	950.067	-0.29173	93.58	19662	22.26	22.26	51.049	12.394	K20101122_NU_PM_Rep02_pSTY_Lab_MaTC1_HbTC3_SCX_fxn08	IPI00133374;IPI00474373;IPI00928073	Isoform 1 of Sequestosome-1;Isoform 2 of Sequestosome-1;42 kDa protein	Q64337-1;Q64337;Q64337-2;Q64337
IPI00380471	Ras-specific guanine nucleotide-releasing factor RalGPS2;RalA exchange factor RalGPS2;Ral GEF with PH domain and SH3-binding motif 2	293	293	S(1.0)AASREDLAGPDIGASPQGGR_1	0	2	2	nd	nd	-2.43744	0.0155914	nd	-2.48872	nd	-2.38616	_S(ph)AASREDLAGPDIGASPQGGR_	S(0.932)AAS(0.068)REDLAGPDIGASPQGGR	0	1	0	3	697.987	-0.049107	67.102	14758	27.39	27.39	116.47	11.381	K20101122_NU_PM_Rep02_pSTY_Lab_MaTC1_HbTC3_SCX_fxn10	IPI00380471;IPI00885611;IPI00403905;IPI00885790	Isoform 1 of Ras-specific guanine nucleotide-releasing factor RalGPS2;Isoform 4 of Ras-specific guanine nucleotide-releasing factor RalGPS2;Isoform 3 of Ras-specific guanine nucleotide-releasing factor RalGPS2;Isoform 2 of Ras-specific guanine nucleotide-releasing factor RalGPS2	Q9ERD6-1;Q9ERD6;Q8C134;Q9ERD6-4;Q9ERD6;Q9ERD6-3;Q9ERD6;Q9ERD6-2;Q9ERD6
IPI00128126	5'-AMP-activated protein kinase subunit gamma-2	87;90	80	GPQPRPSS(1.0)PVS(1.0)APVRPK_2	0	2	2	nd	nd	-2.4369	0.01561	nd	-2.35057	nd	-2.52322	_GPQPRPSS(ph)PVS(ph)APVRPK_	GPQPRPS(0.193)S(0.807)PVS(1)APVRPK	0	2	0	3	639.643	-0.23378	54.066	11116	14.51	14.51	91.397	6.2144	K20101122_NU_PM_Rep02_pSTY_Lab_MaTC1_HbTC3_SCX_fxn11	IPI00128126	Isoform A of 5'-AMP-activated protein kinase subunit gamma-2	Q91WG5-1;Q91WG5;Q3U4D5
IPI00274516	Phosphorylase b kinase regulatory subunit alpha, liver isoform;Phosphorylase kinase alpha 2	729	729	S(1.0)LNLVDSPQPLLK_1	2	2	4	nd	nd	-2.43644	0.0156259	-2.7147	-2.29746	-2.57541	-1.91224	_S(ph)LNLVDSPQPLLK_	S(1)LNLVDSPQPLLK	0	1	0	2	752.395	0.32136	103.42	17646	49.1	49.1	154.2	120.66	K20101122_NU_PM_Rep02_pSTY_Lab_MaTC1_HbTC3_SCX_fxn03	IPI00274516;IPI00830937	Phosphorylase b kinase regulatory subunit alpha, liver isoform;Phosphorylase kinase alpha 2	Q8BWJ3;A2AHQ6;A2AHQ7
IPI00224491	Uncharacterized protein KIAA1671	304	300	RQSLY(1.0)ENQA_1	0	2	2	nd	nd	-2.43452	0.015692	nd	-2.36342	nd	-2.50561	_RQSLY(ph)ENQA_	RQS(0.06)LY(0.94)ENQA	0	1	0	2	594.756	-0.10217	17.44	2396	12.91	12.91	68.258	11.95	K20101122_NU_PM_Rep02_pSTY_Lab_MaTC1_HbTC3_SCX_fxn06	IPI00224491	Uncharacterized protein KIAA1671	Q8BRV5
IPI00128196	Myotubularin-related protein 2;Myotubularin related protein 2;MCG16810, isoform CRA_a;MCG16810, isoform CRA_b		69	MEKS(0.5)S(0.5)S(0.5)CESLGAQLPAAR_2	2	0	2	nd	nd	-2.43306	0.0157422	-1.59581	nd	-3.27031	nd	_(ac)M(ox)EKS(ph)S(ph)SCESLGAQLPAAR_	MEKS(0.667)S(0.667)S(0.667)CESLGAQLPAAR	1	2	1	2	1070.43	-0.92004	83.045	17117	29.22	29.22	102.23	0	K20101113_NU_PM_Rep01_pSTY_LbTC3_Mba_HaTC1_SCX_fxn01	IPI00128196;IPI00876332;IPI00918853	Myotubularin-related protein 2;myotubularin-related protein 2;MCG16810, isoform CRA_b	Q9Z2D1;B8JJF4;Q3V030;B8JJF6
IPI00669561	Protein phosphatase 1 regulatory subunit 12C;Protein phosphatase 1 myosin-binding subunit of 85 kDa;Protein phosphatase 1 myosin-binding subunit p85;Ppp1r12c protein		397	ALNGVSSPVSSNPKSPVLPEEAPFSR_1	0	2	2	nd	nd	-2.43243	0.0157639	nd	-1.91267	nd	-2.9522	_ALNGVSS(ph)PVSSNPKSPVLPEEAPFSR_	ALNGVS(0.052)S(0.316)PVS(0.316)S(0.316)NPKSPVLPEEAPFSR	0	1	0	3	916.12	0.85501	92.768	19083	19.16	19.16	84.546	0	K20101122_NU_PM_Rep02_pSTY_Lab_MaTC1_HbTC3_SCX_fxn07	IPI00669561;IPI00856964	Protein phosphatase 1 regulatory subunit 12C;Ppp1r12c protein	Q3UMT1;Q1WWN0
IPI00223818	Alkylglycerone phosphate synthase;Alkyldihydroxyacetonephosphate synthase, peroxisomal;Alkylglycerone-phosphate synthase	78	75	RAAS(1.0)AAGASPAATPAAPESGTIPK_1	0	2	2	-1.09412	-1.33347	-2.42759	0.0159326	nd	-2.34064	nd	-2.51453	_RAAS(ph)AAGASPAATPAAPESGTIPK_	RAAS(1)AAGASPAATPAAPESGTIPK	0	1	0	2	1115.55	-0.43549	64.613	12340	69.43	69.43	189.22	107.16	K20101122_NU_PM_Rep02_pSTY_Lab_MaTC1_HbTC3_SCX_fxn09	IPI00223818;IPI00756601	Alkylglycerone phosphate synthase;Alkyldihydroxyacetonephosphate synthase, peroxisomal	A2AL50;Q8C0I1;A2AL49;Q3TNW8;Q8BKC4
IPI00130246	Ribosomal RNA processing protein 1 homolog B;RRP1-like protein B		694	TATSSPAST(0.5)PLSPMRLPATTPK_1	0	2	2	-2.25594	-0.171258	-2.4272	0.0159463	nd	-3.02899	nd	-1.8254	_TATSSPAST(ph)PLSPM(ox)RLPATTPK_	TATS(0.001)S(0.003)PAS(0.173)T(0.607)PLS(0.173)PMRLPAT(0.021)T(0.021)PK	0	1	1	3	770.047	0.43075	73.673	13889	11.08	11.08	41.905	5.4499	K20101122_NU_PM_Rep02_pSTY_Lab_MaTC1_HbTC3_SCX_fxn08	IPI00130246;IPI00944058	Ribosomal RNA processing protein 1 homolog B;ribosomal RNA processing 1 homolog B isoform 2	Q91YK2;Q6ZQH4
IPI00130131	Caspase-7;LICE2 cysteine protease;Apoptotic protease Mch-3;Caspase-7 subunit p20;Caspase-7 subunit p11		1	MTDDQDCAAELEKVDS(0.5)SSEDGVDAKPDR_1	0	2	2	nd	nd	-2.42658	0.0159679	nd	-2.57314	nd	-2.28001	_(ac)MTDDQDCAAELEKVDS(ph)SSEDGVDAKPDR_	MTDDQDCAAELEKVDS(0.743)S(0.129)S(0.129)EDGVDAKPDR	1	1	0	3	1069.1	-0.18151	88.419	17854	34.94	34.94	85.62	7.6132	K20101122_NU_PM_Rep02_pSTY_Lab_MaTC1_HbTC3_SCX_fxn07	IPI00130131	Caspase-7	P97864;Q4FJQ4;Q8C4M5
IPI00467530	Actin-binding LIM protein 1;Actin-binding LIM protein family member 1;Putative uncharacterized protein;Ablim1 protein	789	787	GVS(1.0)MPNMLEPK_1	2	0	2	nd	nd	-2.42521	0.0160157	-2.88341	nd	-1.96702	nd	_GVS(ph)MPNMLEPK_	GVS(1)MPNMLEPK	0	1	0	2	641.782	0.24303	93.978	18563	19.26	19.26	94.358	94.358	K20101122_NU_PM_Rep02_pSTY_Lab_MaTC1_HbTC3_SCX_fxn04	IPI00467530;IPI00831178;IPI00831353;IPI00356147;IPI00755288;IPI00463138;IPI00831081;IPI00169851;IPI00480399;IPI00831442;IPI00831454;IPI00831268	Isoform 1 of Actin-binding LIM protein 1;87 kDa protein;84 kDa protein;Ablim1 protein;80 kDa protein;Isoform 2 of Actin-binding LIM protein 1;77 kDa protein;Putative uncharacterized protein;Isoform 3 of Actin-binding LIM protein 1;52 kDa protein;49 kDa protein	Q8K4G5-1;Q8K4G5;Q8K4G5-4;Q8K4G5;B9EIV0;Q9EPW6;Q8K4G5-2;Q8K4G5;Q3TAG5;Q3UP03;Q8K4G5-3;Q8K4G5;Q8K278
IPI00223714	Histone H1.4;H1 VAR.2;H1e	18	2	SETAPAAPAAPAPAEKT(1.0)PVKK_1	2	2	4	-2.43475	0.0116412	-2.42311	0.0160897	-2.69522	-3.11734	-2.15101	-1.7887	_(ac)SETAPAAPAAPAPAEKT(ph)PVKK_	SETAPAAPAAPAPAEKT(1)PVKK	1	1	0	2	1077.55	0.0045388	58.5	9699	32.52	32.52	124.18	102.49	K20101122_NU_PM_Rep02_pSTY_Lab_MaTC1_HbTC3_SCX_fxn08	IPI00223714	Histone H1.4	P43274
IPI00471148	Serine/threonine-protein kinase RIO2	476;481	476	T(1.0)LSVTS(1.0)AGSALSCSTIPPELVK_2	0	2	2	nd	nd	-2.41917	0.0162292	nd	-2.19818	nd	-2.64015	_T(ph)LSVTS(ph)AGSALSCSTIPPELVK_	T(0.801)LS(0.119)VT(0.119)S(0.82)AGS(0.136)ALS(0.005)CSTIPPELVK	0	2	0	3	793.37	-0.050542	107.72	23536	13.98	13.98	74.568	7.9196	K20101122_NU_PM_Rep02_pSTY_Lab_MaTC1_HbTC3_SCX_fxn01	IPI00471148	Serine/threonine-protein kinase RIO2	Q9CQS5
IPI00929784	Ubiquitin carboxyl-terminal hydrolase 36;Ubiquitin thioesterase 36;Ubiquitin-specific-processing protease 36;Deubiquitinating enzyme 36;Ubiquitin specific peptidase 36		572	DTIFS(0.5)TSPKLLAR_1	0	2	2	nd	nd	-2.41828	0.0162608	nd	-2.7227	nd	-2.11386	_DTIFS(ph)TSPKLLAR_	DT(0.005)IFS(0.675)T(0.16)S(0.16)PKLLAR	0	1	0	3	510.264	0.12837	94.192	21458	11.67	11.67	26.976	6.251	K20101122_NU_PM_Rep02_pSTY_Lab_MaTC1_HbTC3_SCX_fxn09	IPI00929784;IPI00929779	Ubiquitin carboxyl-terminal hydrolase 36;Ubiquitin specific peptidase 36	B1AQJ2;B0QZF8;Q8BMX4
IPI00136134	Protein NDRG2;Protein Ndr2	330	330	T(1.0)ASLTSAASIDGSR_1	0	2	2	nd	nd	-2.41596	0.0163433	nd	-2.84879	nd	-1.98314	_T(ph)ASLTSAASIDGSR_	T(0.958)AS(0.039)LT(0.003)SAASIDGSR	0	1	0	2	708.822	-0.70453	71.773	12393	32.55	32.55	92.163	13.912	K20101122_NU_PM_Rep02_pSTY_Lab_MaTC1_HbTC3_SCX_fxn04	IPI00136134;IPI00759847	Isoform 1 of Protein NDRG2;Isoform 2 of Protein NDRG2	Q9QYG0-1;Q9QYG0;Q8CGR9;Q9QYG0-2;Q9QYG0;Q9CTJ5
IPI00338745	Non-histone chromosomal protein HMG-14;High-mobility group nucleosome-binding domain-containing protein 1;Putative uncharacterized protein		62	QADVADQQTTELPAENGETENQS(0.5)PAS(0.5)EEEKEAKS(0.5)D_2	2	2	4	-0.242491	-2.17271	-2.4152	0.0163707	-2.61576	-1.52172	-3.66677	-2.21464	_QADVADQQTTELPAENGET(ph)ENQS(ph)PASEEEKEAKSD_	QADVADQQTTELPAENGET(0.335)ENQS(0.665)PAS(0.5)EEEKEAKS(0.5)D	0	2	0	4	984.652	0.078119	74.928	13285	32.27	32.27	59.276	0	K20101122_NU_PM_Rep02_pSTY_Lab_MaTC1_HbTC3_SCX_fxn04	IPI00338745;IPI00919176;IPI00761431	Non-histone chromosomal protein HMG-14;9 kDa protein;Putative uncharacterized protein	P18608;Q8CEW1
IPI00121887	Transcription elongation factor A protein 1;Transcription elongation factor S-II protein 1;Transcription elongation factor TFIIS.o		55	KQS(0.5)T(0.5)DEEVTSLAK_1	2	0	2	-1.49457	-0.918308	-2.41288	0.0164538	-2.76776	nd	-2.058	nd	_KQS(ph)TDEEVTSLAK_	KQS(0.5)T(0.5)DEEVTSLAK	0	1	0	2	758.351	-0.61163	59.748	12432	20.11	20.11	94.905	0	K20101113_NU_PM_Rep01_pSTY_LbTC3_Mba_HaTC1_SCX_fxn10	IPI00121887;IPI00930846;IPI00930819;IPI00224168	Isoform 2 of Transcription elongation factor A protein 1;transcription elongation factor A (SII) 1 isoform 3;transcription elongation factor A (SII) 1 isoform 1;Isoform 1 of Transcription elongation factor A protein 1	P10711-1;P10711;Q3UPE0;Q3UWX7;Q9JMB4;P10711-2;P10711
IPI00929784	Ubiquitin carboxyl-terminal hydrolase 36;Ubiquitin thioesterase 36;Ubiquitin-specific-processing protease 36;Deubiquitinating enzyme 36;Ubiquitin specific peptidase 36	578	572	DTIFSTS(1.0)PK_1	2	2	4	nd	nd	-2.41056	0.0165374	-2.60063	-2.55756	-2.26355	-2.02248	_DTIFSTS(ph)PK_	DTIFS(0.008)T(0.008)S(0.984)PK	0	1	0	2	538.239	0.46556	74.64	13099	19.09	19.09	56.309	20.967	K20101122_NU_PM_Rep02_pSTY_Lab_MaTC1_HbTC3_SCX_fxn04	IPI00929784;IPI00929779	Ubiquitin carboxyl-terminal hydrolase 36;Ubiquitin specific peptidase 36	B1AQJ2;B0QZF8;Q8BMX4
IPI00923679	Insulin receptor substrate 2;4PS		788	GIPGHCYSS(0.5)LPR_1	2	2	4	-2.14275	-0.267734	-2.41049	0.0165401	-2.67384	-3.14918	-2.14713	-1.99281	_GIPGHCYSS(ph)LPR_	GIPGHCY(0.006)S(0.381)S(0.613)LPR	0	1	0	2	712.313	0.58651	66.36	14529	19.61	19.61	65.094	2.0721	K20101122_NU_PM_Rep02_pSTY_Lab_MaTC1_HbTC3_SCX_fxn10	IPI00923679;IPI00379844	Insulin receptor substrate 2	B9EJW3;O88970;Q3U2I0;P81122
IPI00881976	60S ribosomal export protein NMD3	468	461	DATIPVES(1.0)DTDDEGAPR_1	2	2	4	-1.28674	-1.12132	-2.40806	0.0166277	-2.31561	-2.50052	-4.30861	-1.4536	_DATIPVES(ph)DTDDEGAPR_	DATIPVES(0.946)DT(0.054)DDEGAPR	0	1	0	2	934.383	0.41836	73.36	12883	46.17	46.17	133.81	12.461	K20101122_NU_PM_Rep02_pSTY_Lab_MaTC1_HbTC3_SCX_fxn04	IPI00881976	Isoform 1 of 60S ribosomal export protein NMD3	Q99L48-1;Q99L48
IPI00114491;IPI00124240	Cell division control protein 2 homolog;p34 protein kinase;Cyclin-dependent kinase 1;Cell division protein kinase 2;Cell division protein kinase 3	14;15	10	IGEGT(1.0)Y(1.0)GVVYK_2	0	2	2	0.45719	-2.8639	-2.40671	0.0166769	nd	-3.0843	nd	-1.72912	_IGEGT(ph)Y(ph)GVVYK_	IGEGT(1)Y(1)GVVYK	0	2	0	2	673.277	0.34382	75.136	15312	13.11	13.11	78.875	57.419	K20101122_NU_PM_Rep02_pSTY_Lab_MaTC1_HbTC3_SCX_fxn01	IPI00114491;IPI00894639;IPI00124240;IPI00225350;IPI00109650	Cell division control protein 2 homolog;23 kDa protein;Isoform CDK2-beta of Cell division protein kinase 2;Isoform CDK2-alpha of Cell division protein kinase 2;Isoform 1 of Cell division protein kinase 3	P11440;Q8R4A4;Q99JW7;P97377-1;P97377;Q3U307;Q3UGB9;P97377-2;P97377;Q3U6X7;Q80YP0-1;Q80YP0
IPI00229457	Large neutral amino acids transporter small subunit 4;L-type amino L-acid transporter 4;Solute carrier family 43 member 2	274	272	RLS(1.0)VGSSMR_1	2	0	2	-2.54775	0.148258	-2.39949	0.0169411	-3.81478	nd	-0.984196	nd	_RLS(ph)VGSSM(ox)R_	RLS(0.985)VGS(0.013)S(0.002)MR	0	1	1	2	544.75	-0.19013	54.611	8553	17.25	17.25	45.328	18.926	K20101113_NU_PM_LbTC3_Mba_HaTC1_SCXproteome_fxn11	IPI00229457	Large neutral amino acids transporter small subunit 4	Q8CGA3
IPI00875692	Excision repair cross-complementing rodent repair deficiency, complementation group 5;DNA repair protein complementing XP-G cells homolog;Xeroderma pigmentosum group G-complementing protein homolog;DNA excision repair protein ERCC-5;Ercc5 protein	384	373	NSGATADAGSIS(1.0)PR_1	0	2	2	nd	nd	-2.39805	0.0169943	nd	-2.38842	nd	-2.40767	_NSGATADAGSIS(ph)PR_	NSGATADAGSIS(1)PR	0	1	0	2	692.299	0.47054	14.577	1776	73.18	73.18	170.84	56.737	K20101122_NU_PM_Rep02_pSTY_Lab_MaTC1_HbTC3_SCX_fxn06	IPI00875692;IPI00310463;IPI00460333	excision repair cross-complementing rodent repair deficiency, complementation group 5;DNA repair protein complementing XP-G cells homolog;Ercc5 protein (Fragment)	B2RUC3;Q3TPQ3;Q3TUN4;Q3TUT3;Q3UV64;P35689;Q6P9Q0
IPI00658539	Putative uncharacterized protein;Lysosomal protective protein;Cathepsin A;Carboxypeptidase C;Protective protein for beta-galactosidase;Lysosomal protective protein 32 kDa chain;Lysosomal protective protein 20 kDa chain	492	486	FLNKEPY(1.0)_1	0	2	2	1.59646	-3.9927	-2.39624	0.0170613	nd	-0.980804	nd	-3.81167	_FLNKEPY(ph)_	FLNKEPY(1)	0	1	0	2	495.72	-2.7741	48.85	7832	26.36	26.36	54.797	54.797	K20101128_NU_PM_Lab_MaTC1_HbTC3_SCXproteome_fxn11	IPI00658539;IPI00137177	cathepsin A isoform a;Lysosomal protective protein	Q9D2D1;P16675;Q544R6
IPI00421179	Eukaryotic translation initiation factor 4 gamma 1;Putative uncharacterized protein;Eif4g1 protein	1238	1224	EATLPPVSPPKAALS(1.0)VDEVEKK_1	0	2	2	-0.124356	-2.27165	-2.39601	0.0170698	nd	-0.650764	nd	-4.14125	_EATLPPVSPPKAALS(ph)VDEVEKK_	EATLPPVS(0.017)PPKAALS(0.983)VDEVEKK	0	1	0	2	1193.12	-0.10443	86.889	20999	21.23	21.23	78.996	17.727	K20101122_NU_PM_Rep02_pSTY_Lab_MaTC1_HbTC3_SCX_fxn11	IPI00421179;IPI00858249;IPI00856453;IPI00515195	Isoform 1 of Eukaryotic translation initiation factor 4 gamma 1;eukaryotic translation initiation factor 4, gamma 1 isoform b;Eif4g1 protein;Isoform 2 of Eukaryotic translation initiation factor 4 gamma 1	Q6NZJ6-1;Q6NZJ6;Q3UTK0;Q3UYM6;Q3UZD9;Q6PD42;Q8K0J8;Q8R2V4;Q6NZJ6-2;Q6NZJ6
IPI00338745	Non-histone chromosomal protein HMG-14;High-mobility group nucleosome-binding domain-containing protein 1;Putative uncharacterized protein	87	62	QADVADQQTTELPAENGETENQS(0.5)PAS(1.0)EEEKEAKS(0.5)D_2	2	0	2	-0.242491	-2.15271	-2.3952	0.0170997	-2.49005	nd	-2.30036	nd	_QADVADQQTTELPAENGETENQSPAS(ph)EEEKEAKS(ph)D_	QADVADQQT(0.001)T(0.001)ELPAENGET(0.025)ENQS(0.512)PAS(0.844)EEEKEAKS(0.617)D	0	2	0	4	984.652	-0.28911	75.427	10985	22.17	22.17	42.33	1.0722	K20101113_NU_PM_Rep01_pSTY_LbTC3_Mba_HaTC1_SCX_fxn03	IPI00338745;IPI00919176;IPI00761431	Non-histone chromosomal protein HMG-14;9 kDa protein;Putative uncharacterized protein	P18608;Q8CEW1
IPI00112122	Centrosomal protein of 97 kDa;Leucine-rich repeat and IQ domain-containing protein 2;Putative uncharacterized protein	469	467	KIS(1.0)TEVSEAAGLLPCPK_1	2	2	4	-0.223777	-2.17142	-2.3952	0.0170998	-1.84028	-3.32809	-0.848392	-2.95011	_KIS(ph)TEVSEAAGLLPCPK_	KIS(0.999)T(0.001)EVSEAAGLLPCPK	0	1	0	2	940.465	-0.041515	99.463	23059	67.18	67.18	204.05	29.735	K20101122_NU_PM_Rep02_pSTY_Lab_MaTC1_HbTC3_SCX_fxn09	IPI00112122;IPI00816902;IPI00403526	Isoform 1 of Centrosomal protein of 97 kDa;Isoform 2 of Centrosomal protein of 97 kDa;Putative uncharacterized protein	Q9CZ62-1;Q9CZ62;Q9CZ62-2;Q9CZ62;Q8C1I9
IPI00400180	Amphiphysin	260;268	260	T(1.0)PSPPEEPS(1.0)PLPSPTASPNHTLAPASPAPVRPR_3	2	0	2	-2.83396	0.442145	-2.39181	0.0172259	-1.85373	nd	-2.92989	nd	_T(ph)PSPPEEPS(ph)PLPS(ph)PTASPNHTLAPASPAPVRPR_	T(0.789)PS(0.216)PPEEPS(0.917)PLPS(0.441)PT(0.441)AS(0.142)PNHT(0.049)LAPAS(0.004)PAPVRPR	0	3	0	3	1198.21	0.46946	85.992	18305	15.85	15.85	45.77	0	K20101113_NU_PM_Rep01_pSTY_LbTC3_Mba_HaTC1_SCX_fxn07	IPI00400180	Amphiphysin	Q7TQF7;Q80YA2;Q8BXH2
IPI00876259	Formin binding protein 1;Formin-binding protein 1;Formin-binding protein 17	295;298	293	TVS(1.0)DNS(1.0)LSSSKEGKPELR_2	0	2	2	-1.34844	-1.04164	-2.39008	0.0172906	nd	-1.86895	nd	-2.91121	_TVS(ph)DNS(ph)LSSSKEGKPELR_	T(0.113)VS(0.887)DNS(0.992)LS(0.006)S(0.001)S(0.001)KEGKPELR	0	2	0	2	1047.46	-0.014006	56.841	11975	24.24	24.24	113.48	8.96	K20101122_NU_PM_Rep02_pSTY_Lab_MaTC1_HbTC3_SCX_fxn11	IPI00876259;IPI00626520;IPI00755941;IPI00755613;IPI00466701;IPI00750171;IPI00116278;IPI00808090;IPI00874767;IPI00719992	Formin binding protein 1;Isoform 1 of Formin-binding protein 1;Isoform 4 of Formin-binding protein 1;Isoform 3 of Formin-binding protein 1;64 kDa protein;Isoform 5 of Formin-binding protein 1	A2AQ41;Q80TY0-1;Q80TY0;Q80TY0-4;Q80TY0;A2AQ45;A2AQ42;Q61053;A2AQ44;Q80TY0-2;Q80TY0;A2AQ43;Q80TY0-3;Q80TY0;Q80TY0-5;Q80TY0
IPI00129918	Survival motor neuron protein		20	RGTGQSDDS(0.5)DIWDDTALIK_1	2	0	2	nd	nd	-2.38991	0.0172973	-2.4127	nd	-2.36711	nd	_RGTGQSDDS(ph)DIWDDTALIK_	RGT(0.136)GQS(0.136)DDS(0.728)DIWDDTALIK	0	1	0	3	724.986	0.66051	100.33	25095	18.76	18.76	53.282	7.2914	K20101113_NU_PM_Rep01_pSTY_LbTC3_Mba_HaTC1_SCX_fxn10	IPI00129918	Survival motor neuron protein	P97801;Q3UMN7;Q549F9;Q5PXT3;Q8CH69;Q9JIC6;Q9JIC8
IPI00880213	60S ribosomal protein L18a;Rpl18a protein	138	136	AHS(1.0)IQIMK_1	2	2	4	-0.903694	-1.48372	-2.38741	0.017391	-1.04958	-2.837	-2.11242	-2.6624	_AHS(ph)IQIMK_	AHS(1)IQIMK	0	1	0	2	504.241	0.53674	52.11	10456	20.63	20.63	88.753	88.753	K20101122_NU_PM_Rep02_pSTY_Lab_MaTC1_HbTC3_SCX_fxn11	IPI00880213;IPI00162790;IPI00807971	ribosomal protein L18A family member;60S ribosomal protein L18a;Rpl18a protein	P62717;Q3THJ0;Q05CK2
IPI00776268	Protein FAM133B	82	80	LIS(1.0)GNESSSK_1	0	2	2	nd	nd	-2.38719	0.0173993	nd	-2.43882	nd	-2.33556	_LIS(ph)GNESSSK_	LIS(1)GNESSSK	0	1	0	2	551.245	-0.42809	17.527	2212	25.39	0	87.769	46.038	K20101122_NU_PM_Rep02_pSTY_Lab_MaTC1_HbTC3_SCX_fxn05	IPI00776268;IPI00845709	Isoform 1 of Protein FAM133B;Isoform 2 of Protein FAM133B	Q9CVI2-1;Q9CVI2;Q9CVI2-2;Q9CVI2
IPI00123755	Chromobox protein homolog 5;Heterochromatin protein 1 homolog alpha	93	91	KSS(1.0)FSNSADDIK_1	2	2	4	0.8108	-3.19736	-2.38656	0.017423	-2.2856	-2.18617	-2.48752	-4.88744	_KSS(ph)FSNSADDIK_	KS(0.037)S(0.963)FSNSADDIK	0	1	0	2	689.798	-0.77317	48.957	8771	61.79	61.79	128.52	14.168	K20101113_NU_PM_LbTC3_Mba_HaTC1_SCXproteome_fxn10	IPI00123755	Chromobox protein homolog 5	Q61686
IPI00877214	Peroxisomal 3,2-trans-enoyl-CoA isomerase;Dodecenoyl-CoA isomerase;Delta(3),delta(2)-enoyl-CoA isomerase	37	34	MRAS(1.0)QQDFENALNQVK_1	0	1	1	nd	nd	-2.38624	0.0174353	nd	-2.38624	nd	nd	_MRAS(ph)QQDFENALNQVK_	MRAS(1)QQDFENALNQVK	0	1	0	3	653.631	0.4055	87.242	20960	13.15	13.15	55.439	55.439	K20101122_NU_PM_Rep02_pSTY_Lab_MaTC1_HbTC3_SCX_fxn10	IPI00877214;IPI00322931	Isoform 1 of Peroxisomal 3,2-trans-enoyl-CoA isomerase;Isoform 2 of Peroxisomal 3,2-trans-enoyl-CoA isomerase	Q9WUR2-1;Q9WUR2;Q3TCD4;Q9WUR2-2;Q9WUR2
IPI00125899	Catenin beta-1;Beta-catenin;Putative uncharacterized protein		550	RTSMGGTQQQFVEGVR_1	0	2	2	nd	nd	-2.38242	0.0175799	nd	-2.59431	nd	-2.17054	_RTS(ph)MGGTQQQFVEGVR_	RT(0.045)S(0.478)MGGT(0.478)QQQFVEGVR	0	1	0	3	620.952	0.28959	70.59	15906	30.79	30.79	102.36	0	K20101122_NU_PM_Rep02_pSTY_Lab_MaTC1_HbTC3_SCX_fxn10	IPI00125899;IPI00753025	Catenin beta-1;Putative uncharacterized protein	Q02248;Q80VE7;Q3UZT7
IPI00222090	SH3 and PX domain-containing protein 2B;Factor for adipocyte differentiation 49	550	544	MEPLRGS(1.0)SPKPPGMILPMIPAK_1	0	1	1	nd	nd	-2.37978	0.0176805	nd	-2.37978	nd	nd	_MEPLRGS(ph)SPKPPGMILPMIPAK_	MEPLRGS(0.972)S(0.028)PKPPGMILPMIPAK	0	1	0	3	809.75	-0.31915	97.977	24157	11.82	11.82	74.568	15.476	K20101122_NU_PM_Rep02_pSTY_Lab_MaTC1_HbTC3_SCX_fxn11	IPI00222090	SH3 and PX domain-containing protein 2B	A2AAY5;B9EJ37;Q5DTZ1
IPI00117223	BC002199 protein	225	223	SKT(1.0)EEDILR_1	2	2	4	nd	nd	-2.3736	0.0179182	-2.34492	-2.40227	-1.84939	-2.7589	_SKT(ph)EEDILR_	S(0.003)KT(0.997)EEDILR	0	1	0	2	585.774	0.39741	52.589	10587	21.2	21.2	110.05	25.288	K20101122_NU_PM_Rep02_pSTY_Lab_MaTC1_HbTC3_SCX_fxn11	IPI00117223	adaptor-related protein complex 1 associated regulatory protein	Q99LV9
IPI00226220	Rhotekin		217	LSS(0.5)S(0.5)LGR_1	2	0	2	nd	nd	-2.3731	0.0179375	-2.61618	nd	-2.13001	nd	_LSS(ph)SLGR_	LS(0.002)S(0.499)S(0.499)LGR	0	1	0	2	400.189	0.27476	15.11	1789	14.35	0	32.146	0	K20101113_NU_PM_Rep01_pSTY_LbTC3_Mba_HaTC1_SCX_fxn06	IPI00226220;IPI00278604;IPI00881946	Isoform 1 of Rhotekin;Isoform 2 of Rhotekin;26 kDa protein	Q8C6B2-1;Q8C6B2;Q8C6B2-2;Q8C6B2
IPI00944006	Putative uncharacterized protein;Peter pan homolog (Drosophila), isoform CRA_c;Suppressor of SWI4 1 homolog;Peter Pan homolog	238	224	LQDISELLATGVGLS(1.0)DSEVEPDGEHNTTELPQAVAGR_2	0	2	2	nd	nd	-2.37272	0.0179522	nd	-2.4786	nd	-2.26684	_LQDISELLATGVGLS(ph)DSEVEPDGEHNT(ph)TELPQAVAGR_	LQDIS(0.004)ELLAT(0.007)GVGLS(0.896)DS(0.203)EVEPDGEHNT(0.445)T(0.445)ELPQAVAGR	0	2	0	4	1002.71	-0.024502	110.29	23407	20.25	20.25	44.273	0	K20101122_NU_PM_Rep02_pSTY_Lab_MaTC1_HbTC3_SCX_fxn04	IPI00944006;IPI00130510	peter pan homolog;Suppressor of SWI4 1 homolog	Q8BYM4;Q91YU8
IPI00229599	Neuron navigator 1;Pore membrane and/or filament-interacting-like protein 3	1236	1231	SASSYS(1.0)DIEEIATPDSSAPSSPK_1	2	1	3	nd	nd	-2.36879	0.0181046	-2.36879	-0.864438	-2.92269	nd	_SASSYS(ph)DIEEIATPDSSAPSSPK_	S(0.085)AS(0.042)S(0.042)Y(0.042)S(0.788)DIEEIATPDSSAPSSPK	0	1	0	2	1203.52	-0.13068	93.801	15080	73.4	73.4	185.83	9.6658	K20101122_NU_PM_Rep02_pSTY_Lab_MaTC1_HbTC3_SCX_fxn03	IPI00229599;IPI00399498	Isoform 1 of Neuron navigator 1;Isoform 2 of Neuron navigator 1	Q8CH77-1;Q8CH77;Q8CB55;Q8CH77-2;Q8CH77
IPI00131909	RNA-binding protein PNO1		1	METQSTGT(0.5)EDGFTPVTHR_2	0	2	2	nd	nd	-2.36667	0.0181878	nd	-2.96959	nd	-1.76374	_(ac)METQS(ph)TGT(ph)EDGFTPVTHR_	MET(0.009)QS(0.49)T(0.489)GT(0.72)EDGFT(0.146)PVT(0.146)HR	1	2	0	3	732.617	0.22334	90.375	19145	12.57	12.57	34.24	0	K20101122_NU_PM_Rep02_pSTY_Lab_MaTC1_HbTC3_SCX_fxn01	IPI00131909	RNA-binding protein PNO1	Q9CPS7
IPI00881976	60S ribosomal export protein NMD3		461	DATIPVES(0.5)DT(0.5)DDEGAPR_1	2	0	2	-1.28674	-1.07787	-2.36461	0.0182685	-2.03175	nd	-2.69746	nd	_DATIPVES(ph)DTDDEGAPR_	DATIPVES(0.5)DT(0.5)DDEGAPR	0	1	0	2	934.383	0.12306	73.586	10555	12.61	12.61	66.765	0	K20101113_NU_PM_Rep01_pSTY_LbTC3_Mba_HaTC1_SCX_fxn03	IPI00881976	Isoform 1 of 60S ribosomal export protein NMD3	Q99L48-1;Q99L48
IPI00223832	Autophagy-related protein 16-1;APG16-like 1	269	267	RLS(1.0)QPAGGLLDSITNIFGR_1	2	2	4	nd	nd	-2.36007	0.0184476	-1.81188	-2.84942	-1.87072	-3.37823	_RLS(ph)QPAGGLLDSITNIFGR_	RLS(1)QPAGGLLDSITNIFGR	0	1	0	3	699.028	0.60353	110.7	26697	59.31	59.31	136.85	90.858	K20101122_NU_PM_Rep02_pSTY_Lab_MaTC1_HbTC3_SCX_fxn09	IPI00223832	Isoform 1 of Autophagy-related protein 16-1	Q8C0J2-1;Q8C0J2
IPI00127931	Pleckstrin homology domain-containing family F member 2;Pleckstrin homology domain containing family F (With FYVE domain) member 2		14	RIS(0.5)IVES(0.5)CFGAAGQPLTIPGR_1	2	0	2	nd	nd	-2.35612	0.0186044	-3.00382	nd	-1.70842	nd	_RIS(ph)IVESCFGAAGQPLTIPGR_	RIS(0.5)IVES(0.5)CFGAAGQPLTIPGR	0	1	0	3	770.387	0.13377	102.32	23430	16.23	16.23	62.185	0	K20101113_NU_PM_Rep01_pSTY_LbTC3_Mba_HaTC1_SCX_fxn08	IPI00127931;IPI00881104	Pleckstrin homology domain-containing family F member 2;Pleckstrin homology domain containing family F (With FYVE domain) member 2	Q91WB4;A2AIL3;A8Y5N8
IPI00226220	Rhotekin	220	217	LSSS(1.0)LGR_1	0	2	2	nd	nd	-2.35342	0.0187125	nd	-2.5329	nd	-2.17395	_LSSS(ph)LGR_	LSS(0.046)S(0.954)LGR	0	1	0	2	400.189	0.27488	14.592	1724	15.19	15.19	67.996	13.199	K20101122_NU_PM_Rep02_pSTY_Lab_MaTC1_HbTC3_SCX_fxn06	IPI00226220;IPI00278604;IPI00881946	Isoform 1 of Rhotekin;Isoform 2 of Rhotekin;26 kDa protein	Q8C6B2-1;Q8C6B2;Q8C6B2-2;Q8C6B2
IPI00115660	Treacle protein;Treacher Collins syndrome protein homolog;Tcof1 protein	853;860	851	NSS(1.0)PAVPAPT(1.0)PEGVQAVNTTKK_2	0	2	2	-0.595376	-1.75782	-2.3532	0.0187215	nd	-0.400536	nd	-4.30586	_NSS(ph)PAVPAPT(ph)PEGVQAVNTTKK_	NS(0.178)S(0.822)PAVPAPT(0.973)PEGVQAVNT(0.014)T(0.014)KK	0	2	0	3	785.033	-0.15397	71.97	15389	16.4	16.4	51.028	6.6901	K20101122_NU_PM_Rep02_pSTY_Lab_MaTC1_HbTC3_SCX_fxn06	IPI00115660;IPI00808555;IPI00408190	Treacle protein;Tcof1 protein;Tcof1 protein (Fragment)	O08784;Q05BH6;Q05CS0;Q6PFZ6;Q7TPZ2
IPI00133958	Uncharacterized protein C19orf43 homolog	34;37	24	SRWAESGPGTS(1.0)PES(1.0)GDDEVSGSSPVSSGVNLFANDGSFLELFKR_2	0	2	2	0.0850343	-2.43583	-2.3508	0.0188181	nd	-3.01643	nd	-1.68516	_SRWAESGPGTS(ph)PES(ph)GDDEVSGSSPVSSGVNLFANDGSFLELFKR_	S(0.003)RWAES(0.043)GPGT(0.179)S(0.779)PES(0.991)GDDEVS(0.004)GSSPVSSGVNLFANDGSFLELFKR	0	2	0	4	1180.52	0.62875	110.88	26771	71.26	71.26	89.286	6.465	K20101122_NU_PM_Rep02_pSTY_Lab_MaTC1_HbTC3_SCX_fxn09	IPI00133958	Uncharacterized protein C19orf43 homolog	Q9D735
IPI00331135	Myocyte-specific enhancer factor 2D;Myocyte enhancer factor 2D;Putative uncharacterized protein	201;212	189	NSVSPGLPQRPAS(1.0)AGAMLGGDLNS(1.0)ANGACPSPVGNGYVSAR_2	2	0	2	nd	nd	-2.3493	0.0188784	-2.3605	nd	-2.3381	nd	_NSVSPGLPQRPAS(ph)AGAMLGGDLNS(ph)ANGACPSPVGNGYVSAR_	NS(0.352)VS(0.13)PGLPQRPAS(0.753)AGAMLGGDLNS(0.755)ANGACPS(0.006)PVGNGY(0.002)VS(0.001)AR	0	2	0	4	1029.21	-0.172	103.82	18259	23.39	23.39	48.141	5.0478	K20101113_NU_PM_Rep01_pSTY_LbTC3_Mba_HaTC1_SCX_fxn03	IPI00331135;IPI00387284;IPI00880280;IPI00230611	Isoform Non-muscle of Myocyte-specific enhancer factor 2D;Putative uncharacterized protein;Isoform Muscle of Myocyte-specific enhancer factor 2D	Q63943-1;Q63943;Q921S6;Q3URR2;Q63943-2;Q63943
IPI00785240;IPI00874854	Serine/arginine repetitive matrix protein 2;Srrm2 protein	973;982;984	969	SMLQT(1.0)PPDQNLSGS(1.0)KS(1.0)PCPQK_3	2	0	2	nd	nd	-2.34834	0.0189174	-1.1004	nd	-3.59628	nd	_SM(ox)LQT(ph)PPDQNLSGS(ph)KS(ph)PCPQK_	S(0.004)MLQT(0.985)PPDQNLS(0.065)GS(0.956)KS(0.989)PCPQK	0	3	1	3	852.67	-5.0245	67.189	11800	10.22	10.22	52.821	13.341	K20101122_NU_PM_Rep02_pSTY_Lab_MaTC1_HbTC3_SCX_fxn02	IPI00785240;IPI00225062;IPI00785384;IPI00874854	Isoform 1 of Serine/arginine repetitive matrix protein 2;Isoform 3 of Serine/arginine repetitive matrix protein 2;Isoform 2 of Serine/arginine repetitive matrix protein 2;Srrm2 protein	Q8BTI8-1;Q8BTI8;Q8BTI8-3;Q8BTI8;Q8BTI8-2;Q8BTI8;Q05BN4;Q05CY4
IPI00848418	Coiled-coil domain-containing protein 49;Coiled-coil domain containing 49	328	326	KLS(1.0)AEELER_1	2	2	4	nd	nd	-2.34767	0.0189444	-1.97065	-3.00976	-1.96997	-2.72468	_KLS(ph)AEELER_	KLS(1)AEELER	0	1	0	2	577.776	0.59725	57.108	12014	26.73	26.73	56.309	56.309	K20101122_NU_PM_Rep02_pSTY_Lab_MaTC1_HbTC3_SCX_fxn11	IPI00848418;IPI00880863	Isoform 1 of Coiled-coil domain-containing protein 49;Coiled-coil domain containing 49	Q9DBF7-1;Q9DBF7;A2A6F3
IPI00757790	Cingulin	456;469	454	KVS(1.0)LVLEQMQPLGMVS(1.0)PASTK_2	2	0	2	-1.04944	-1.29609	-2.34553	0.0190313	-2.45719	nd	-2.23387	nd	_KVS(ph)LVLEQMQPLGMVS(ph)PASTK_	KVS(1)LVLEQMQPLGMVS(0.942)PAS(0.029)T(0.029)K	0	2	0	3	801.72	0.23846	107.96	25771	13.76	13.76	68.886	15.134	K20101113_NU_PM_Rep01_pSTY_LbTC3_Mba_HaTC1_SCX_fxn05	IPI00757790;IPI00896731	cingulin	P59242-2;P59242;P59242-1;P59242;Q32NZ7
IPI00112219	Prospero homeobox protein 1;Homeobox prospero-like protein PROX1	295	288	AQDSVGRS(1.0)DNEMCELDPGQFIDR_1	2	2	4	-1.73208	-0.608091	-2.34017	0.0192504	-2.35535	-2.20604	-2.43038	-2.32499	_AQDSVGRS(ph)DNEMCELDPGQFIDR_	AQDSVGRS(1)DNEMCELDPGQFIDR	0	1	0	3	907.042	0.18539	100.41	23420	58.14	58.14	154.14	39.936	K20101122_NU_PM_Rep02_pSTY_Lab_MaTC1_HbTC3_SCX_fxn09	IPI00112219	Prospero homeobox protein 1	P48437
IPI00230133	Histone H1.5;H1 VAR.5;H1b		2	S(0.5)ETAPAETAAPAPVEKSPAK_1	2	2	4	-2.06791	-0.268635	-2.33654	0.0193999	-2.34211	-2.97376	-2.01499	-2.33098	_(ac)S(ph)ETAPAETAAPAPVEKSPAK_	S(0.58)ET(0.412)APAET(0.008)AAPAPVEKSPAK	1	1	0	2	1037.49	0.22844	64.942	10424	12.07	12.07	68.222	1.4922	K20101122_NU_PM_Rep02_pSTY_Lab_MaTC1_HbTC3_SCX_fxn04	IPI00230133	Histone H1.5	P43276;Q1WWK3;Q5T003
IPI00112219	Prospero homeobox protein 1;Homeobox prospero-like protein PROX1	197;199	186	GNENEREMAPQS(1.0)VS(1.0)PR_2	0	2	2	-1.73208	-0.603045	-2.33512	0.0194586	nd	-1.02001	nd	-3.65024	_GNENEREMAPQS(ph)VS(ph)PR_	GNENEREMAPQS(1)VS(1)PR	0	2	0	3	654.259	-0.42638	53.14	8437	13.68	13.68	62.565	62.565	K20101122_NU_PM_Rep02_pSTY_Lab_MaTC1_HbTC3_SCX_fxn08	IPI00112219	Prospero homeobox protein 1	P48437
IPI00225616	DENN domain-containing protein 2A		356	T(0.5)LSEENVYEDILDPPMKENPYEDVELHGR_1	0	2	2	nd	nd	-2.33403	0.0195039	nd	-3.34285	nd	-1.32522	_T(ph)LSEENVYEDILDPPMKENPYEDVELHGR_	T(0.564)LS(0.435)EENVY(0.001)EDILDPPMKENPYEDVELHGR	0	1	0	3	1171.19	-0.11433	107.71	27222	29.71	29.71	91.193	1.1279	K20101122_NU_PM_Rep02_pSTY_Lab_MaTC1_HbTC3_SCX_fxn10	IPI00225616;IPI00856778	DENN domain-containing protein 2A;47 kDa protein	Q8C4S8;B7ZP28
IPI00923679	Insulin receptor substrate 2;4PS	727	711	TFPVNGGGYKASS(0.5)PAES(1.0)S(0.5)PEDSGYMR_3	2	0	2	-2.14275	-0.183723	-2.32648	0.01982	-2.42374	nd	-2.22921	nd	_TFPVNGGGYKASS(ph)PAES(ph)S(ph)PEDSGYM(ox)R_	T(0.107)FPVNGGGY(0.06)KAS(0.212)S(0.689)PAES(0.834)S(0.685)PEDS(0.129)GY(0.283)MR	0	3	1	3	983.036	-3.0927	86.653	17283	13.2	13.2	41.235	5.6295	K20101113_NU_PM_Rep01_pSTY_LbTC3_Mba_HaTC1_SCX_fxn02	IPI00923679;IPI00379844	Insulin receptor substrate 2	B9EJW3;O88970;Q3U2I0;P81122
IPI00119424	tRNA-specific adenosine deaminase 1;tRNA-specific adenosine-37 deaminase	191	185	NCEDPAS(1.0)PVAK_1	2	0	2	nd	nd	-2.32565	0.0198547	-2.45306	nd	-2.19824	nd	_NCEDPAS(ph)PVAK_	NCEDPAS(1)PVAK	0	1	0	2	634.255	-0.14703	39.312	7432	24.92	24.92	91.202	91.202	K20101113_NU_PM_Rep01_pSTY_LbTC3_Mba_HaTC1_SCX_fxn05	IPI00119424;IPI00845792;IPI00407005	Isoform 1 of tRNA-specific adenosine deaminase 1;Isoform 2 of tRNA-specific adenosine deaminase 1;Isoform 3 of tRNA-specific adenosine deaminase 1	Q9JHI2-1;Q9JHI2;Q9JHI2-2;Q9JHI2;Q9JHI2-3;Q9JHI2
IPI00357734	DBF4-type zinc finger-containing protein 2 homolog	459	457	NET(1.0)PTVSGAT(0.5)S(0.5)DNGSSSR_2	0	2	2	-2.96508	0.641621	-2.32346	0.0199472	nd	-2.34443	nd	-2.3025	_NET(ph)PTVSGAT(ph)SDNGSSSR_	NET(0.997)PT(0.003)VS(0.001)GAT(0.499)S(0.499)DNGSSSR	0	2	0	2	963.859	0.30282	50.012	9133	38.5	38.5	163.16	0	K20101122_NU_PM_Rep02_pSTY_Lab_MaTC1_HbTC3_SCX_fxn01	IPI00357734	DBF4-type zinc finger-containing protein 2 homolog	Q5SS00
IPI00357734	DBF4-type zinc finger-containing protein 2 homolog	459;467	457	NET(1.0)PTVSGATS(1.0)DNGSSSR_2	0	2	2	-2.96508	0.642403	-2.32268	0.0199803	nd	-2.34286	nd	-2.3025	_NET(ph)PTVSGATS(ph)DNGSSSR_	NET(0.999)PT(0.001)VSGAT(0.057)S(0.943)DNGSSSR	0	2	0	2	963.859	0.38337	50.022	9052	30.92	30.92	143.95	12.173	K20101122_NU_PM_Rep02_pSTY_Lab_MaTC1_HbTC3_SCX_fxn01	IPI00357734	DBF4-type zinc finger-containing protein 2 homolog	Q5SS00
IPI00229256	Synaptotagmin VIIgamma;Synaptotagmin VIIbeta;Synaptotagmin-7;Synaptotagmin VII	49	49	Y(1.0)KNSLETVGTPDSGR_1	0	2	2	nd	nd	-2.32081	0.0200597	nd	-2.82491	nd	-1.81671	_Y(ph)KNSLETVGTPDSGR_	Y(0.89)KNS(0.109)LET(0.001)VGTPDSGR	0	1	0	3	568.593	-0.8348	59.432	12700	13.39	13.39	52.07	9.1076	K20101122_NU_PM_Rep02_pSTY_Lab_MaTC1_HbTC3_SCX_fxn11	IPI00229256;IPI00400053;IPI00127871	synaptotagmin VII gamma isoform;synaptotagmin VII beta isoform;Synaptotagmin-7	Q8CF95;Q8CF96;Q9R0N7;Q0D2K7
IPI00399905	Liprin-alpha-3;Protein tyrosine phosphatase receptor type f polypeptide-interacting protein alpha-3	17	15	RGS(1.0)ALGPDEAGGELER_1	2	2	4	nd	nd	-2.32073	0.020063	-2.10707	-2.73175	-2.33474	-2.30673	_RGS(ph)ALGPDEAGGELER_	RGS(1)ALGPDEAGGELER	0	1	0	2	847.381	0.16309	65.705	14443	40.11	40.11	153.88	153.88	K20101113_NU_PM_Rep01_pSTY_LbTC3_Mba_HaTC1_SCX_fxn10	IPI00399905	Liprin-alpha-3	P60469;B8QI35;C7G3P1
IPI00749646	DEP domain-containing mTOR-interacting protein;DEP domain-containing protein 6;Depdc6-002	293	278	RSSMSSCGSSGYFSSS(1.0)PTLSSSPPVLCNPK_2	2	2	4	-1.60055	-0.71793	-2.31848	0.020159	-2.28296	-2.354	-2.1959	-3.30977	_RS(ph)SM(ox)SSCGSSGYFSSS(ph)PTLSSSPPVLCNPK_	RS(0.315)S(0.315)MS(0.315)S(0.051)CGSS(0.002)GY(0.002)FS(0.005)S(0.027)S(0.942)PT(0.026)LSSSPPVLCNPK	0	2	1	3	1109.79	-0.3636	94.44	21294	41.28	41.28	101.29	0	K20101122_NU_PM_Rep02_pSTY_Lab_MaTC1_HbTC3_SCX_fxn06	IPI00749646;IPI00896693;IPI00652416;IPI00652239	Isoform 1 of DEP domain-containing mTOR-interacting protein;Depdc6-002;Isoform 3 of DEP domain-containing mTOR-interacting protein;Isoform 2 of DEP domain-containing mTOR-interacting protein	Q570Y9-1;Q570Y9;B2ZRS3;B2ZRS5;B2ZRS6;Q570Y9-3;Q570Y9;Q570Y9-2;Q570Y9;B2ZRS7;B2ZRS8
IPI00454050	Transcription elongation factor SPT6	1535;1539	1530	T(0.5)RTPAS(1.0)INAT(1.0)PANINLADLTR_3	0	2	2	-0.00203413	-2.31603	-2.31807	0.0201768	nd	-2.28919	nd	-2.34694	_T(ph)RTPAS(ph)INAT(ph)PANINLADLTR_	T(0.646)RT(0.357)PAS(0.997)INAT(1)PANINLADLTR	0	3	0	3	817.367	1.0106	106.59	21290	54.53	54.53	188.14	2.5943	K20101122_NU_PM_Rep02_pSTY_Lab_MaTC1_HbTC3_SCX_fxn02	IPI00454050	Transcription elongation factor SPT6	Q62383;Q3TY72;Q3UWU8
IPI00128256	U3 small nucleolar RNA-interacting protein 2;U3 small nucleolar ribonucleoprotein-associated 55 kDa protein;RRP9 homolog	50;51;53	45	MNEEIS(1.0)S(1.0)DS(1.0)ESESLAPR_3	2	0	2	-2.14134	-0.175239	-2.31657	0.0202407	-2.23309	nd	-2.40006	nd	_MNEEIS(ph)S(ph)DS(ph)ESESLAPR_	MNEEIS(0.999)S(0.989)DS(0.989)ES(0.02)ES(0.003)LAPR	0	3	0	2	1060.86	0.043901	99.044	20958	22.11	22.11	93.536	20.475	K20101113_NU_PM_Rep01_pSTY_LbTC3_Mba_HaTC1_SCX_fxn01	IPI00128256;IPI00919208	U3 small nucleolar RNA-interacting protein 2;Protein	Q91WM3
IPI00421162	Zinc finger CCCH domain-containing protein 11A	289	287	KLS(1.0)VGGDSDPPLKR_1	2	2	4	-0.10732	-2.20913	-2.31645	0.020246	-2.20193	-2.80183	-1.76505	-2.43097	_KLS(ph)VGGDSDPPLKR_	KLS(0.997)VGGDS(0.003)DPPLKR	0	1	0	3	516.931	-0.1147	56.681	10806	19.3	19.3	63.588	25.124	K20101122_NU_PM_Rep02_pSTY_Lab_MaTC1_HbTC3_SCX_fxn12	IPI00421162	Zinc finger CCCH domain-containing protein 11A	Q6NZF1;Q3TIV2;Q3UL31;Q3UZ63
IPI00671462	Nuclear receptor coactivator 7	211;212	209	VLS(1.0)S(1.0)T(0.5)S(0.5)EEDEPGVVK_3	2	0	2	nd	nd	-2.31281	0.0204026	-2.33912	nd	-2.2865	nd	_VLS(ph)S(ph)T(ph)SEEDEPGVVK_	VLS(1)S(0.999)T(0.5)S(0.5)EEDEPGVVK	0	3	0	2	908.341	0.42394	90.552	19021	25.84	25.84	118.6	0	K20101113_NU_PM_Rep01_pSTY_LbTC3_Mba_HaTC1_SCX_fxn01	IPI00671462;IPI00762074	Isoform 1 of Nuclear receptor coactivator 7;Isoform 2 of Nuclear receptor coactivator 7	Q6DFV7-1;Q6DFV7;B9EIW5;Q3TM55;Q8CG81;Q6DFV7-2;Q6DFV7
IPI00923679	Insulin receptor substrate 2;4PS	722	721	AS(1.0)SPAESSPEDSGYMR_1	2	0	2	-2.14275	-0.168161	-2.31091	0.0204846	-2.24131	nd	-2.38051	nd	_AS(ph)SPAESSPEDSGYMR_	AS(0.86)S(0.118)PAES(0.011)S(0.011)PEDSGYMR	0	1	0	2	875.835	0.87322	63.33	10086	26.04	26.04	89.162	8.6283	K20101113_NU_PM_Rep01_pSTY_LbTC3_Mba_HaTC1_SCX_fxn04	IPI00923679;IPI00379844	Insulin receptor substrate 2	B9EJW3;O88970;Q3U2I0;P81122
IPI00221428	Orphan sodium- and chloride-dependent neurotransmitter transporter NTT73;Orphan transporter v7-3;Solute carrier family 6 member 15	699;701	697	KQS(1.0)GS(1.0)PTLDTAPNGR_2	2	2	4	nd	nd	-2.30698	0.0206553	-4.81217	-0.575721	-4.03825	0.0992674	_KQS(ph)GS(ph)PTLDTAPNGR_	KQS(0.989)GS(0.909)PT(0.101)LDTAPNGR	0	2	0	2	844.856	-0.095245	35.137	4751	25.26	25.26	72.089	9.954	K20101122_NU_PM_Rep02_pSTY_Lab_MaTC1_HbTC3_SCX_fxn07	IPI00221428	Orphan sodium- and chloride-dependent neurotransmitter transporter NTT73	Q8BG16;Q333Y0;Q8R0C2
IPI00404055	Ankyrin-2;Brain ankyrin	3379	3374	AEGFES(1.0)ESEDGATKPK_1	2	2	4	-0.575655	-1.73099	-2.30664	0.0206703	-2.33861	-2.13441	-2.27467	-2.5515	_AEGFES(ph)ESEDGATKPK_	AEGFES(0.994)ES(0.006)EDGATKPK	0	1	0	2	881.364	-0.32479	51.557	9973	39.46	39.46	102.8	22.265	K20101113_NU_PM_Rep01_pSTY_LbTC3_Mba_HaTC1_SCX_fxn10	IPI00404055;IPI00227235;IPI00921659;IPI00921642	Isoform 4 of Ankyrin-2;Isoform 2 of Ankyrin-2;Isoform 1 of Ankyrin-2;Isoform 5 of Ankyrin-2	Q8C8R3-4;Q8C8R3;Q8C8R3-2;Q8C8R3;Q8C8R3-1;Q8C8R3;Q8C8R3-5;Q8C8R3
IPI00881976	60S ribosomal export protein NMD3	468;470	461	DATIPVES(1.0)DT(1.0)DDEGAPR_2	2	2	4	-1.28674	-1.01974	-2.30648	0.0206773	-2.56191	-1.41955	-2.23418	-2.37878	_DATIPVES(ph)DT(ph)DDEGAPR_	DATIPVES(1)DT(1)DDEGAPR	0	2	0	2	974.366	0.19323	78.971	16446	28.51	28.51	65.143	45.595	K20101122_NU_PM_Rep02_pSTY_Lab_MaTC1_HbTC3_SCX_fxn01	IPI00881976	Isoform 1 of 60S ribosomal export protein NMD3	Q99L48-1;Q99L48
IPI00115660	Treacle protein;Treacher Collins syndrome protein homolog;Tcof1 protein	169;171	158	SAEPLANTVLAS(1.0)ET(1.0)EEEGNAQALGPTAK_2	2	2	4	-0.595376	-1.71054	-2.30591	0.0207021	-2.29247	-2.01023	-2.31936	-4.35524	_SAEPLANTVLAS(ph)ET(ph)EEEGNAQALGPTAK_	SAEPLANTVLAS(1)ET(1)EEEGNAQALGPTAK	0	2	0	3	986.772	0.15699	99.655	21271	43.21	43.21	126.24	49.248	K20101122_NU_PM_Rep02_pSTY_Lab_MaTC1_HbTC3_SCX_fxn01	IPI00115660;IPI00808555	Treacle protein;Tcof1 protein	O08784;Q05BH6
IPI00318048	Nucleolar protein 56;Nucleolar protein 5A	536	528	SSPKEEVAS(1.0)EPEEAASPTTPKK_2	0	2	2	-0.815773	-1.48661	-2.30238	0.0208568	nd	-2.49986	nd	-2.1049	_SSPKEEVAS(ph)EPEEAAS(ph)PTTPKK_	S(0.004)S(0.003)PKEEVAS(0.993)EPEEAAS(0.469)PT(0.469)T(0.061)PKK	0	2	0	3	820.359	0.10652	53.316	10898	13.6	13.6	98.895	0	K20101122_NU_PM_Rep02_pSTY_Lab_MaTC1_HbTC3_SCX_fxn11	IPI00318048;IPI00758218	Nucleolar protein 56;Nucleolar protein 5A	Q9D6Z1;A2APD6;Q3UJZ7;Q3USZ5;A2APD7
IPI00122521	Fragile X mental retardation syndrome-related protein 1	641	635	AINGPTS(1.0)ASGDEIPKLPR_1	0	2	2	-0.581288	-1.71999	-2.30128	0.0209054	nd	-1.93566	nd	-2.6669	_AINGPTS(ph)ASGDEIPKLPR_	AINGPT(0.002)S(0.885)AS(0.113)GDEIPKLPR	0	1	0	3	634.982	0.22806	80.857	19131	18.04	18.04	82.056	8.9395	K20101122_NU_PM_Rep02_pSTY_Lab_MaTC1_HbTC3_SCX_fxn10	IPI00122521;IPI00230598;IPI00230602;IPI00230599;IPI00230601;IPI00230600	Isoform E of Fragile X mental retardation syndrome-related protein 1;Isoform B of Fragile X mental retardation syndrome-related protein 1;Isoform G of Fragile X mental retardation syndrome-related protein 1;Isoform C of Fragile X mental retardation syndrome-related protein 1;Isoform F of Fragile X mental retardation syndrome-related protein 1;Isoform D of Fragile X mental retardation syndrome-rel…	Q61584-1;Q61584;Q61584-3;Q61584;Q61584-7;Q61584;Q61584-4;Q61584;Q61584-6;Q61584;Q61584-5;Q61584
IPI00380471	Ras-specific guanine nucleotide-releasing factor RalGPS2;RalA exchange factor RalGPS2;Ral GEF with PH domain and SH3-binding motif 2		348	CHS(0.5)LGY(0.5)NFIHK_1	2	0	2	nd	nd	-2.2988	0.0210148	-2.31917	nd	-2.27843	nd	_CHS(ph)LGYNFIHK_	CHS(0.5)LGY(0.5)NFIHK	0	1	0	3	485.879	0.28614	70.581	16344	10.62	10.62	49.587	0	K20101113_NU_PM_Rep01_pSTY_LbTC3_Mba_HaTC1_SCX_fxn12	IPI00380471;IPI00885611;IPI00403905;IPI00885790	Isoform 1 of Ras-specific guanine nucleotide-releasing factor RalGPS2;Isoform 4 of Ras-specific guanine nucleotide-releasing factor RalGPS2;Isoform 3 of Ras-specific guanine nucleotide-releasing factor RalGPS2;Isoform 2 of Ras-specific guanine nucleotide-releasing factor RalGPS2	Q9ERD6-1;Q9ERD6;Q8C134;Q9ERD6-4;Q9ERD6;Q9ERD6-3;Q9ERD6;Q9ERD6-2;Q9ERD6
IPI00318048	Nucleolar protein 56;Nucleolar protein 5A	528;536;543	527	KS(1.0)SPKEEVAS(1.0)EPEEAAS(1.0)PTTPK_3	0	2	2	-0.815773	-1.48237	-2.29815	0.0210439	nd	-1.44819	nd	-3.14811	_KS(ph)SPKEEVAS(ph)EPEEAAS(ph)PTTPK_	KS(0.908)S(0.092)PKEEVAS(1)EPEEAAS(0.978)PT(0.011)T(0.011)PK	0	3	0	3	847.015	0.32467	59.15	9898	29.89	29.89	135.45	9.954	K20101122_NU_PM_Rep02_pSTY_Lab_MaTC1_HbTC3_SCX_fxn08	IPI00318048;IPI00758218	Nucleolar protein 56;Nucleolar protein 5A	Q9D6Z1;A2APD6;Q3UJZ7;Q3USZ5;A2APD7
IPI00463909	E3 ubiquitin-protein ligase HUWE1;HECT, UBA and WWE domain-containing protein 1;Upstream regulatory element-binding protein 1;E3Histone	1903;1907	1895	IALPAPRGS(1.0)GTAS(1.0)DDEFENLR_2	2	2	4	0.386535	-2.68291	-2.29637	0.0211225	-2.16185	-2.43089	-1.95374	-3.06563	_IALPAPRGS(ph)GTAS(ph)DDEFENLR_	IALPAPRGS(0.819)GT(0.187)AS(0.994)DDEFENLR	0	2	0	2	1188.52	0.29047	97.931	22947	32.3	32.3	128.36	6.5304	K20101122_NU_PM_Rep02_pSTY_Lab_MaTC1_HbTC3_SCX_fxn05	IPI00463909;IPI00655012;IPI00453615;IPI00453613	HECT, UBA and WWE domain containing 1;Isoform 4 of E3 ubiquitin-protein ligase HUWE1;Isoform 2 of E3 ubiquitin-protein ligase HUWE1	Q7TMY8-1;Q7TMY8;A2AFQ0;Q4JG03;Q7TMY8-3;Q7TMY8;A2AFQ1;Q3TL29;Q3TMX4;Q3TNP1;Q8BKX3;Q9CU76;Q7TMY8-4;Q7TMY8;Q7TMY8-2;Q7TMY8
IPI00320303	Nuclear pore complex protein Nup133;Nucleoporin Nup133;133 kDa nucleoporin	40	34	RGLSLGS(1.0)AVNSPVLFSPAGR_1	2	2	4	-0.123835	-2.17011	-2.29394	0.0212309	-1.99596	-2.37174	-2.75629	-2.21614	_RGLSLGS(ph)AVNSPVLFSPAGR_	RGLS(0.098)LGS(0.902)AVNSPVLFSPAGR	0	1	0	3	689.025	-0.18843	104.9	24784	34.85	34.85	110.18	9.6453	K20101122_NU_PM_Rep02_pSTY_Lab_MaTC1_HbTC3_SCX_fxn09	IPI00320303	Nuclear pore complex protein Nup133	Q8R0G9;Q8CDZ5
IPI00308885	60 kDa heat shock protein, mitochondrial;Heat shock protein 60;60 kDa chaperonin;Chaperonin 60;Mitochondrial matrix protein P1;HSP-65	70	61	TVIIEQSWGS(1.0)PK_1	2	2	4	-2.97726	0.684288	-2.29298	0.0212739	-2.65954	-1.92641	-3.61906	-1.51924	_TVIIEQSWGS(ph)PK_	TVIIEQSWGS(1)PK	0	1	0	2	712.845	0.4929	88.352	16911	36.8	36.8	128.52	52.204	K20101122_NU_PM_Rep02_pSTY_Lab_MaTC1_HbTC3_SCX_fxn04	IPI00308885;IPI00461249;IPI00830313;IPI00830195;IPI00749932;IPI00853695	Isoform 1 of 60 kDa heat shock protein, mitochondrial;similar to Heat shock protein 1;22 kDa protein;15 kDa protein	P63038-1;P63038
IPI00551239	POZ (BTB) and AT hook containing zinc finger 1;Zinc finger protein 278, isoform CRA_b;Patz1 protein	536	528	RPEMLTSGS(1.0)D_1	2	2	4	nd	nd	-2.29242	0.0212989	-1.98027	-2.60457	-1.71131	-4.36369	_RPEMLTSGS(ph)D_	RPEMLTSGS(1)D	0	1	0	2	586.736	0.52267	51.351	7976	27.51	27.51	101.48	49.56	K20101122_NU_PM_Rep02_pSTY_Lab_MaTC1_HbTC3_SCX_fxn08	IPI00551239;IPI00407994	Zinc finger protein 278, isoform CRA_b;Patz1 protein	Q5NBZ1;Q7TNQ3
IPI00454118	Bifunctional polynucleotide phosphatase/kinase;Polynucleotide kinase-3'-phosphatase;DNA 5'-kinase/3'-phosphatase;Polynucleotide 3'-phosphatase;2'(3')-polynucleotidase;Polynucleotide 5'-hydroxyl-kinase;Putative uncharacterized protein	142	141	KS(1.0)SLGWESLKK_1	0	2	2	-0.750899	-1.53741	-2.28831	0.0214835	nd	-2.42317	nd	-2.15345	_KS(ph)SLGWESLKK_	KS(0.993)S(0.007)LGWESLKK	0	1	0	3	448.23	-0.32836	63.958	13058	24.83	24.83	80.535	21.303	K20101122_NU_PM_Rep02_pSTY_Lab_MaTC1_HbTC3_SCX_fxn12	IPI00454118;IPI00651872;IPI00124762	Isoform 1 of Bifunctional polynucleotide phosphatase/kinase;Putative uncharacterized protein;Isoform 2 of Bifunctional polynucleotide phosphatase/kinase	Q9JLV6-1;Q9JLV6;Q3T9F5;Q9JLV6-2;Q9JLV6
IPI00136134	Protein NDRG2;Protein Ndr2	332	330	TAS(1.0)LTSAASIDGSR_1	2	0	2	nd	nd	-2.28793	0.0215008	-2.82343	nd	-1.75242	nd	_TAS(ph)LTSAASIDGSR_	T(0.104)AS(0.896)LTSAASIDGSR	0	1	0	2	708.822	-0.91469	72.285	12442	38.2	38.2	101.53	9.3661	K20101113_NU_PM_Rep01_pSTY_LbTC3_Mba_HaTC1_SCX_fxn04	IPI00136134;IPI00759847	Isoform 1 of Protein NDRG2;Isoform 2 of Protein NDRG2	Q9QYG0-1;Q9QYG0;Q8CGR9;Q9QYG0-2;Q9QYG0;Q9CTJ5
IPI00331597	Histone H1.3;H1 VAR.4;H1d	18	2	SETAPAAPAAPAPVEKT(1.0)PVK_1	2	2	4	-1.72051	-0.566481	-2.28699	0.021543	-2.60772	-2.90032	-1.96626	-1.79635	_(ac)SETAPAAPAAPAPVEKT(ph)PVK_	SETAPAAPAAPAPVEKT(1)PVK	1	1	0	2	1027.51	0.0051284	70.011	12387	53.95	53.95	153.48	140.52	K20101122_NU_PM_Rep02_pSTY_Lab_MaTC1_HbTC3_SCX_fxn02	IPI00331597	Histone H1.3	P43277;Q149Z9;Q3U292
IPI00757214;IPI00229697	SLAIN motif-containing protein 2		431	S(0.5)SRSDSNFQVPNGGIPR_1	0	2	2	nd	nd	-2.28551	0.02161	nd	-2.99503	nd	-1.57599	_S(ph)SRSDSNFQVPNGGIPR_	S(0.566)S(0.383)RS(0.044)DS(0.006)NFQVPNGGIPR	0	1	0	3	633.29	0.15434	75.471	17803	18.56	18.56	88.516	1.6942	K20101122_NU_PM_Rep02_pSTY_Lab_MaTC1_HbTC3_SCX_fxn11	IPI00757214;IPI00884456;IPI00229697;IPI00884536	Isoform 2 of SLAIN motif-containing protein 2;35 kDa protein;68 kDa protein;Isoform 1 of SLAIN motif-containing protein 2	Q8CI08-2;Q8CI08;Q8CI08-1;Q8CI08
IPI00399953	Serine/threonine-protein kinase WNK1;Protein kinase with no lysine 1;Protein kinase, lysine-deficient 1;Wnk1 protein	2022;2024;2027	2017	GTEDGS(1.0)GS(1.0)PHS(1.0)PPHLCSK_3	2	2	4	-0.229449	-2.05553	-2.28498	0.0216341	-2.03783	-1.80746	-4.01882	-2.53213	_GTEDGS(ph)GS(ph)PHS(ph)PPHLCSK_	GT(0.009)EDGS(0.991)GS(1)PHS(1)PPHLCSK	0	3	0	2	1045.36	-0.080224	51.375	8402	25.13	25.13	100.04	20.66	K20101122_NU_PM_Rep02_pSTY_Lab_MaTC1_HbTC3_SCX_fxn07	IPI00399953;IPI00749624;IPI00621852;IPI00918467;IPI00918654	Serine/threonine-protein kinase WNK1;Wnk1 protein;Protein kinase lysine deficient 1;Protein;30 kDa protein	P83741;B7ZNJ4;Q8K2Q3;B2RRJ7;Q3TU87;Q3UZP3;Q6A083;Q6SLK2;Q7TPR2
IPI00135969	Adenylosuccinate synthetase isozyme 2;Adenylosuccinate synthetase, non-muscle isozyme;Adenylosuccinate synthetase, acidic isozyme;IMP--aspartate ligase 2	2	2	S(1.0)ISESSPAATSLPNGDCGRPR_1	2	2	4	-1.32108	-0.96335	-2.28443	0.0216588	-2.12668	-2.87594	-2.04991	-2.44218	_(ac)S(ph)ISESSPAATSLPNGDCGRPR_	S(0.849)IS(0.15)ES(0.001)SPAATSLPNGDCGRPR	1	1	0	3	761.002	0.14478	76.406	17103	14.17	14.17	48.509	7.5331	K20101122_NU_PM_Rep02_pSTY_Lab_MaTC1_HbTC3_SCX_fxn05	IPI00135969	Adenylosuccinate synthetase isozyme 2	P46664;B9EIE9;Q8C909
IPI00124248	Chloride channel regulator	95;100	91	LGEES(1.0)KEPLS(1.0)DEDEEDNDDVEPISEFR_2	2	0	2	-1.54722	-0.734375	-2.2816	0.0217879	-2.6447	nd	-1.9185	nd	_LGEES(ph)KEPLS(ph)DEDEEDNDDVEPISEFR_	LGEES(1)KEPLS(1)DEDEEDNDDVEPISEFR	0	2	0	3	1094.76	0.066198	102.47	17961	21.98	21.98	72.623	38.146	K20101113_NU_PM_Rep01_pSTY_LbTC3_Mba_HaTC1_SCX_fxn03	IPI00124248	Chloride channel, nucleotide-sensitive, 1A, isoform CRA_b	P97506;Q923F1
IPI00817011	MKIAA0826 protein;Fryl protein	1958	1958	S(1.0)NTLDITDGR_1	2	2	4	0.329134	-2.61072	-2.28159	0.0217883	-1.99939	-2.82292	-1.01804	-2.56379	_S(ph)NTLDITDGR_	S(0.999)NT(0.001)LDITDGR	0	1	0	2	586.253	0.25459	68.156	11307	38.3	38.3	105.55	30.6	K20101122_NU_PM_Rep02_pSTY_Lab_MaTC1_HbTC3_SCX_fxn04	IPI00817011;IPI00229629	furry homolog-like isoform 1;Fryl protein	Q8CHD0;Q80UX7;Q80XD5;Q99KZ2;Q9CS05
IPI00923679	Insulin receptor substrate 2;4PS	734	711	TFPVNGGGYKAS(0.5)S(0.5)PAESSPEDSGY(1.0)MR_3	2	0	2	-2.14275	-0.136508	-2.27926	0.0218948	-2.41457	nd	-2.14395	nd	_TFPVNGGGYKAS(ph)SPAES(ph)SPEDSGY(ph)MR_	TFPVNGGGYKAS(0.5)S(0.5)PAES(0.38)S(0.38)PEDS(0.38)GY(0.861)MR	0	3	0	3	977.704	0.037667	94.617	19292	21.47	21.47	90.208	0	K20101113_NU_PM_Rep01_pSTY_LbTC3_Mba_HaTC1_SCX_fxn02	IPI00923679;IPI00379844	Insulin receptor substrate 2	B9EJW3;O88970;Q3U2I0;P81122
IPI00808277;IPI00854998	Forkhead box protein K2;Interleukin enhancer-binding factor 1;Cellular transcription factor ILF-1	573;577	570	FAQS(1.0)APGS(1.0)PLSSQPVLITVQR_2	2	2	4	nd	nd	-2.27868	0.0219211	-2.46382	-2.38704	-2.17033	-1.96134	_FAQS(ph)APGS(ph)PLSSQPVLITVQR_	FAQS(1)APGS(0.861)PLS(0.069)S(0.069)QPVLITVQR	0	2	0	2	1172.06	-0.25097	105.96	23020	59.45	59.45	121.83	10.935	K20101122_NU_PM_Rep02_pSTY_Lab_MaTC1_HbTC3_SCX_fxn01	IPI00808277;IPI00854998	Isoform 1 of Forkhead box protein K2;Isoform 2 of Forkhead box protein K2	Q3UCQ1-1;Q3UCQ1;B5AZX0;Q3UCQ1-2;Q3UCQ1;Q811H2
IPI00331361	Myb-binding protein 1A;Myb-binding protein of 160 kDa;Putative uncharacterized protein	1280	1268	EKLSQVNGATPVS(1.0)PIEPESK_1	2	2	4	-1.71205	-0.565131	-2.27718	0.0219904	-2.26565	-2.28871	-3.22793	-1.30023	_EKLSQVNGATPVS(ph)PIEPESK_	EKLSQVNGATPVS(1)PIEPESK	0	1	0	3	730.695	-1.1659	70.747	15950	26.37	26.37	120.16	46.44	K20101122_NU_PM_Rep02_pSTY_Lab_MaTC1_HbTC3_SCX_fxn10	IPI00331361;IPI00652799	Myb-binding protein 1A;Putative uncharacterized protein	Q7TPV4;A0JLT5;Q3U2W2;Q3TLF6
IPI00923679	Insulin receptor substrate 2;4PS		599	ATFSGSSGRLCPSFPASSPK_1	2	2	4	-2.14275	-0.132883	-2.27563	0.0220614	-1.15331	-2.65261	-1.89866	-3.0118	_AT(ph)FSGSSGRLCPSFPASSPK_	AT(0.469)FS(0.056)GS(0.469)S(0.007)GRLCPSFPASSPK	0	1	0	2	1060.98	-0.045968	80.337	17196	21.41	21.41	75.992	0	K20101122_NU_PM_Rep02_pSTY_Lab_MaTC1_HbTC3_SCX_fxn09	IPI00923679;IPI00379844	Insulin receptor substrate 2	B9EJW3;O88970;Q3U2I0;P81122
IPI00881976	60S ribosomal export protein NMD3	470	461	DATIPVESDT(1.0)DDEGAPR_1	2	2	4	-1.28674	-0.988318	-2.27506	0.022088	-1.76411	-2.53639	-2.01373	-2.69865	_DATIPVESDT(ph)DDEGAPR_	DATIPVES(0.054)DT(0.946)DDEGAPR	0	1	0	2	934.383	-0.53948	71.981	12366	42.27	42.27	133.81	12.461	K20101122_NU_PM_Rep02_pSTY_Lab_MaTC1_HbTC3_SCX_fxn04	IPI00881976	Isoform 1 of 60S ribosomal export protein NMD3	Q99L48-1;Q99L48
IPI00169485	MFLJ00294 protein;Rab11fip1 protein;MCG2247;Rab11 family-interacting protein 1;Rab-coupling protein		354	HLFSSTENLAAR_1	2	0	2	nd	nd	-2.27238	0.0222119	-1.92911	nd	-2.61565	nd	_HLFS(ph)STENLAAR_	HLFS(0.487)S(0.487)T(0.026)ENLAAR	0	1	0	2	713.33	-0.029683	74.634	16862	15.73	15.73	100.94	0	K20101113_NU_PM_LbTC3_Mba_HaTC1_SCXproteome_fxn10	IPI00169485;IPI00808381;IPI00317548	RAB11 family interacting protein 1;MCG2247;Rab11 family-interacting protein 1	Q6KAN5;Q05A58;Q9D620
IPI00399953	Serine/threonine-protein kinase WNK1;Protein kinase with no lysine 1;Protein kinase, lysine-deficient 1;Wnk1 protein	2281	2279	KFS(1.0)APGQLCVPMTSNLGGSTPISAASATSLGHFTK_1	2	2	4	-0.229449	-2.04178	-2.27123	0.0222655	-2.01149	-4.22125	-2.51451	-2.02794	_KFS(ph)APGQLCVPMTSNLGGSTPISAASATSLGHFTK_	KFS(1)APGQLCVPMTSNLGGSTPISAASATSLGHFTK	0	1	0	3	1200.91	-1.0571	105.81	26577	82.99	82.99	187.47	107.96	K20101122_NU_PM_Rep02_pSTY_Lab_MaTC1_HbTC3_SCX_fxn10	IPI00399953;IPI00749624;IPI00621852	Serine/threonine-protein kinase WNK1;Wnk1 protein;Protein kinase lysine deficient 1	P83741;B7ZNJ4;Q8K2Q3;B2RRJ7;Q3TU87;Q3UZP3;Q6A083;Q6SLK2;Q7TPR2
IPI00357734	DBF4-type zinc finger-containing protein 2 homolog	463	457	NETPTVS(1.0)GATSDNGSSSR_2	2	0	2	-2.96508	0.694929	-2.27016	0.0223152	-2.46786	nd	-2.07245	nd	_NETPT(ph)VS(ph)GATSDNGSSSR_	NET(0.021)PT(0.338)VS(0.747)GAT(0.441)S(0.438)DNGS(0.005)S(0.005)S(0.005)R	0	2	0	2	963.859	0.72628	51.414	9597	11.02	11.02	45.12	0	K20101113_NU_PM_Rep01_pSTY_LbTC3_Mba_HaTC1_SCX_fxn01	IPI00357734	DBF4-type zinc finger-containing protein 2 homolog	Q5SS00
IPI00226275	WD repeat-containing protein 26	101	99	RLS(1.0)QSDEDVIR_1	2	2	4	-0.0286479	-2.2415	-2.27014	0.0223158	-2.00033	-2.53996	-1.86758	-2.91853	_RLS(ph)QSDEDVIR_	RLS(1)QSDEDVIR	0	1	0	3	466.552	0.197	57.26	12450	38.23	38.23	117.35	36.818	K20101113_NU_PM_Rep01_pSTY_LbTC3_Mba_HaTC1_SCX_fxn11	IPI00226275	WD repeat-containing protein 26	Q8C6G8
IPI00138402	Putative uncharacterized protein	111	109	VNS(1.0)PLSRPK_1	0	2	2	nd	nd	-2.26728	0.0224493	nd	-2.48371	nd	-2.05086	_VNS(ph)PLSRPK_	VNS(0.995)PLS(0.005)RPK	0	1	0	2	539.276	0.52537	14.282	1311	18.43	18.43	68.258	22.93	K20101122_NU_PM_Rep02_pSTY_Lab_MaTC1_HbTC3_SCX_fxn11	IPI00138402;IPI00874901	Putative uncharacterized protein;56 kDa protein	Q3UQV4;Q7TQ22;Q9D5D8
IPI00918226	250 kDa substrate of Akt;AS250;Novel protein (A230067G21Rik)	1404	1404	S(1.0)VELIPLTAR_1	2	0	2	nd	nd	-2.26535	0.0225398	-2.46231	nd	-2.06839	nd	_S(ph)VELIPLTAR_	S(1)VELIPLTAR	0	1	0	2	589.813	0.83491	99.965	17290	17.68	17.68	91.257	80.165	K20101113_NU_PM_Rep01_pSTY_LbTC3_Mba_HaTC1_SCX_fxn03	IPI00918226;IPI00756343;IPI00845657;IPI00751017;IPI00918059	250 kDa substrate of Akt;Isoform 1 of Ral GTPase-activating protein subunit alpha-2;Isoform 2 of Ral GTPase-activating protein subunit alpha-2;Novel protein;Protein	A3KGS3-1;A3KGS3;B7ZCU9;A3KGS3-2;A3KGS3;B7ZCV0
IPI00136703	Creatine kinase B-type;Creatine kinase B chain;B-CK	199	178	SMTEAEQQQLIDDHFLFDKPVS(1.0)PLLLASGMAR_1	2	2	4	-1.86027	-0.398989	-2.25926	0.0228274	-2.20597	-2.31288	-2.04647	-2.31255	_SMTEAEQQQLIDDHFLFDKPVS(ph)PLLLASGMAR_	SMTEAEQQQLIDDHFLFDKPVS(0.999)PLLLAS(0.001)GMAR	0	1	0	3	1223.26	0.30152	109.41	27775	52.91	52.91	128.23	32.605	K20101122_NU_PM_Rep02_pSTY_Lab_MaTC1_HbTC3_SCX_fxn10	IPI00136703	Creatine kinase B-type	Q04447
IPI00338327	N-myc downstream regulated gene 3;Ndrg3 protein;Protein NDRG3;Protein Ndr3		340	SRTHSTS(0.5)SSIGSGESPFSR_2	0	2	2	-0.173488	-2.08571	-2.2592	0.0228304	nd	-2.2005	nd	-2.31789	_SRTHS(ph)TS(ph)SSIGSGESPFSR_	S(0.102)RT(0.08)HS(0.449)T(0.449)S(0.709)S(0.105)S(0.105)IGS(0.001)GESPFSR	0	2	0	3	709.623	0.23984	65.538	14664	32.64	32.64	76.343	0	K20101122_NU_PM_Rep02_pSTY_Lab_MaTC1_HbTC3_SCX_fxn11	IPI00338327;IPI00136107	N-myc downstream regulated gene 3 isoform 1;Protein NDRG3	Q8VCV2;Q9QYF9;Q544I1
IPI00131909	RNA-binding protein PNO1	5;6	1	METQS(1.0)T(1.0)GTEDGFTPVTHR_2	0	2	2	nd	nd	-2.25338	0.023108	nd	-3.78618	nd	-0.720574	_(ac)METQS(ph)T(ph)GTEDGFTPVTHR_	MET(0.007)QS(0.978)T(0.879)GT(0.132)EDGFT(0.004)PVTHR	1	2	0	2	1098.42	0.15927	90.361	19109	20.01	20.01	62.096	8.7622	K20101122_NU_PM_Rep02_pSTY_Lab_MaTC1_HbTC3_SCX_fxn01	IPI00131909	RNA-binding protein PNO1	Q9CPS7
IPI00380280	Carbamoyl-phosphate synthetase 2, aspartate transcarbamylase, and dihydroorotase;Carbamoyl-phosphate synthetase 2, aspartate transcarbamylase, and dihydroorotase, isoform CRA_c;Aspartate transcarbamylase	1859	1858	AS(1.0)DPGLPAEEPK_1	2	2	4	-2.01285	-0.232614	-2.24546	0.0234902	-2.1361	-1.92501	-2.35482	-4.70461	_AS(ph)DPGLPAEEPK_	AS(1)DPGLPAEEPK	0	1	0	2	645.784	0.31685	61.233	9416	12.11	12.11	65.094	65.094	K20101122_NU_PM_Rep02_pSTY_Lab_MaTC1_HbTC3_SCX_fxn04	IPI00380280;IPI00830256	carbamoyl-phosphate synthetase 2, aspartate transcarbamylase, and dihydroorotase;Cad-pending protein	B2RQC6;B7ZN27;Q6P9L1;O88862;Q80VF8;Q9CWQ9
IPI00668192	Novel KRAB box and zinc finger, C2H2 type domain containing protein		68	S(0.5)CSPEQPSDFIQCGK_1	2	0	2	nd	nd	-2.24171	0.023673	-1.986	nd	-2.49742	nd	_S(ph)CSPEQPSDFIQCGK_	S(0.694)CS(0.306)PEQPSDFIQCGK	0	1	0	2	910.355	0.71996	80.715	14921	40.29	40.29	137.35	3.5634	K20101113_NU_PM_Rep01_pSTY_LbTC3_Mba_HaTC1_SCX_fxn04	IPI00668192;IPI00665725	Novel KRAB box and zinc finger, C2H2 type domain containing protein	A2BG91;A2ARL5
IPI00652987	DEAD (Asp-Glu-Ala-Asp) box polypeptide 21;Putative uncharacterized protein;DEAD (Asp-Glu-Ala-Asp) box polypeptide 21, isoform CRA_b;Nucleolar RNA helicase 2;Nucleolar RNA helicase II;Nucleolar RNA helicase Gu;RH II/Gu;Gu-alpha;DEAD box protein 21	243	233	SNSSDAPGEES(1.0)SS(0.5)ETEKEIPVEQKEGAFSNFPISEETVK_2	0	2	2	-1.35308	-0.884991	-2.23807	0.0238515	nd	-2.24759	nd	-2.22856	_SNSSDAPGEES(ph)SS(ph)ETEKEIPVEQKEGAFSNFPISEETVK_	S(0.008)NS(0.008)S(0.008)DAPGEES(0.77)S(0.251)S(0.742)ET(0.213)EKEIPVEQKEGAFS(0.001)NFPISEETVK	0	2	0	3	1453.96	-0.012383	100.41	21776	18	18	57.114	5.5815	K20101122_NU_PM_Rep02_pSTY_Lab_MaTC1_HbTC3_SCX_fxn08	IPI00652987;IPI00120691	DEAD (Asp-Glu-Ala-Asp) box polypeptide 21;Nucleolar RNA helicase 2	Q3TVJ3;Q3ULC7;Q6PCP0;Q8K2L4;Q9CSR3;Q9CWZ5;Q9JIK5
IPI00653345	Serine/threonine-protein kinase WNK2;Protein kinase with no lysine 2;Protein kinase, lysine-deficient 2	1797	1795	AGS(1.0)LGPETPSR_1	2	2	4	nd	nd	-2.23686	0.0239116	-2.02942	-2.70813	-1.68635	-2.44429	_AGS(ph)LGPETPSR_	AGS(1)LGPETPSR	0	1	0	2	576.258	-0.1977	26.627	4153	29.52	29.52	67.303	57.049	K20101122_NU_PM_Rep02_pSTY_Lab_MaTC1_HbTC3_SCX_fxn05	IPI00653345;IPI00828654;IPI00828549;IPI00828980;IPI00828738;IPI00408595;IPI00355244	Isoform 5 of Serine/threonine-protein kinase WNK2;Isoform 1 of Serine/threonine-protein kinase WNK2;Isoform 3 of Serine/threonine-protein kinase WNK2;Isoform 4 of Serine/threonine-protein kinase WNK2;Isoform 7 of Serine/threonine-protein kinase WNK2;Isoform 2 of Serine/threonine-protein kinase WNK2;Isoform 6 of Serine/threonine-protein kinase WNK2	Q3UH66-5;Q3UH66;Q3UH66-1;Q3UH66;Q3UH66-3;Q3UH66;Q3UH66-4;Q3UH66;Q3V473;Q3UH66-7;Q3UH66;Q3UH66-2;Q3UH66;Q3UH66-6;Q3UH66
IPI00673176	Signal-induced proliferation-associated 1-like protein 2	1072	1070	VPT(1.0)PALQPVSR_1	0	2	2	nd	nd	-2.23575	0.0239663	nd	-2.07572	nd	-2.39578	_VPT(ph)PALQPVSR_	VPT(1)PALQPVSR	0	1	0	2	622.824	0.91133	100.43	28569	11.59	11.59	58.509	52.188	K20101128_NU_PM_Lab_MaTC1_HbTC3_SCXproteome_fxn08	IPI00673176;IPI00125484;IPI00900453	Isoform 1 of Signal-induced proliferation-associated 1-like protein 2;Isoform 2 of Signal-induced proliferation-associated 1-like protein 2;187 kDa protein	Q80TE4-1;Q80TE4;B9EK76;Q5EBP0;Q80TE4-2;Q80TE4
IPI00331684	Growth factor receptor-bound protein 10;GRB10 adapter protein;Growth factor receptor bound protein 10		453	S(0.5)VSENSLVAMDFSGQIGR_1	2	2	4	-3.40214	1.16876	-2.23338	0.0240839	-3.00584	-2.22705	-2.2397	-1.91657	_S(ph)VSENSLVAM(ox)DFSGQIGR_	S(0.717)VS(0.283)ENSLVAMDFSGQIGR	0	1	1	2	996.94	-0.068185	100.7	17351	55.82	55.82	184.64	4.0325	K20101113_NU_PM_Rep01_pSTY_LbTC3_Mba_HaTC1_SCX_fxn03	IPI00331684;IPI00473353;IPI00267579;IPI00127976	Isoform 1 of Growth factor receptor-bound protein 10;Isoform 2 of Growth factor receptor-bound protein 10;Growth factor receptor bound protein 10;Isoform 3 of Growth factor receptor-bound protein 10	Q60760-1;Q60760;Q60760-2;Q60760;Q5SUW3;Q60760-3;Q60760;Q3TFU9
IPI00123755	Chromobox protein homolog 5;Heterochromatin protein 1 homolog alpha		92	S(0.5)SFSNSADDIKSK_1	0	2	2	0.8108	-3.04261	-2.23181	0.0241619	nd	-2.51306	nd	-1.95055	_S(ph)SFSNSADDIKSK_	S(0.607)S(0.361)FS(0.031)NSADDIKSK	0	1	0	2	733.314	0.14061	47.976	8826	13.33	13.33	73.924	2.2494	K20101122_NU_PM_Rep02_pSTY_Lab_MaTC1_HbTC3_SCX_fxn10	IPI00123755	Chromobox protein homolog 5	Q61686
IPI00762231	Trak1 protein	778;782	772	MAVIPST(1.0)PPNS(1.0)PMQTPSASPPSFEFK_2	2	0	2	nd	nd	-2.22879	0.0243126	-2.82058	nd	-1.63699	nd	_MAVIPST(ph)PPNS(ph)PMQTPSASPPSFEFK_	MAVIPS(0.042)T(0.96)PPNS(0.987)PMQT(0.01)PS(0.001)AS(0.001)PPSFEFK	0	2	0	3	969.091	0.39736	107.98	23405	36.98	36.98	68.27	13.871	K20101113_NU_PM_Rep01_pSTY_LbTC3_Mba_HaTC1_SCX_fxn01	IPI00762231	trafficking protein, kinesin binding 1	Q63ZV1;Q6PD31;Q80TL6
IPI00471148	Serine/threonine-protein kinase RIO2	484	476	T(0.5)LSVTSAGS(1.0)ALSCSTIPPELVK_2	0	2	2	nd	nd	-2.22865	0.0243196	nd	-2.49432	nd	-1.96297	_T(ph)LSVTSAGS(ph)ALSCSTIPPELVK_	T(0.554)LS(0.391)VT(0.064)S(0.115)AGS(0.872)ALS(0.002)CSTIPPELVK	0	2	0	2	1189.55	1.0555	107.74	23540	22.83	22.83	78.996	1.5418	K20101122_NU_PM_Rep02_pSTY_Lab_MaTC1_HbTC3_SCX_fxn01	IPI00471148	Serine/threonine-protein kinase RIO2	Q9CQS5
IPI00338998	Fibronectin type III and SPRY domain-containing protein 1	486	484	RGS(1.0)ATSSSNTSLT_2	0	2	2	0.745272	-2.97036	-2.22509	0.0244983	nd	-2.36548	nd	-2.08469	_RGS(ph)AT(ph)SSSNTSLT_	RGS(0.995)AT(0.328)S(0.326)S(0.326)S(0.026)NTSLT	0	2	0	2	714.774	-0.09676	44.381	7598	31.39	31.39	80.535	0	K20101122_NU_PM_Rep02_pSTY_Lab_MaTC1_HbTC3_SCX_fxn01	IPI00338998;IPI00886318	Isoform 1 of Fibronectin type III and SPRY domain-containing protein 1;Isoform 2 of Fibronectin type III and SPRY domain-containing protein 1	Q7TPM6-1;Q7TPM6;Q7TPM6-2;Q7TPM6
IPI00228716	Protocadherin Fat 4;FAT tumor suppressor homolog 4;Fat-like cadherin protein FAT-J	4878	4872	LSQVNES(1.0)DADDEDNYGAR_1	2	2	4	nd	nd	-2.21824	0.0248449	-2.54095	-1.63888	-1.89554	-2.71766	_LSQVNES(ph)DADDEDNYGAR_	LSQVNES(1)DADDEDNYGAR	0	1	0	2	1039.4	0.44479	64.55	10342	76.99	76.99	225.51	109.53	K20101122_NU_PM_Rep02_pSTY_Lab_MaTC1_HbTC3_SCX_fxn04	IPI00228716	Isoform 1 of Protocadherin Fat 4	Q2PZL6-1;Q2PZL6
IPI00405836	SH3 domain-binding protein 4	295	295	S(1.0)CHDLDLLGQSPGWGQTQAVETNIVCK_1	0	1	1	nd	nd	-2.2176	0.0248777	nd	-2.2176	nd	nd	_S(ph)CHDLDLLGQSPGWGQTQAVETNIVCK_	S(1)CHDLDLLGQSPGWGQTQAVETNIVCK	0	1	0	3	1031.8	0.15459	106.15	22960	26.44	26.44	106.91	47.49	K20101122_NU_PM_Rep02_pSTY_Lab_MaTC1_HbTC3_SCX_fxn07	IPI00405836	SH3 domain-binding protein 4	Q921I6
IPI00121437	Exosome complex exonuclease RRP4;Ribosomal RNA-processing protein 4;Exosome component 2	124	124	S(1.0)AEDELAMR_1	2	2	4	-1.1711	-1.04517	-2.21627	0.0249459	-2.02554	-2.40699	-1.76109	-4.08921	_S(ph)AEDELAMR_	S(1)AEDELAMR	0	1	0	2	551.218	0.46698	66.053	10691	25.05	25.05	115.1	115.1	K20101122_NU_PM_Rep02_pSTY_Lab_MaTC1_HbTC3_SCX_fxn04	IPI00121437;IPI00751004	Exosome complex exonuclease RRP4;Exosome component 2	Q8VBV3;Q3TKQ3;A2AV19
IPI00113655	40S ribosomal protein S6;Phosphoprotein NP33;Putative uncharacterized protein;Doublecortin domain containing 5;DNA polymerase eta;RAD30 homolog A;Xeroderma pigmentosum variant type protein homolog	236	233	RLSS(1.0)LR_1	2	2	4	-1.11577	-1.09922	-2.21499	0.0250114	-2.338	-1.68973	-2.09198	-3.41294	_RLSS(ph)LR_	RLS(0.001)S(0.999)LR	0	1	0	2	406.213	0.0047744	14.688	1657	28.34	28.34	93.1	31.681	K20101122_NU_PM_Rep02_pSTY_Lab_MaTC1_HbTC3_SCX_fxn12	IPI00113655;IPI00955359;IPI00108454;IPI00474622;IPI00672455;IPI00875868;IPI00122040	40S ribosomal protein S6;Putative uncharacterized protein;29 kDa protein;hypothetical protein isoform 1;Doublecortin domain containing 5;DNA polymerase eta	P62754;Q3TL53;Q5BLK1;Q8BT09;A2BHQ4;Q9JJN0
IPI00123755	Chromobox protein homolog 5;Heterochromatin protein 1 homolog alpha		91	KSS(0.5)FSNSADDIKSK_1	0	2	2	0.8108	-3.02306	-2.21226	0.0251516	nd	-2.53364	nd	-1.89088	_KSS(ph)FSNSADDIKSK_	KS(0.334)S(0.664)FS(0.002)NSADDIKSK	0	1	0	3	531.91	-0.57855	13.83	1404	29.42	29.42	140.37	2.9898	K20101122_NU_PM_Rep02_pSTY_Lab_MaTC1_HbTC3_SCX_fxn12	IPI00123755	Chromobox protein homolog 5	Q61686
IPI00277001	Proteasome subunit alpha type-4;Proteasome component C9;Macropain subunit C9;Multicatalytic endopeptidase complex subunit C9;Proteasome subunit L	13	9	TTIFS(1.0)PEGR_1	0	2	2	0.248007	-2.45743	-2.20943	0.0252977	nd	-2.26339	nd	-2.15546	_TTIFS(ph)PEGR_	TTIFS(1)PEGR	0	1	0	2	544.245	0.85787	77.319	17372	17.88	17.88	45.328	38.195	K20101122_NU_PM_Rep02_pSTY_Lab_MaTC1_HbTC3_SCX_fxn05	IPI00277001	Proteasome subunit alpha type-4	Q9R1P0;Q3TL95;Q3UCF0
IPI00923679	Insulin receptor substrate 2;4PS	303	303	S(1.0)QSSGSSATHPISVPGAR_1	0	2	2	-2.14275	-0.0646959	-2.20745	0.0254002	nd	-1.33343	nd	-3.08146	_S(ph)QSSGSSATHPISVPGAR_	S(0.912)QS(0.042)S(0.042)GS(0.004)SATHPISVPGAR	0	1	0	2	903.413	-0.32481	60.002	10957	37.36	37.36	106.9	13.365	K20101122_NU_PM_Rep02_pSTY_Lab_MaTC1_HbTC3_SCX_fxn09	IPI00923679;IPI00379844	Insulin receptor substrate 2	B9EJW3;O88970;Q3U2I0;P81122
IPI00331602	Potassium voltage gated channel Shab-related subfamily member 1;Potassium voltage-gated channel subfamily B member 1;Voltage-gated potassium channel subunit Kv2.1	444;447	442	NGS(1.0)IVS(1.0)MNMKDAFAR_2	2	0	2	nd	nd	-2.20488	0.0255339	-2.12108	nd	-2.28868	nd	_NGS(ph)IVS(ph)MNMKDAFAR_	NGS(1)IVS(1)MNMKDAFAR	0	2	0	2	900.864	0.24151	100.81	23782	10.8	10.8	82.625	82.625	K20101113_NU_PM_Rep01_pSTY_LbTC3_Mba_HaTC1_SCX_fxn05	IPI00331602;IPI00135596	Potassium voltage gated channel, Shab-related subfamily, member 1;Potassium voltage-gated channel subfamily B member 1	B0LAE2;Q0N2S5;Q80X33;Q8K0D1;Q03717
IPI00338745	Non-histone chromosomal protein HMG-14;High-mobility group nucleosome-binding domain-containing protein 1;Putative uncharacterized protein	87;95	62	QADVADQQTTELPAENGETENQSPAS(1.0)EEEKEAKS(1.0)D_2	2	2	4	-0.242491	-1.96238	-2.20487	0.0255344	-2.48567	-2.39155	-2.01819	-1.98114	_QADVADQQTTELPAENGETENQSPAS(ph)EEEKEAKS(ph)D_	QADVADQQTTELPAENGET(0.006)ENQS(0.03)PAS(0.964)EEEKEAKS(1)D	0	2	0	4	984.652	-0.36657	74.973	13302	69.6	69.6	107.79	15.037	K20101122_NU_PM_Rep02_pSTY_Lab_MaTC1_HbTC3_SCX_fxn04	IPI00338745;IPI00919176;IPI00761431	Non-histone chromosomal protein HMG-14;9 kDa protein;Putative uncharacterized protein	P18608;Q8CEW1
IPI00130246	Ribosomal RNA processing protein 1 homolog B;RRP1-like protein B		694	TATSSPASTPLSPMRLPATTPK_1	2	2	4	-2.25594	0.0555763	-2.20036	0.0257703	-2.47518	-3.02899	-1.92555	-1.8254	_TATSSPAST(ph)PLSPMRLPATTPK_	TATSS(0.001)PAS(0.095)T(0.451)PLS(0.451)PMRLPAT(0.002)T(0.002)PK	0	1	0	3	764.715	-0.29444	85.281	17108	13.49	13.49	51.913	0	K20101122_NU_PM_Rep02_pSTY_Lab_MaTC1_HbTC3_SCX_fxn08	IPI00130246;IPI00944058	Ribosomal RNA processing protein 1 homolog B;ribosomal RNA processing 1 homolog B isoform 2	Q91YK2;Q6ZQH4
IPI00134017	Cysteine and histidine-rich domain-containing protein 1;CHORD domain-containing protein 1	199	197	RKT(1.0)SDFNTFLAQEGCTR_1	0	2	2	-0.33361	-1.86529	-2.1989	0.0258474	nd	-2.27592	nd	-2.12187	_RKT(ph)SDFNTFLAQEGCTR_	RKT(0.92)S(0.08)DFNTFLAQEGCTR	0	1	0	3	704.317	0.55691	77.729	17241	38.6	38.6	117.38	10.588	K20101122_NU_PM_Rep02_pSTY_Lab_MaTC1_HbTC3_SCX_fxn12	IPI00134017	Cysteine and histidine-rich domain-containing protein 1	Q9D1P4
IPI00119876	Cytoplasmic dynein 1 heavy chain 1;Cytoplasmic dynein heavy chain 1;Dynein heavy chain, cytosolic	4364	4364	T(1.0)DSTSDGRPAWMR_1	0	2	2	0.116708	-2.31292	-2.19621	0.0259892	nd	-2.07588	nd	-2.31654	_T(ph)DSTSDGRPAWMR_	T(0.921)DS(0.038)T(0.038)S(0.003)DGRPAWMR	0	1	0	2	780.319	0.50381	70.02	16200	19.76	19.76	85.526	13.852	K20101122_NU_PM_Rep02_pSTY_Lab_MaTC1_HbTC3_SCX_fxn11	IPI00119876	Cytoplasmic dynein 1 heavy chain 1	Q9JHU4;O08821;O70182;Q3TAZ3;Q3UA73;Q80U36;Q8C6T5;Q923F5
IPI00115875	Putative uncharacterized protein	198;199;202	196	KTS(1.0)S(1.0)VSS(1.0)ISQVSPER_3	2	0	2	-0.543757	-1.65127	-2.19503	0.0260519	-2.44503	nd	-1.94503	nd	_KTS(ph)S(ph)VSS(ph)ISQVSPER_	KT(0.057)S(0.946)S(0.993)VS(0.007)S(0.993)IS(0.004)QVSPER	0	3	0	2	916.367	0.10053	72.826	13997	31.87	31.87	127.24	12.493	K20101113_NU_PM_Rep01_pSTY_LbTC3_Mba_HaTC1_SCX_fxn02	IPI00115875	phosphatidylinositol 4-kinase type 3 alpha	Q3UVT5;Q6DIC7;Q7TNG2;Q80Y45
IPI00357734	DBF4-type zinc finger-containing protein 2 homolog	541;543	525	LVDKSYGSGSSEPCEDS(1.0)GS(1.0)SADETPAASR_2	0	2	2	-2.96508	0.770307	-2.19478	0.0260651	nd	-2.43893	nd	-1.95063	_LVDKSYGSGSSEPCEDS(ph)GS(ph)SADETPAASR_	LVDKSYGSGSSEPCEDS(0.816)GS(0.907)S(0.269)ADET(0.008)PAAS(0.001)R	0	2	0	3	1036.07	0.1984	62.951	11273	56.49	56.49	145.98	6.1062	K20101122_NU_PM_Rep02_pSTY_Lab_MaTC1_HbTC3_SCX_fxn07	IPI00357734	DBF4-type zinc finger-containing protein 2 homolog	Q5SS00
IPI00928091	Cytospin-A;SPECC1-like protein;Cytospin A		848	RSSTSSEPTPTVK_1	0	2	2	-0.831009	-1.36316	-2.19417	0.0260972	nd	-2.62077	nd	-1.76758	_RS(ph)STSSEPTPTVK_	RS(0.333)S(0.333)T(0.333)S(0.002)SEPTPTVK	0	1	0	2	728.838	-0.74972	34.883	3173	28.91	28.91	82.955	0	K20101128_NU_PM_Lab_MaTC1_HbTC3_SCXproteome_fxn10_101130171810	IPI00928091;IPI00229645;IPI00875690	cytospin A isoform a;Cytospin-A;Cytospin A	Q2KN98;Q8C714;Q6GQV8;Q8C9Q9;Q8CI53
IPI00223714	Histone H1.4;H1 VAR.2;H1e	18	2	SETAPAAPAAPAPAEKT(1.0)PVK_1	2	2	4	-2.43475	0.24407	-2.19068	0.026283	-2.4302	-3.38786	-1.83231	-1.95117	_(ac)SETAPAAPAAPAPAEKT(ph)PVK_	SETAPAAPAAPAPAEKT(1)PVK	1	1	0	2	1013.5	-0.23776	65.745	8344	59.2	59.2	179.56	157.3	K20101122_NU_PM_Rep02_pSTY_Lab_MaTC1_HbTC3_SCX_fxn03	IPI00223714	Histone H1.4	P43274
IPI00625950	Adenine phosphoribosyl transferase	15	13	IRS(1.0)FPDFPIPGVLFR_1	0	2	2	-1.72586	-0.464739	-2.1906	0.0262877	nd	-2.22804	nd	-2.15315	_IRS(ph)FPDFPIPGVLFR_	IRS(1)FPDFPIPGVLFR	0	1	0	3	614.322	0.23676	110.24	26538	17.59	17.59	97.936	97.936	K20101122_NU_PM_Rep02_pSTY_Lab_MaTC1_HbTC3_SCX_fxn09	IPI00625950	adenine phosphoribosyltransferase	Q564P4;Q61319;Q6PK77;Q9DCY3
IPI00119581	rRNA 2'-O-methyltransferase fibrillarin;Nucleolar protein 1	130	128	RVS(1.0)ISEGDDKIEYR_1	2	2	4	-1.20027	-0.990009	-2.19027	0.0263048	-1.97866	-3.12483	-1.8729	-2.40189	_RVS(ph)ISEGDDKIEYR_	RVS(0.975)IS(0.025)EGDDKIEYR	0	1	0	3	582.94	0.049322	66.833	13846	11.61	11.61	62.096	15.832	K20101122_NU_PM_Rep02_pSTY_Lab_MaTC1_HbTC3_SCX_fxn12	IPI00119581;IPI00848611	rRNA 2'-O-methyltransferase fibrillarin;similar to Fibrillarin isoform 2	P35550;Q3UJS2
IPI00876259	Formin binding protein 1;Formin-binding protein 1;Formin-binding protein 17	295	293	TVS(1.0)DNSLSSSK_1	0	2	2	-1.34844	-0.838108	-2.18655	0.0265044	nd	-1.53681	nd	-2.83629	_TVS(ph)DNSLSSSK_	T(0.014)VS(0.985)DNSLSSSK	0	1	0	2	602.758	0.39677	14.166	1291	27.52	27.52	58.509	18.38	K20101122_NU_PM_Rep02_pSTY_Lab_MaTC1_HbTC3_SCX_fxn05	IPI00876259;IPI00626520;IPI00755941;IPI00755613;IPI00466701;IPI00750171;IPI00116278;IPI00808090;IPI00874767;IPI00719992	Formin binding protein 1;Isoform 1 of Formin-binding protein 1;Isoform 4 of Formin-binding protein 1;Isoform 3 of Formin-binding protein 1;64 kDa protein;Isoform 5 of Formin-binding protein 1	A2AQ41;Q80TY0-1;Q80TY0;Q80TY0-4;Q80TY0;A2AQ45;A2AQ42;Q61053;A2AQ44;Q80TY0-2;Q80TY0;A2AQ43;Q80TY0-3;Q80TY0;Q80TY0-5;Q80TY0
IPI00421179	Eukaryotic translation initiation factor 4 gamma 1;Putative uncharacterized protein;Eif4g1 protein	1187	1187	S(1.0)FSKEVEER_1	2	2	4	-0.124356	-2.06094	-2.1853	0.026572	-2.24579	-2.12481	-2.47141	-1.6515	_S(ph)FSKEVEER_	S(0.999)FS(0.001)KEVEER	0	1	0	2	595.758	-0.16051	51.942	9659	13.06	13.06	84.762	28.453	K20101113_NU_PM_LbTC3_Mba_HaTC1_SCXproteome_fxn10	IPI00421179;IPI00858249;IPI00856453;IPI00515195	Isoform 1 of Eukaryotic translation initiation factor 4 gamma 1;eukaryotic translation initiation factor 4, gamma 1 isoform b;Eif4g1 protein;Isoform 2 of Eukaryotic translation initiation factor 4 gamma 1	Q6NZJ6-1;Q6NZJ6;Q3UTK0;Q3UYM6;Q3UZD9;Q6PD42;Q8K0J8;Q8R2V4;Q6NZJ6-2;Q6NZJ6
IPI00224491	Uncharacterized protein KIAA1671	302	300	RQS(1.0)LYENQA_1	2	2	4	nd	nd	-2.18377	0.0266546	-2.12437	-2.51734	-1.94272	-2.24317	_RQS(ph)LYENQA_	RQS(0.995)LY(0.005)ENQA	0	1	0	2	594.756	0.33401	42.38	6984	19.05	19.05	68.258	22.93	K20101113_NU_PM_Rep01_pSTY_LbTC3_Mba_HaTC1_SCX_fxn07	IPI00224491	Uncharacterized protein KIAA1671	Q8BRV5
IPI00923679	Insulin receptor substrate 2;4PS	727	711	TFPVNGGGYKASSPAES(1.0)SPEDSGYMR_1	2	2	4	-2.14275	-0.0399948	-2.18275	0.0267098	-2.00594	-2.35956	-1.80719	-2.88433	_TFPVNGGGYKASSPAES(ph)SPEDSGYMR_	TFPVNGGGYKASSPAES(0.922)S(0.078)PEDSGYMR	0	1	0	3	924.393	0.3532	79.942	15717	62.53	62.53	188.49	10.736	K20101122_NU_PM_Rep02_pSTY_Lab_MaTC1_HbTC3_SCX_fxn08	IPI00923679;IPI00379844	Insulin receptor substrate 2	B9EJW3;O88970;Q3U2I0;P81122
IPI00857002	Putative uncharacterized protein;StAR-related lipid transfer protein 13;START domain-containing protein 13	411	409	ALS(1.0)IESLSPTDNSNGVNWR_1	0	2	2	nd	nd	-2.18149	0.0267778	nd	-1.28415	nd	-3.07884	_ALS(ph)IESLSPTDNSNGVNWR_	ALS(1)IESLSPTDNSNGVNWR	0	1	0	2	1070.49	0.39084	105.43	18246	46.84	46.84	122.57	43.184	K20101122_NU_PM_Rep02_pSTY_Lab_MaTC1_HbTC3_SCX_fxn03	IPI00857002;IPI00606082;IPI00230267	StAR-related lipid transfer (START) domain containing 13 isoform 1;similar to StAR-related lipid transfer protein 13;StAR-related lipid transfer protein 13	Q3UWP1;Q923Q2
IPI00225230	Mitogen-activated protein kinase kinase kinase kinase 5;MAPK/ERK kinase kinase kinase 5	433	431	RQS(1.0)S(0.5)PS(0.5)CVPVAETSSSIGNGDGISK_2	0	2	2	nd	nd	-2.18119	0.0267939	nd	-2.4214	nd	-1.94099	_RQS(ph)S(ph)PSCVPVAETSSSIGNGDGISK_	RQS(0.935)S(0.533)PS(0.533)CVPVAETSSSIGNGDGISK	0	2	0	3	894.049	0.43331	78.271	17066	60.07	60.07	103.74	0	K20101122_NU_PM_Rep02_pSTY_Lab_MaTC1_HbTC3_SCX_fxn06	IPI00225230;IPI00276646	Isoform 1 of Mitogen-activated protein kinase kinase kinase kinase 5;Isoform 2 of Mitogen-activated protein kinase kinase kinase kinase 5	Q8BPM2-1;Q8BPM2;Q05BG3;Q8BPM2-2;Q8BPM2;Q8BRE4
IPI00226275	WD repeat-containing protein 26	101	98	KRLS(1.0)QSDEDVIR_1	2	2	4	-0.0286479	-2.15197	-2.18062	0.0268251	-2.177	-2.72015	-2.02277	-2.18425	_KRLS(ph)QSDEDVIR_	KRLS(0.913)QS(0.087)DEDVIR	0	1	0	3	509.251	0.27155	47.661	9033	14.65	14.65	54.274	10.22	K20101113_NU_PM_Rep01_pSTY_LbTC3_Mba_HaTC1_SCX_fxn12	IPI00226275	WD repeat-containing protein 26	Q8C6G8
IPI00229599	Neuron navigator 1;Pore membrane and/or filament-interacting-like protein 3		284	GSQVTHSSLEMPCY(0.5)DS(0.5)DDANPR_1	0	2	2	nd	nd	-2.17918	0.0269036	nd	-1.30608	nd	-3.05227	_GSQVTHSSLEMPCY(ph)DSDDANPR_	GSQVTHSSLEMPCY(0.5)DS(0.5)DDANPR	0	1	0	3	849.337	-0.1171	76.429	17789	11.28	11.28	51.913	0	K20101122_NU_PM_Rep02_pSTY_Lab_MaTC1_HbTC3_SCX_fxn10	IPI00229599;IPI00399498;IPI00845683	Isoform 1 of Neuron navigator 1;Isoform 2 of Neuron navigator 1;Isoform 3 of Neuron navigator 1	Q8CH77-1;Q8CH77;Q8CB55;Q8CH77-2;Q8CH77;Q8CH77-3;Q8CH77
IPI00112597	Ubiquitin conjugation factor E4 B;Ubiquitin fusion degradation protein 2;Ufd2a;Ubiquitination factor E4B, UFD2 homolog (S. cerevisiae);Putative uncharacterized protein		76	SQSSEGVSSLSSSPSNSLETQSQSLSRSQSMDIDGVS(0.5)CEK_3	0	2	2	-0.524427	-1.65434	-2.17876	0.0269262	nd	-2.53381	nd	-1.82372	_SQSSEGVSSLSSSPSNSLET(ph)QS(ph)QSLSRSQSM(ox)DIDGVS(ph)CEK_	S(0.1)QS(0.1)S(0.1)EGVS(0.096)S(0.096)LS(0.105)S(0.105)S(0.105)PS(0.132)NS(0.132)LET(0.231)QS(0.263)QS(0.263)LS(0.238)RS(0.255)QS(0.17)MDIDGVS(0.509)CEK	0	3	1	3	1483.59	1.0671	89.045	18817	10.77	10.77	25.209	0	K20101122_NU_PM_Rep02_pSTY_Lab_MaTC1_HbTC3_SCX_fxn01	IPI00112597;IPI00890844;IPI00895239;IPI00620551	Ubiquitin conjugation factor E4 B;ubiquitination factor E4B;Ubiquitination factor E4B, UFD2 homolog	Q9ES00;B2KFK2;Q6NWW1;Q80TU3;Q6DID4;B2KFK1;Q3V426
IPI00923679	Insulin receptor substrate 2;4PS		721	AS(0.5)S(0.5)PAESSPEDSGYMR_1	0	2	2	-2.14275	-0.0350938	-2.17785	0.0269763	nd	-1.22554	nd	-3.13015	_AS(ph)SPAESSPEDSGYM(ox)R_	AS(0.5)S(0.5)PAESSPEDSGYMR	0	1	1	2	883.832	-0.077328	41.616	4966	42.07	42.07	91.392	0	K20101122_NU_PM_Rep02_pSTY_Lab_MaTC1_HbTC3_SCX_fxn04	IPI00923679;IPI00379844	Insulin receptor substrate 2	B9EJW3;O88970;Q3U2I0;P81122
IPI00420559	Influenza virus NS1A-binding protein homolog;Kelch family protein Nd1-L;ND1-L2;Nd1-S		336	S(0.5)LSFEMQPDELLEKPMSPMQYAR_1	2	2	4	-2.04233	-0.13506	-2.17739	0.027001	-2.20348	-3.06849	-2.15131	-0.3035	_S(ph)LSFEMQPDELLEKPMSPMQYAR_	S(0.569)LS(0.431)FEMQPDELLEKPMSPMQYAR	0	1	0	2	1404.13	0.6329	108.69	23779	29.48	29.48	60.018	1.2119	K20101122_NU_PM_Rep02_pSTY_Lab_MaTC1_HbTC3_SCX_fxn07	IPI00420559;IPI00845786;IPI00653238	Isoform 1 of Influenza virus NS1A-binding protein homolog;Isoform 3 of Influenza virus NS1A-binding protein homolog;Isoform 4 of Influenza virus NS1A-binding protein homolog	Q920Q8-1;Q920Q8;Q920Q8-3;Q920Q8;Q920Q8-4;Q920Q8;Q06BK5
IPI00263048	Putative uncharacterized protein	1221	1219	KSS(1.0)LISSLEEEVSILNR_1	0	1	1	-0.228995	-1.9464	-2.1754	0.0271103	nd	nd	nd	-2.1754	_KSS(ph)LISSLEEEVSILNR_	KS(0.022)S(0.978)LISSLEEEVSILNR	0	1	0	2	992.504	-0.088739	110.1	26495	103.87	103.87	236.19	16.387	K20101122_NU_PM_Rep02_pSTY_Lab_MaTC1_HbTC3_SCX_fxn09	IPI00263048	nuclear mitotic apparatus protein 1	Q3TH77;Q3UNM2;Q80Y35;Q91W16;Q99KG8
IPI00410790	Iroquois-class homeodomain protein IRX-1;Iroquois homeobox protein 1;Homeodomain protein IRXA1	280	277	SQDS(1.0)PLGLVK_1	0	2	2	nd	nd	-2.17532	0.0271143	nd	-2.71104	nd	-1.6396	_SQDS(ph)PLGLVK_	S(0.001)QDS(0.999)PLGLVK	0	1	0	2	562.273	0.46361	79.524	18039	10.72	10.72	74.948	31.49	K20101122_NU_PM_Rep02_pSTY_Lab_MaTC1_HbTC3_SCX_fxn05	IPI00410790	Iroquois-class homeodomain protein IRX-1	P81068
IPI00128615	Transcriptional repressor p66-beta;p66/p68;GATA zinc finger domain-containing protein 2B	487	480	LQQQAALS(1.0)PTTAPAVSSVSKQETIMR_1	0	2	2	-0.208903	-1.96631	-2.17522	0.02712	nd	-2.23589	nd	-2.11454	_LQQQAALS(ph)PTTAPAVSSVSKQETIMR_	LQQQAALS(0.974)PT(0.022)T(0.004)APAVSSVSKQETIMR	0	1	0	3	941.475	0.25758	86.852	17674	32.11	32.11	101.03	16.481	K20101122_NU_PM_Rep02_pSTY_Lab_MaTC1_HbTC3_SCX_fxn08	IPI00128615	Isoform 1 of Transcriptional repressor p66-beta	Q8VHR5-1;Q8VHR5;A1L3S7;Q69ZQ5;Q6PAH8
IPI00649115	E3 ubiquitin-protein ligase NEDD4-like;Nedd4-2;NEDD4.2;Nedd4l protein	504;508;512;516	501	DTLS(1.0)NPQS(1.0)PQPS(1.0)PYNS(1.0)PKPQHK_4	0	2	2	-0.9785	-1.19638	-2.17488	0.0271384	nd	-1.61443	nd	-2.73534	_DTLS(ph)NPQS(ph)PQPS(ph)PYNS(ph)PKPQHK_	DT(0.032)LS(0.968)NPQS(1)PQPS(0.969)PY(0.062)NS(0.969)PKPQHK	0	4	0	3	923.025	0.15309	64.355	8108	18.08	18.08	71.117	14.897	K20101122_NU_PM_Rep02_pSTY_Lab_MaTC1_HbTC3_SCX_fxn03	IPI00649115;IPI00404545;IPI00469332;IPI00471192	Isoform 1 of E3 ubiquitin-protein ligase NEDD4-like;Isoform 3 of E3 ubiquitin-protein ligase NEDD4-like;Isoform 2 of E3 ubiquitin-protein ligase NEDD4-like;Nedd4l protein (Fragment)	Q8CFI0-1;Q8CFI0;Q8CFI0-3;Q8CFI0;Q3TQK9;Q8CFI0-2;Q8CFI0;Q641N8
IPI00229482	Rho GTPase-activating protein 29;Rho-type GTPase-activating protein 29	1040	1034	LLLLASS(1.0)PTER_1	0	2	2	0.340454	-2.51388	-2.17343	0.0272183	nd	-2.48478	nd	-1.86208	_LLLLASS(ph)PTER_	LLLLAS(0.035)S(0.963)PT(0.002)ER	0	1	0	2	640.337	0.40387	93.184	18343	49.38	49.38	122.28	14.38	K20101122_NU_PM_Rep02_pSTY_Lab_MaTC1_HbTC3_SCX_fxn04	IPI00229482;IPI00881355	Isoform 1 of Rho GTPase-activating protein 29;Protein	Q8CGF1-1;Q8CGF1
IPI00928091	Cytospin-A;SPECC1-like protein;Cytospin A	402	400	KGS(1.0)SGNASEVSVACLTER_1	2	2	4	-0.831009	-1.34156	-2.17257	0.0272656	-1.84369	-2.45685	-1.88829	-2.79706	_KGS(ph)SGNASEVSVACLTER_	KGS(0.973)S(0.027)GNASEVSVACLTER	0	1	0	2	966.43	-0.06402	75.049	17307	93.4	93.4	225.51	15.515	K20101122_NU_PM_Rep02_pSTY_Lab_MaTC1_HbTC3_SCX_fxn10	IPI00928091;IPI00229645;IPI00875690	cytospin A isoform a;Cytospin-A;Cytospin A	Q2KN98;Q8C714;Q6GQV8;Q8C9Q9;Q8CI53
IPI00469618	MKIAA1574 protein	931	925	SLEARDS(1.0)LI_1	2	2	4	0.385641	-2.5567	-2.17106	0.0273487	-1.72432	-2.61781	-1.4386	-2.69078	_SLEARDS(ph)LI_	SLEARDS(1)LI	0	1	0	2	542.258	0.30412	80.3	17553	20.9	20.9	81.177	68.51	K20101122_NU_PM_Rep02_pSTY_Lab_MaTC1_HbTC3_SCX_fxn06	IPI00469618	Putative uncharacterized protein	Q69ZG0;Q6NV99;Q6P252;Q8BP50;Q8BQC6;Q8CA01;Q8CB73
IPI00473912;IPI00816882	PERQ amino acid-rich with GYF domain-containing protein 2;GRB10-interacting GYF protein 2;Trinucleotide repeat-containing gene 15 protein;Putative uncharacterized protein	26;30	17	ALSSGGSITS(1.0)PPLS(1.0)PALPKYK_2	0	2	2	nd	nd	-2.16826	0.0275037	nd	-2.03349	nd	-2.30303	_ALSSGGSITS(ph)PPLS(ph)PALPKYK_	ALSSGGS(0.053)IT(0.101)S(0.846)PPLS(0.997)PALPKY(0.003)K	0	2	0	2	1116.04	0.054865	95.305	21523	26.12	26.12	80.591	9.2391	K20101122_NU_PM_Rep02_pSTY_Lab_MaTC1_HbTC3_SCX_fxn06	IPI00473912;IPI00816882;IPI00652960	Isoform 1 of PERQ amino acid-rich with GYF domain-containing protein 2;GRB10 interacting GYF protein 2 isoform b;Putative uncharacterized protein (Fragment)	Q6Y7W8-1;Q6Y7W8;Q6Y7W8-2;Q6Y7W8;Q8C585;Q3TUA5
IPI00626501	Kinesin-like protein KIF1A;Axonal transporter of synaptic vesicles;Kif1a protein;MKIAA4102 protein	1376	1376	S(1.0)DSLILDHQWELEKLSLLQEVEK_1	2	0	2	-0.152684	-2.0136	-2.16628	0.0276135	-1.80075	nd	-2.53182	nd	_S(ph)DSLILDHQWELEKLSLLQEVEK_	S(0.892)DS(0.108)LILDHQWELEKLSLLQEVEK	0	1	0	3	944.807	0.63858	108.97	27989	27.98	27.98	80.308	9.191	K20101113_NU_PM_Rep01_pSTY_LbTC3_Mba_HaTC1_SCX_fxn10	IPI00626501;IPI00877244;IPI00554992	Putative uncharacterized protein;kinesin family member 1A isoform b;MKIAA4102 protein	P33173;Q3UH16;Q6TA13;Q05BI6;Q05BP4;Q3UUN4;Q6P5H4;Q5DTN3
IPI00461536	Nucleolar protein 8	324	315	SSMSDDDVDS(1.0)EDELKMMIAKEENR_2	2	2	4	-1.45526	-0.7096	-2.16486	0.0276928	-1.63831	-2.01511	-4.16923	-2.31461	_S(ph)SM(ox)SDDDVDS(ph)EDELKMMIAKEENR_	S(0.391)S(0.325)MS(0.311)DDDVDS(0.972)EDELKMMIAKEENR	0	2	1	3	984.041	0.029708	97.026	23590	17.31	17.31	53.546	0.85102	K20101113_NU_PM_Rep01_pSTY_LbTC3_Mba_HaTC1_SCX_fxn09	IPI00461536	nucleolar protein 8	Q3UHX0-1;Q3UHX0
IPI00112815	Chandra protein;MS4A4B protein;Putative uncharacterized protein;Membrane-spanning 4-domains, subfamily A, member 4B;Ms4a4b protein		1	MQGQEQTTMAVVPGVAVPSKNSVMTSQMWNEK_2	0	2	2	nd	nd	-2.16463	0.0277057	nd	-3.58769	nd	-0.741572	_MQGQEQTTMAVVPGVAVPS(ph)KNS(ph)VM(ox)TSQM(ox)WNEK_	MQGQEQT(0.302)T(0.245)MAVVPGVAVPS(0.388)KNS(0.39)VMT(0.39)S(0.283)QMWNEK	0	2	2	5	737.922	-0.049584	89.068	18959	14.11	14.11	18.996	0	K20101128_NU_PM_Lab_MaTC1_HbTC3_SCXproteome_fxn20	IPI00112815;IPI00471181	membrane-spanning 4-domains, subfamily A, member 4B;MS4a4B	Q9ES61;Q8R046;Q91ZY5
IPI00128256	U3 small nucleolar RNA-interacting protein 2;U3 small nucleolar ribonucleoprotein-associated 55 kDa protein;RRP9 homolog	470	466	RLPVS(1.0)PVAGS_1	2	2	4	-2.14134	-0.0201423	-2.16148	0.0278821	-2.03704	-2.39038	-2.01182	-2.28591	_RLPVS(ph)PVAGS_	RLPVS(1)PVAGS	0	1	0	2	531.771	0.082566	71.466	13399	48.24	48.24	101.48	59.749	K20101122_NU_PM_Rep02_pSTY_Lab_MaTC1_HbTC3_SCX_fxn07	IPI00128256	U3 small nucleolar RNA-interacting protein 2	Q91WM3
IPI00624581	Uncharacterized protein KIAA0802		534	SLYGDVDSPLPTGEAGGPPSTR_1	0	2	2	0.0654103	-2.22675	-2.16134	0.0278898	nd	-1.05797	nd	-3.26471	_S(ph)LYGDVDSPLPTGEAGGPPSTR_	S(0.379)LY(0.287)GDVDS(0.287)PLPT(0.046)GEAGGPPSTR	0	1	0	3	751.674	-0.41074	89.357	17222	17.5	17.5	75.775	1.2073	K20101122_NU_PM_Rep02_pSTY_Lab_MaTC1_HbTC3_SCX_fxn04	IPI00624581;IPI00761706;IPI00406086	Isoform 1 of Uncharacterized protein KIAA0802;Isoform 3 of Uncharacterized protein KIAA0802;Isoform 2 of Uncharacterized protein KIAA0802	Q3UHU5-1;Q3UHU5;B8JJF7;Q3UHU5-3;Q3UHU5;B8JJF8;Q3UHU5-2;Q3UHU5;B8JJI7
IPI00357734	DBF4-type zinc finger-containing protein 2 homolog	544	525	LVDKSYGSGSSEPCEDS(0.5)GS(0.5)S(1.0)ADETPAASR_2	2	0	2	-2.96508	0.804649	-2.16044	0.0279407	-2.37961	nd	-1.94126	nd	_LVDKSYGSGSSEPCEDS(ph)GSS(ph)ADETPAASR_	LVDKSYGSGSSEPCEDS(0.544)GS(0.544)S(0.901)ADET(0.01)PAAS(0.001)R	0	2	0	3	1036.07	0.1198	63.53	12173	31.07	31.07	74.046	0	K20101113_NU_PM_Rep01_pSTY_LbTC3_Mba_HaTC1_SCX_fxn07	IPI00357734	DBF4-type zinc finger-containing protein 2 homolog	Q5SS00
IPI00269461	Dual specificity protein phosphatase 15;Dual specificity protein phosphatase T-DSP10		177	QGSATSAASATT(0.5)ASSAAEGTLQR_1	2	0	2	nd	nd	-2.15891	0.0280266	-2.35519	nd	-1.96262	nd	_QGSATSAASATT(ph)ASSAAEGTLQR_	QGS(0.154)AT(0.038)S(0.038)AAS(0.038)AT(0.154)T(0.569)AS(0.01)S(0.001)AAEGTLQR	0	1	0	3	735.332	0.21011	74.565	10814	30.45	30.45	48.499	5.6864	K20101113_NU_PM_Rep01_pSTY_LbTC3_Mba_HaTC1_SCX_fxn03	IPI00269461	Isoform 1 of Dual specificity protein phosphatase 15	Q8R4V2-1;Q8R4V2
IPI00331361	Myb-binding protein 1A;Myb-binding protein of 160 kDa;Putative uncharacterized protein		2	AEMKS(0.5)PT(0.5)KAEPATPAEAAQSDR_1	2	2	4	-1.71205	-0.446256	-2.1583	0.0280608	-2.12609	-2.82335	-2.04132	-2.19052	_(ac)AEM(ox)KS(ph)PTKAEPATPAEAAQSDR_	AEMKS(0.5)PT(0.5)KAEPATPAEAAQSDR	1	1	1	2	1212.54	0.28603	55.386	8983	26.56	26.56	88.516	0	K20101122_NU_PM_Rep02_pSTY_Lab_MaTC1_HbTC3_SCX_fxn08	IPI00331361;IPI00652799	Myb-binding protein 1A;Putative uncharacterized protein	Q7TPV4;A0JLT5;Q3U2W2;Q3TLF6
IPI00187246	WD repeat-containing protein 55	13	1	MDPT(0.5)CEES(0.5)PAEDS(1.0)NNEEEDLDSTKAAPR_2	2	2	4	-1.7747	-0.383322	-2.15802	0.0280766	-1.99829	-2.31776	-4.02019	-1.68721	_(ac)MDPT(ph)CEESPAEDS(ph)NNEEEDLDSTKAAPR_	MDPT(0.504)CEES(0.504)PAEDS(0.989)NNEEEDLDS(0.001)T(0.001)KAAPR	1	2	0	2	1670.11	0.7059	86.913	18217	29.89	29.89	40.976	0	K20101122_NU_PM_Rep02_pSTY_Lab_MaTC1_HbTC3_SCX_fxn01	IPI00187246	WD repeat-containing protein 55	Q9CX97;Q91X61
IPI00461536	Nucleolar protein 8	1081;1082;1083	1078	FQDS(1.0)S(1.0)S(1.0)EEEDIAEEADHSKPSPGEAVPENEAIR_3	2	2	4	-1.45526	-0.701664	-2.15693	0.0281385	-1.90967	-2.40418	-1.85736	-3.69095	_FQDS(ph)S(ph)S(ph)EEEDIAEEADHSKPSPGEAVPENEAIR_	FQDS(1)S(1)S(1)EEEDIAEEADHSKPSPGEAVPENEAIR	0	3	0	3	1280.5	-0.28305	92.93	20983	37.3	37.3	62.948	37.13	K20101122_NU_PM_Rep02_pSTY_Lab_MaTC1_HbTC3_SCX_fxn06	IPI00461536;IPI00670802	nucleolar protein 8;Isoform 2 of Nucleolar protein 8	Q3UHX0-1;Q3UHX0;Q3UHX0-2;Q3UHX0
IPI00775950	Putative uncharacterized protein;H-caldesmon	254	246	LKQTENAFS(1.0)PSR_1	2	2	4	-4.17643	2.01957	-2.15686	0.0281422	-3.15152	-2.50626	-1.3767	-1.80747	_LKQTENAFS(ph)PSR_	LKQTENAFS(0.99)PS(0.009)R	0	1	0	2	729.343	0.38681	52.866	8046	14.36	14.36	65.094	20.22	K20101113_NU_PM_LbTC3_Mba_HaTC1_SCXproteome_fxn11	IPI00775950;IPI00122450;IPI00758267;IPI00757635;IPI00776094;IPI00754268	62 kDa protein;caldesmon 1;Protein;H-caldesmon;16 kDa protein	Q3TUS1;Q3UGC3;Q8VCQ8;Q8VD79
IPI00229859	Eukaryotic translation initiation factor 3 subunit B;Eukaryotic translation initiation factor 3 subunit 9;eIF-3-eta;eIF3 p116	68	62	AKPAAQS(1.0)EEETAT(0.5)S(0.5)PAASPTPQSAER_3	0	2	2	-0.217781	-1.93595	-2.15373	0.0283196	nd	-2.07018	nd	-2.23729	_AKPAAQS(ph)EEETAT(ph)SPAAS(ph)PTPQSAER_	AKPAAQS(0.887)EEET(0.114)AT(0.499)S(0.499)PAAS(0.333)PT(0.333)PQS(0.333)AER	0	3	0	2	1426.57	0.40433	57.067	6449	20.53	20.53	91.235	0	K20101122_NU_PM_Rep02_pSTY_Lab_MaTC1_HbTC3_SCX_fxn03	IPI00229859;IPI00761592	Eif3b protein;109 kDa protein	Q8JZQ9;Q8CIJ3
IPI00918226	250 kDa substrate of Akt;AS250		855	RS(0.5)S(0.5)S(0.5)PAELELKDDLQQAHGR_2	2	0	2	nd	nd	-2.15254	0.0283874	-1.95275	nd	-2.35234	nd	_RS(ph)S(ph)SPAELELKDDLQQAHGR_	RS(0.667)S(0.667)S(0.667)PAELELKDDLQQAHGR	0	2	0	4	600.02	-0.21485	74.692	17706	12.81	12.81	56.695	0	K20101113_NU_PM_Rep01_pSTY_LbTC3_Mba_HaTC1_SCX_fxn12	IPI00918226;IPI00756343;IPI00845657	250 kDa substrate of Akt;Isoform 1 of Ral GTPase-activating protein subunit alpha-2;Isoform 2 of Ral GTPase-activating protein subunit alpha-2	A3KGS3-1;A3KGS3;B7ZCU9;A3KGS3-2;A3KGS3
IPI00353010	Nucleolar protein 14;Nucleolar complex protein 14;Putative uncharacterized protein	96	88	FGEYNSNIS(1.0)PEEK_1	2	2	4	-1.50037	-0.652137	-2.15251	0.0283891	-2.18394	-2.12109	-2.19619	-1.58415	_FGEYNSNIS(ph)PEEK_	FGEYNS(0.003)NIS(0.997)PEEK	0	1	0	2	797.327	0.45516	70.479	15306	32.62	32.62	120.82	25.916	K20101122_NU_PM_Rep02_pSTY_Lab_MaTC1_HbTC3_SCX_fxn05	IPI00353010;IPI00785218	Nucleolar protein 14;probable nucleolar complex protein 14	Q8R3N1;Q3TSX5;Q5RL78;Q8C539;Q9CSY8
IPI00127547	Protein SLC7A6OS;Solute carrier family 7 member 6 opposite strand transcript homolog		154	KT(0.5)S(0.5)DPDVILCNSVELIR_1	0	2	2	nd	nd	-2.15208	0.0284137	nd	-1.90728	nd	-2.39688	_KT(ph)SDPDVILCNSVELIR_	KT(0.5)S(0.5)DPDVILCNSVELIR	0	1	0	3	680.334	0.21665	104.7	24732	23.96	23.96	86.822	0	K20101122_NU_PM_Rep02_pSTY_Lab_MaTC1_HbTC3_SCX_fxn09	IPI00127547	Protein SLC7A6OS	Q7TPE5
IPI00856427	Symplekin;Putative uncharacterized protein		492	RLSVQGQAIS(0.5)VVGSQSTMSPLEEEVPQAK_1	0	2	2	0.076721	-2.22489	-2.14817	0.0286371	nd	-1.96271	nd	-2.33364	_RLSVQGQAIS(ph)VVGSQSTMSPLEEEVPQAK_	RLS(0.215)VQGQAIS(0.705)VVGS(0.072)QS(0.005)T(0.002)MS(0.001)PLEEEVPQAK	0	1	0	3	1045.85	-0.5387	101.46	21552	13.44	13.44	37.01	5.1503	K20101122_NU_PM_Rep02_pSTY_Lab_MaTC1_HbTC3_SCX_fxn07	IPI00856427;IPI00751251	symplekin;Putative uncharacterized protein	Q80X82;Q3TA76;Q3TN10;Q3U2B5;Q3U2V0
IPI00402911	U3 small nucleolar ribonucleoprotein protein MPP10;M phase phosphoprotein 10	346	333	VTFALPDDEAEDTS(1.0)PLAVKQESDEVK_1	0	2	2	nd	nd	-2.14434	0.0288578	nd	-2.16665	nd	-2.12203	_VTFALPDDEAEDTS(ph)PLAVKQESDEVK_	VTFALPDDEAEDT(0.113)S(0.887)PLAVKQESDEVK	0	1	0	3	971.781	0.44161	98.038	20509	43.86	43.86	118.63	8.9395	K20101122_NU_PM_Rep02_pSTY_Lab_MaTC1_HbTC3_SCX_fxn07	IPI00402911	U3 small nucleolar ribonucleoprotein protein MPP10	Q810V0;A0PJ89
IPI00344688	Amyloid beta A4 precursor protein-binding family A member 2;Neuron-specific X11L protein;Neuronal Munc18-1-interacting protein 2;Adapter protein X11beta	479	479	S(1.0)ASQDCIETTPGAQEGKK_1	2	0	2	nd	nd	-2.14399	0.0288782	-2.37779	nd	-1.91018	nd	_S(ph)ASQDCIETTPGAQEGKK_	S(0.948)AS(0.052)QDCIETTPGAQEGKK	0	1	0	2	993.927	0.20789	45.588	8356	26.43	26.43	95.697	12.65	K20101113_NU_PM_Rep01_pSTY_LbTC3_Mba_HaTC1_SCX_fxn10	IPI00344688;IPI00857093	Amyloid beta A4 precursor protein-binding family A member 2;81 kDa protein	P98084;Q9Z316
IPI00225618	Calcium/calmodulin-dependent 3',5'-cyclic nucleotide phosphodiesterase 1C	3	1	MES(1.0)PTKEIEEFESNSLKHLQPEQIEK_1	2	2	4	-1.83009	-0.308642	-2.13873	0.0291832	-2.35605	-2.93638	-1.92141	-1.91174	_(ac)MES(ph)PTKEIEEFESNSLKHLQPEQIEK_	MES(0.96)PT(0.038)KEIEEFES(0.002)NSLKHLQPEQIEK	1	1	0	3	1074.84	-0.24404	109.36	28122	17.13	17.13	69.251	14.029	K20101113_NU_PM_Rep01_pSTY_LbTC3_Mba_HaTC1_SCX_fxn10	IPI00225618;IPI00133376;IPI00466650	Isoform 3 of Calcium/calmodulin-dependent 3',5'-cyclic nucleotide phosphodiesterase 1C;Isoform 1 of Calcium/calmodulin-dependent 3',5'-cyclic nucleotide phosphodiesterase 1C;Isoform 2 of Calcium/calmodulin-dependent 3',5'-cyclic nucleotide phosphodiesterase 1C	Q64338-3;Q64338;Q64338-1;Q64338;Q64338-2;Q64338;Q5D0E7
IPI00137087	ADp-ribosylation factor guanine nucleotide-exchange factor 2 (Brefeldin A-inhibited);ADP-ribosylation factor guanine nucleotide-exchange factor 2 (Brefeldin A-inhibited);MCG14609	621	619	RCS(1.0)VTSVESTVSSGTQTAIQDDPEQFEVIK_2	2	0	2	-0.353251	-1.78508	-2.13833	0.0292063	-1.51703	nd	-2.75963	nd	_RCS(ph)VT(ph)SVESTVSSGTQTAIQDDPEQFEVIK_	RCS(0.886)VT(0.472)S(0.448)VES(0.094)T(0.094)VS(0.005)S(0.001)GT(0.001)QTAIQDDPEQFEVIK	0	2	0	3	1153.51	0.09615	107.04	22395	47.81	47.81	78.37	0	K20101113_NU_PM_Rep01_pSTY_LbTC3_Mba_HaTC1_SCX_fxn04	IPI00137087	ADP-ribosylation factor guanine nucleotide-exchange factor 2	A2A5R2;Q3U2F2;Q3U5C3
IPI00420516	Testis-expressed sequence 2 protein;Testis expressed gene 2	768	762	QKELVGS(1.0)VR_1	0	2	2	nd	nd	-2.13543	0.0293762	nd	-2.21152	nd	-2.05934	_QKELVGS(ph)VR_	QKELVGS(1)VR	0	1	0	2	548.282	-0.064924	40.537	4807	10.18	10.18	45.328	45.328	K20101128_NU_PM_Lab_MaTC1_HbTC3_SCXproteome_fxn10_101130171810	IPI00420516;IPI00622392	Testis-expressed sequence 2 protein;Testis expressed gene 2	Q6ZPJ0;Q3TVA4;Q6PFV2;B1ATR2
IPI00228694	Synaptotagmin-like protein 5	358	347	SVPGALDKDLNS(1.0)LEDTEDGVDLVSSR_1	2	0	2	-1.9356	-0.199639	-2.13524	0.029387	-2.05062	nd	-2.21987	nd	_SVPGALDKDLNS(ph)LEDTEDGVDLVSSR_	S(0.183)VPGALDKDLNS(0.817)LEDTEDGVDLVSSR	0	1	0	3	937.769	1.2015	107.81	25060	51.44	51.44	76.746	6.4934	K20101113_NU_PM_Rep01_pSTY_LbTC3_Mba_HaTC1_SCX_fxn07	IPI00228694;IPI00336485	Isoform 1 of Synaptotagmin-like protein 5;Isoform 2 of Synaptotagmin-like protein 5	Q80T23-1;Q80T23;A2AF58;Q80T23-2;Q80T23
IPI00122521	Fragile X mental retardation syndrome-related protein 1	643	635	AINGPTSAS(1.0)GDEIPKLPR_1	2	2	4	-0.581288	-1.5524	-2.13369	0.0294784	-1.77088	-2.49649	-0.8849	-3.20388	_AINGPTSAS(ph)GDEIPKLPR_	AINGPT(0.001)S(0.074)AS(0.925)GDEIPKLPR	0	1	0	2	951.97	-0.11031	80.923	17347	37.21	37.21	104.52	10.981	K20101122_NU_PM_Rep02_pSTY_Lab_MaTC1_HbTC3_SCX_fxn09	IPI00122521;IPI00230598;IPI00230602;IPI00230599;IPI00230601;IPI00230600	Isoform E of Fragile X mental retardation syndrome-related protein 1;Isoform B of Fragile X mental retardation syndrome-related protein 1;Isoform G of Fragile X mental retardation syndrome-related protein 1;Isoform C of Fragile X mental retardation syndrome-related protein 1;Isoform F of Fragile X mental retardation syndrome-related protein 1;Isoform D of Fragile X mental retardation syndrome-rel…	Q61584-1;Q61584;Q61584-3;Q61584;Q61584-7;Q61584;Q61584-4;Q61584;Q61584-6;Q61584;Q61584-5;Q61584
IPI00115660	Treacle protein;Treacher Collins syndrome protein homolog;Tcof1 protein	169;171	157	KSAEPLANTVLAS(1.0)ET(1.0)EEEGNAQALGPTAK_2	2	2	4	-0.595376	-1.53669	-2.13206	0.029574	-1.75647	-2.50765	-1.58382	-2.87968	_KSAEPLANTVLAS(ph)ET(ph)EEEGNAQALGPTAK_	KSAEPLANT(0.001)VLAS(0.999)ET(1)EEEGNAQALGPTAK	0	2	0	2	1543.7	0.473	94.823	20883	45.34	45.34	92.866	32.769	K20101113_NU_PM_Rep01_pSTY_LbTC3_Mba_HaTC1_SCX_fxn07	IPI00115660;IPI00808555	Treacle protein;Tcof1 protein	O08784;Q05BH6
IPI00751129	G-protein signalling modulator 1 (AGS3-like C. elegans);G-protein signalling modulator 1 (AGS3-like, C. elegans), isoform CRA_d;G-protein-signaling modulator 1;Activator of G-protein signaling 3;Gpsm1 protein	602	598	ASVGS(1.0)LPGLR_1	2	2	4	-0.730796	-1.40053	-2.13132	0.0296175	-1.77592	-2.48672	-1.59478	-2.59679	_ASVGS(ph)LPGLR_	ASVGS(1)LPGLR	0	1	0	2	518.763	-1.6999	83.036	19007	29.2	29.2	74.948	50.748	K20101122_NU_PM_Rep02_pSTY_Lab_MaTC1_HbTC3_SCX_fxn05	IPI00751129;IPI00226536;IPI00798498;IPI00408036;IPI00405083;IPI00753560	G-protein signalling modulator 1 (AGS3-like, C. elegans), isoform CRA_d;Isoform 3 of G-protein-signaling modulator 1;Isoform 1 of G-protein-signaling modulator 1;Gpsm1 protein;Isoform 2 of G-protein-signaling modulator 1;G-protein signalling modulator 1	A2AIX7;Q6IR34-3;Q6IR34;A2AIX9;Q6IR34-1;Q6IR34;Q8R0E6;Q6IR34-2;Q6IR34;A2AIV3
IPI00515330	Septin-9;SL3-3 integration site 1 protein;Septin 9	35	23	SFEVEEIEPPNST(1.0)PPRRVQTPLLR_1	0	2	2	-2.74283	0.616117	-2.12672	0.0298903	nd	-2.46965	nd	-1.78379	_SFEVEEIEPPNST(ph)PPRRVQTPLLR_	SFEVEEIEPPNS(0.107)T(0.893)PPRRVQTPLLR	0	1	0	3	957.818	-0.20096	94.184	23018	30.99	30.99	118.75	9.2324	K20101122_NU_PM_Rep02_pSTY_Lab_MaTC1_HbTC3_SCX_fxn11	IPI00515330;IPI00457611;IPI00648786	Isoform 3 of Septin-9;Isoform 1 of Septin-9;Septin 9	Q80UG5-3;Q80UG5;Q80UG5-1;Q80UG5;A2A6U3;Q3TDR9
IPI00648709	E3 ubiquitin-protein ligase UBR4;N-recognin-4;Zinc finger UBR1-type protein 1;p600		360	TGSTSSKEDDYESDAATIVQK_1	2	2	4	-0.167932	-1.95581	-2.12374	0.0300675	-2.05307	-2.10157	-2.14592	-2.29632	_T(ph)GSTSSKEDDYESDAATIVQK_	T(0.374)GS(0.204)T(0.204)S(0.204)S(0.014)KEDDYESDAATIVQK	0	1	0	2	1156.49	0.23396	77.779	15345	53.89	53.89	138.35	2.6369	K20101113_NU_PM_Rep01_pSTY_LbTC3_Mba_HaTC1_SCX_fxn08	IPI00648709;IPI00378681;IPI00845523;IPI00606977	Isoform 5 of E3 ubiquitin-protein ligase UBR4;Isoform 1 of E3 ubiquitin-protein ligase UBR4;Isoform 3 of E3 ubiquitin-protein ligase UBR4;Isoform 4 of E3 ubiquitin-protein ligase UBR4	A2AN08-5;A2AN08;A2AN08-1;A2AN08;A2AN08-3;A2AN08;A2AN08-4;A2AN08
IPI00309413	SH2/SH3 adaptor protein;Non-catalytic region of tyrosine kinase adaptor protein 2		88	DAS(0.5)PTPSTDAEYPANGSGADR_1	2	2	4	nd	nd	-2.12358	0.0300776	-1.70226	-2.11768	-2.12947	-2.20467	_DAS(ph)PTPSTDAEYPANGSGADR_	DAS(0.663)PT(0.336)PS(0.001)TDAEYPANGSGADR	0	1	0	2	1079.93	-0.037108	60.578	7171	65.18	65.18	160.03	2.9535	K20101122_NU_PM_Rep02_pSTY_Lab_MaTC1_HbTC3_SCX_fxn03	IPI00309413	non-catalytic region of tyrosine kinase adaptor protein 2	O55033;Q8BQ28
IPI00467933	Zinc finger SWIM domain-containing protein KIAA0913	48;53	46	KQS(1.0)AGPNS(1.0)PTGGGGGGGSGGTR_2	0	2	2	nd	nd	-2.11774	0.0304281	nd	-3.58701	nd	-0.648472	_KQS(ph)AGPNS(ph)PTGGGGGGGSGGTR_	KQS(0.998)AGPNS(0.966)PT(0.036)GGGGGGGSGGTR	0	2	0	3	668.604	0.60281	12.955	1044	14.43	14.43	65.57	14.542	K20101122_NU_PM_Rep02_pSTY_Lab_MaTC1_HbTC3_SCX_fxn08	IPI00467933;IPI00877263;IPI00877187	Isoform 1 of Zinc finger SWIM domain-containing protein KIAA0913;Isoform 3 of Zinc finger SWIM domain-containing protein KIAA0913;Isoform 2 of Zinc finger SWIM domain-containing protein KIAA0913	Q3UHH1-1;Q3UHH1;B7ZWK9;Q3UHH1-3;Q3UHH1;Q3UHH1-2;Q3UHH1
IPI00749646	DEP domain-containing mTOR-interacting protein;DEP domain-containing protein 6;Depdc6-002		278	RSSMSSCGSSGYFSSS(0.5)PTLSSSPPVLCNPK_3	2	0	2	-1.60055	-0.515879	-2.11643	0.0305071	-2.19448	nd	-2.03839	nd	_RS(ph)SM(ox)SSCGSSGYFSSS(ph)PTLSS(ph)SPPVLCNPK_	RS(0.432)S(0.432)MS(0.082)S(0.017)CGS(0.017)S(0.004)GY(0.017)FS(0.006)S(0.136)S(0.717)PT(0.138)LS(0.092)S(0.455)S(0.455)PPVLCNPK	0	3	1	3	1136.44	-0.27057	100.61	20736	12.4	12.4	84.718	0	K20101113_NU_PM_Rep01_pSTY_LbTC3_Mba_HaTC1_SCX_fxn02	IPI00749646;IPI00896693;IPI00652416;IPI00652239	Isoform 1 of DEP domain-containing mTOR-interacting protein;Depdc6-002;Isoform 3 of DEP domain-containing mTOR-interacting protein;Isoform 2 of DEP domain-containing mTOR-interacting protein	Q570Y9-1;Q570Y9;B2ZRS3;B2ZRS5;B2ZRS6;Q570Y9-3;Q570Y9;Q570Y9-2;Q570Y9;B2ZRS7;B2ZRS8
IPI00762371	UHRF1-binding protein 1-like	934	932	SMS(1.0)VDLSHAPLKDPLLFK_1	2	2	4	-1.38852	-0.727527	-2.11605	0.0305302	-2.29943	-2.00027	-2.23183	-1.69054	_SM(ox)S(ph)VDLSHAPLKDPLLFK_	S(0.142)MS(0.858)VDLSHAPLKDPLLFK	0	1	1	3	698.683	0.018808	98.036	24167	14.53	14.53	91.397	7.802	K20101122_NU_PM_Rep02_pSTY_Lab_MaTC1_HbTC3_SCX_fxn11	IPI00762371	UHRF1-binding protein 1-like	A2RSJ4;Q8C318;Q922V6;Q9D574
IPI00169485	MFLJ00294 protein;Rab11fip1 protein;MCG2247;Rab11 family-interacting protein 1;Rab-coupling protein	340;344;346	334	SEIRESS(1.0)PSNS(1.0)PS(1.0)PQGFR_3	2	2	4	nd	nd	-2.11354	0.0306822	-2.04958	-2.54355	-1.82517	-2.17751	_SEIRESS(ph)PSNS(ph)PS(ph)PQGFR_	SEIRES(0.052)S(0.897)PS(0.052)NS(1)PS(1)PQGFR	0	3	0	2	1101.42	0.37304	68.142	11987	41.49	41.49	146.92	12.407	K20101122_NU_PM_Rep02_pSTY_Lab_MaTC1_HbTC3_SCX_fxn02	IPI00169485;IPI00808381;IPI00317548	RAB11 family interacting protein 1;MCG2247;Rab11 family-interacting protein 1	Q6KAN5;Q05A58;Q9D620
IPI00785240;IPI00874854	Serine/arginine repetitive matrix protein 2;Srrm2 protein	1338	1337	RS(1.0)SSELSPEVVEK_1	0	2	2	nd	nd	-2.11288	0.0307224	nd	-1.58565	nd	-2.64011	_RS(ph)SSELSPEVVEK_	RS(0.92)S(0.08)SELSPEVVEK	0	1	0	2	763.859	0.26683	60.13	12971	41.02	41.02	160.14	10.621	K20101122_NU_PM_Rep02_pSTY_Lab_MaTC1_HbTC3_SCX_fxn11	IPI00785240;IPI00225062;IPI00785384;IPI00874854	Isoform 1 of Serine/arginine repetitive matrix protein 2;Isoform 3 of Serine/arginine repetitive matrix protein 2;Isoform 2 of Serine/arginine repetitive matrix protein 2;Srrm2 protein	Q8BTI8-1;Q8BTI8;Q8BTI8-3;Q8BTI8;Q8BTI8-2;Q8BTI8;Q05BN4;Q05CY4
IPI00668192	Novel KRAB box and zinc finger, C2H2 type domain containing protein	70	68	SCS(1.0)PEQPSDFIQCGK_1	0	2	2	nd	nd	-2.11263	0.0307378	nd	-1.82541	nd	-2.39985	_SCS(ph)PEQPSDFIQCGK_	S(0.084)CS(0.916)PEQPSDFIQCGK	0	1	0	2	910.355	0.23346	80.222	14823	48.03	48.03	161.82	10.382	K20101122_NU_PM_Rep02_pSTY_Lab_MaTC1_HbTC3_SCX_fxn04	IPI00668192;IPI00665725	Novel KRAB box and zinc finger, C2H2 type domain containing protein	A2BG91;A2ARL5
IPI00230133	Histone H1.5;H1 VAR.5;H1b	18	2	SETAPAETAAPAPVEKS(1.0)PAKK_1	2	2	4	-2.06791	-0.0437625	-2.11167	0.0307961	-2.43897	-2.35539	-1.86795	-1.25778	_(ac)SETAPAETAAPAPVEKS(ph)PAKK_	SETAPAETAAPAPVEKS(1)PAKK	1	1	0	2	1101.54	-0.15786	56.675	9217	46.42	46.42	135.71	53.472	K20101122_NU_PM_Rep02_pSTY_Lab_MaTC1_HbTC3_SCX_fxn08	IPI00230133	Histone H1.5	P43276;Q1WWK3;Q5T003
IPI00226220	Rhotekin		518	T(0.5)FSLDAAPADHSLGPSR_1	0	2	2	nd	nd	-2.11022	0.0308843	nd	-1.76613	nd	-2.45432	_T(ph)FSLDAAPADHSLGPSR_	T(0.66)FS(0.34)LDAAPADHSLGPSR	0	1	0	2	911.412	0.18786	83.787	18320	39.03	39.03	124.22	2.8752	K20101122_NU_PM_Rep02_pSTY_Lab_MaTC1_HbTC3_SCX_fxn09	IPI00226220;IPI00278604	Isoform 1 of Rhotekin;Isoform 2 of Rhotekin	Q8C6B2-1;Q8C6B2;Q8C6B2-2;Q8C6B2
IPI00421167	Telomere-associated protein RIF1;Rap1-interacting factor 1 homolog	1394	1386	TEQIVNEDS(1.0)QAAALAPNPK_1	0	2	2	-0.426343	-1.68175	-2.10809	0.0310148	nd	-2.08528	nd	-2.13091	_TEQIVNEDS(ph)QAAALAPNPK_	TEQIVNEDS(1)QAAALAPNPK	0	1	0	2	1038.49	0.24616	79.274	14550	55.22	55.22	201.22	120.04	K20101122_NU_PM_Rep02_pSTY_Lab_MaTC1_HbTC3_SCX_fxn04	IPI00421167;IPI00626173;IPI00408125	Isoform 3 of Telomere-associated protein RIF1;Isoform 1 of Telomere-associated protein RIF1;Isoform 2 of Telomere-associated protein RIF1	Q6PR54-3;Q6PR54;A2AQB0;Q6PR54-1;Q6PR54;Q6PR54-2;Q6PR54;Q8CEM8
IPI00230133	Histone H1.5;H1 VAR.5;H1b	18	2	SETAPAETAAPAPVEKS(1.0)PAK_1	2	2	4	-2.06791	-0.0371219	-2.10503	0.031203	-2.37336	-2.5524	-1.8367	-1.54311	_(ac)SETAPAETAAPAPVEKS(ph)PAK_	SETAPAETAAPAPVEKS(1)PAK	1	1	0	2	1037.49	-0.4003	63.984	7965	55.68	55.68	141.09	91.407	K20101122_NU_PM_Rep02_pSTY_Lab_MaTC1_HbTC3_SCX_fxn03	IPI00230133	Histone H1.5	P43276;Q1WWK3;Q5T003
IPI00123589	UBX domain-containing protein 1;SAPK substrate protein 1;UBA/UBX 33.3 kDa protein;Protein 2B28		187	SSPPATDPGPVPS(0.5)S(0.5)PSQEPPTKR_1	0	2	2	-0.257652	-1.8466	-2.10425	0.031251	nd	-0.638442	nd	-3.57006	_SSPPATDPGPVPS(ph)SPSQEPPTKR_	SSPPATDPGPVPS(0.495)S(0.495)PS(0.01)QEPPTKR	0	1	0	3	799.376	-0.45944	59.842	10605	16.13	16.13	96.015	0	K20101122_NU_PM_Rep02_pSTY_Lab_MaTC1_HbTC3_SCX_fxn09	IPI00123589	UBX domain-containing protein 1	Q922Y1
IPI00311453	Putative ribosomal RNA methyltransferase NOP2;Nucleolar protein 2 homolog;Nucleolar protein 1;Proliferating-cell nucleolar antigen p120;Proliferation-associated nucleolar protein p120	783	783	S(1.0)MTKGNSQPLLS_1	0	2	2	-3.0348	0.930771	-2.10403	0.0312646	nd	-2.80903	nd	-1.39903	_S(ph)M(ox)TKGNSQPLLS_	S(0.991)MT(0.009)KGNSQPLLS	0	1	1	2	679.805	-0.1577	53.972	7724	16.51	16.51	56.493	20.558	K20101122_NU_PM_Rep02_pSTY_Lab_MaTC1_HbTC3_SCX_fxn04	IPI00311453	nucleolar protein 1	Q922K7;Q99KC3
IPI00923679	Insulin receptor substrate 2;4PS		339	SRTDS(0.5)LAATPPAAK_1	0	1	1	-2.14275	0.040641	-2.10211	0.0313833	nd	-2.10211	nd	nd	_SRTDS(ph)LAATPPAAK_	SRT(0.331)DS(0.669)LAATPPAAK	0	1	0	2	733.356	-0.044592	43.117	8071	35.59	35.59	114.1	3.0634	K20101122_NU_PM_Rep02_pSTY_Lab_MaTC1_HbTC3_SCX_fxn11	IPI00923679;IPI00379844	Insulin receptor substrate 2	B9EJW3;O88970;Q3U2I0;P81122
IPI00311761	Protein KRI1 homolog	148	139	GGKYVDEDNS(1.0)DGETVDHRLQETSTK_1	0	2	2	nd	nd	-2.09889	0.0315834	nd	-2.19003	nd	-2.00774	_GGKYVDEDNS(ph)DGETVDHRLQETSTK_	GGKYVDEDNS(0.999)DGETVDHRLQETSTK	0	1	0	4	715.812	-0.068759	63.04	12693	12.08	12.08	72.318	33.663	K20101122_NU_PM_Rep02_pSTY_Lab_MaTC1_HbTC3_SCX_fxn12	IPI00311761	Protein KRI1 homolog	Q8VDQ9
IPI00554855	Serine/threonine-protein kinase MARK2;MAP/microtubule affinity-regulating kinase 2;ELKL motif kinase;EMK1;Putative uncharacterized protein	409	407	RSS(1.0)DQAVPAIPTSNSYSK_1	2	0	2	nd	nd	-2.09888	0.0315838	-1.80667	nd	-2.39109	nd	_RSS(ph)DQAVPAIPTSNSYSK_	RS(0.044)S(0.956)DQAVPAIPTSNSYSK	0	1	0	2	994.46	0.70554	70.201	15834	42	42	166.7	13.411	K20101113_NU_PM_Rep01_pSTY_LbTC3_Mba_HaTC1_SCX_fxn10	IPI00554855;IPI00111754;IPI00828227;IPI00828737;IPI00554871;IPI00762727	Isoform 1 of Serine/threonine-protein kinase MARK2;Isoform 2 of Serine/threonine-protein kinase MARK2;86 kDa protein;MAP/microtubule affinity-regulating kinase 2 isoform 4;Isoform 4 of Serine/threonine-protein kinase MARK2;Isoform 3 of Serine/threonine-protein kinase MARK2	Q05512-1;Q05512;Q3U3A1;Q571J8;Q05512-2;Q05512;Q3T9A3;Q05512-4;Q05512;Q05512-3;Q05512
IPI00876567	Putative uncharacterized protein;Serine/threonine-protein phosphatase 2A 56 kDa regulatory subunit alpha isoform;PP2A, B subunit, B' alpha isoform;PP2A, B subunit, B56 alpha isoform;PP2A, B subunit, PR61 alpha isoform;PP2A, B subunit, R5 alpha isoform		42	S(0.5)QGSS(0.5)QFRSQGSQAELHPLPQLKDATSNEQQELFCQK_2	0	2	2	-0.68187	-1.41688	-2.09875	0.0315917	nd	-1.87711	nd	-2.32039	_S(ph)QGSS(ph)QFRSQGSQAELHPLPQLKDATSNEQQELFCQK_	S(0.541)QGS(0.478)S(0.596)QFRS(0.192)QGS(0.192)QAELHPLPQLKDATSNEQQELFCQK	0	2	0	4	1087.99	-0.36581	96.339	23614	32.74	32.74	55.879	0.64898	K20101122_NU_PM_Rep02_pSTY_Lab_MaTC1_HbTC3_SCX_fxn11	IPI00876567;IPI00416942	Putative uncharacterized protein;Serine/threonine-protein phosphatase 2A 56 kDa regulatory subunit alpha isoform	Q3ULN8;Q6PD03
IPI00138256	Interferon-induced, double-stranded RNA-activated protein kinase;Interferon-inducible RNA-dependent protein kinase;Eukaryotic translation initiation factor 2-alpha kinase 2;Protein kinase RNA-activated;p68 kinase;P1/eIF-2A protein kinase;Serine/threonine-protein kinase TIK		108	KLS(0.5)VNY(0.5)EQCEPNSELPQR_1	0	2	2	0.269776	-2.36758	-2.09781	0.0316507	nd	-2.43149	nd	-1.76412	_KLS(ph)VNYEQCEPNSELPQR_	KLS(0.5)VNY(0.5)EQCEPNSELPQR	0	1	0	3	757.675	-0.067672	76.385	16007	12.52	12.52	91.397	0	K20101122_NU_PM_Rep02_pSTY_Lab_MaTC1_HbTC3_SCX_fxn09	IPI00138256	Interferon-induced, double-stranded RNA-activated protein kinase	Q03963;Q78E06;Q91YN2
IPI00928091	Cytospin-A;SPECC1-like protein;Cytospin A	850	848	RSS(1.0)TSSEPTPTVK_1	2	2	4	-0.831009	-1.26374	-2.09474	0.031842	-1.90537	-2.62289	-1.45942	-2.28412	_RSS(ph)TSSEPTPTVK_	RS(0.064)S(0.865)T(0.064)S(0.006)S(0.001)EPTPTVK	0	1	0	2	728.838	-0.52634	12.431	970	26.41	26.41	82.955	11.28	K20101113_NU_PM_Rep01_pSTY_LbTC3_Mba_HaTC1_SCX_fxn11	IPI00928091;IPI00229645;IPI00875690	cytospin A isoform a;Cytospin-A;Cytospin A	Q2KN98;Q8C714;Q6GQV8;Q8C9Q9;Q8CI53
IPI00816914	Dedicator of cytokinesis protein 7;Dedicator of cytokinesis 7	898	894	SRSLS(1.0)NSNPDISGTPT(0.5)S(0.5)PDDEVR_2	0	2	2	-0.0109098	-2.08333	-2.09424	0.0318738	nd	-2.10679	nd	-2.08168	_SRSLS(ph)NSNPDISGTPT(ph)SPDDEVR_	S(0.002)RS(0.01)LS(0.899)NS(0.09)NPDISGTPT(0.5)S(0.5)PDDEVR	0	2	0	3	864.36	-0.18614	71.25	13408	29.58	29.58	141.79	0	K20101122_NU_PM_Rep02_pSTY_Lab_MaTC1_HbTC3_SCX_fxn07	IPI00816914;IPI00828891;IPI00339428;IPI00336736;IPI00648548	Isoform 1 of Dedicator of cytokinesis protein 7;Dedicator of cytokinesis 7;Isoform 2 of Dedicator of cytokinesis protein 7	Q8R1A4-1;Q8R1A4;A2A9M4;A2A9M5;Q8R1A4-2;Q8R1A4;Q3U806;Q7TPP0;A2AW79;A2AW80
IPI00453673	Serine/threonine-protein kinase QSK;Salt-inducible kinase 3		690	MGNSS(0.5)S(0.5)IKQLQQECEQLQK_1	0	2	2	0.600957	-2.69411	-2.09315	0.0319419	nd	-2.203	nd	-1.9833	_MGNSS(ph)SIKQLQQECEQLQK_	MGNS(0.004)S(0.498)S(0.498)IKQLQQECEQLQK	0	1	0	3	772.684	-0.04587	79.298	16868	36.07	36.07	126.1	0	K20101122_NU_PM_Rep02_pSTY_Lab_MaTC1_HbTC3_SCX_fxn09	IPI00453673;IPI00881185;IPI00881163	serine/threonine-protein kinase QSK;140 kDa protein;134 kDa protein	Q6P4S6-1;Q6P4S6
IPI00137173	Mitochondrial carrier homolog 1;Mitochondrial carrier-like protein 1	384	379	RVSSGS(1.0)CFALE_1	2	0	2	nd	nd	-2.09221	0.0320009	-2.36709	nd	-1.81734	nd	_RVSSGS(ph)CFALE_	RVS(0.007)S(0.071)GS(0.923)CFALE	0	1	0	2	646.771	0.53896	79.783	16822	12.25	12.25	69.667	11.158	K20101113_NU_PM_Rep01_pSTY_LbTC3_Mba_HaTC1_SCX_fxn06	IPI00137173;IPI00742287	Isoform 1 of Mitochondrial carrier homolog 1;Isoform 2 of Mitochondrial carrier homolog 1	Q791T5-1;Q791T5;Q791T5-2;Q791T5
IPI00229534	Myristoylated alanine-rich C-kinase substrate	156	151	FSFKKS(1.0)FK_1	2	2	4	-1.1675	-0.922201	-2.0897	0.0321592	-2.33954	-1.95491	-2.2245	-1.20337	_FSFKKS(ph)FK_	FSFKKS(1)FK	0	1	0	3	366.851	0.121	60.945	13134	10.13	10.13	56.309	52.075	K20101113_NU_PM_Rep01_pSTY_LbTC3_Mba_HaTC1_SCX_fxn12	IPI00229534	Myristoylated alanine-rich C-kinase substrate	P26645;Q05BL6
IPI00114399	RUN domain-containing protein 3A;Rap2-interacting protein 8		422	SLAS(0.5)FKSNECLVSDSPEGSPALSPS_1	2	0	2	-0.113509	-1.97598	-2.08949	0.0321727	-1.72591	nd	-2.45307	nd	_SLAS(ph)FKSNECLVSDSPEGSPALSPS_	S(0.195)LAS(0.622)FKS(0.171)NECLVS(0.007)DS(0.003)PEGS(0.001)PALSPS	0	1	0	3	882.726	0.061062	98.747	20003	23.89	23.89	38.655	5.0328	K20101113_NU_PM_Rep01_pSTY_LbTC3_Mba_HaTC1_SCX_fxn04	IPI00114399	Isoform 1 of RUN domain-containing protein 3A	O08576-1;O08576
IPI00753983	Disintegrin and metalloproteinase domain-containing protein 22		882	S(0.5)NSTETLSPAK_1	2	0	2	-0.647274	-1.44109	-2.08836	0.0322439	-1.40149	nd	-2.77524	nd	_S(ph)NSTETLSPAK_	S(0.619)NS(0.377)T(0.004)ETLSPAK	0	1	0	2	607.769	0.42406	16.634	1796	14.42	14.42	60.67	2.1617	K20101113_NU_PM_Rep01_pSTY_LbTC3_Mba_HaTC1_SCX_fxn04	IPI00753983;IPI00753070;IPI00753519;IPI00752342;IPI00404650;IPI00830925	Isoform 13 of Disintegrin and metalloproteinase domain-containing protein 22;Isoform 11 of Disintegrin and metalloproteinase domain-containing protein 22;Isoform 1 of Disintegrin and metalloproteinase domain-containing protein 22;Isoform 2 of Disintegrin and metalloproteinase domain-containing protein 22;Isoform 3 of Disintegrin and metalloproteinase domain-containing protein 22;21 kDa protein	Q9R1V6-15;Q9R1V6;Q9R1V6-13;Q9R1V6;Q9R1V6-3;Q9R1V6;Q9R1V6-4;Q9R1V6;Q9R1V6-5;Q9R1V6
IPI00310764	Rho guanine nucleotide exchange factor 2;Guanine nucleotide exchange factor H1;Lymphoid blast crisis-like 1;LBC'S first cousin;Oncogene LFC;Rhobin	885	885	S(1.0)LPAGDALYLSFNPPQPSR_1	2	2	4	0.144065	-2.23035	-2.08629	0.0323755	-1.11206	-2.8203	-1.35227	-3.09281	_S(ph)LPAGDALYLSFNPPQPSR_	S(1)LPAGDALYLSFNPPQPSR	0	1	0	2	1055.5	0.31692	108.47	21864	57.32	57.32	150.03	80.259	K20101122_NU_PM_Rep02_pSTY_Lab_MaTC1_HbTC3_SCX_fxn02	IPI00310764;IPI00900466;IPI00900401	Isoform 1 of Rho guanine nucleotide exchange factor 2;Isoform 4 of Rho guanine nucleotide exchange factor 2;Isoform 5 of Rho guanine nucleotide exchange factor 2	Q60875-1;Q60875;Q3TYZ4;Q60875-4;Q60875;Q60875-5;Q60875
IPI00923679	Insulin receptor substrate 2	762;771	752	LLPNGDYLNMS(1.0)PSEAGTAGT(1.0)PPDFSAALRGGSEGLK_2	0	2	2	-2.14275	0.0567718	-2.08598	0.032395	nd	-3.58992	nd	-0.58204	_LLPNGDYLNM(ox)S(ph)PSEAGTAGT(ph)PPDFSAALRGGSEGLK_	LLPNGDY(0.005)LNMS(0.828)PS(0.143)EAGT(0.031)AGT(0.993)PPDFSAALRGGSEGLK	0	2	1	3	1256.23	0.49876	107.35	22449	56.55	56.55	112.21	7.6707	K20101122_NU_PM_Rep02_pSTY_Lab_MaTC1_HbTC3_SCX_fxn04	IPI00923679	Insulin receptor substrate 2	B9EJW3;O88970;Q3U2I0
IPI00474721	Putative uncharacterized protein;ATP-dependent RNA helicase DDX54;DEAD box protein 54	74	63	ALPSFPTSECVS(1.0)DVEPDTR_1	2	2	4	nd	nd	-2.08488	0.0324647	-2.23989	-2.22285	-1.94692	-1.01437	_ALPSFPTSECVS(ph)DVEPDTR_	ALPSFPTSECVS(1)DVEPDTR	0	1	0	2	1093.97	-0.086145	97.762	19676	45.9	45.9	146.92	46.881	K20101122_NU_PM_Rep02_pSTY_Lab_MaTC1_HbTC3_SCX_fxn04	IPI00474721;IPI00875042	Putative uncharacterized protein;ATP-dependent RNA helicase DDX54	Q8CD14;Q8K4L0;Q6IQZ1;Q7TPP4;Q8CD39;Q8VDG2
IPI00420136	Putative uncharacterized protein;Sorting nexin 3;Sorting nexin 3, isoform CRA_b;Sorting nexin-3;SDP3 protein	72	70	RYS(1.0)DFEWLR_1	2	2	4	0.579361	-2.66401	-2.08465	0.0324797	-1.75004	-2.41926	-1.53522	-2.74215	_RYS(ph)DFEWLR_	RY(0.001)S(0.999)DFEWLR	0	1	0	2	676.295	0.60283	98.706	25971	15.49	15.49	110.05	28.873	K20101113_NU_PM_Rep01_pSTY_LbTC3_Mba_HaTC1_SCX_fxn11	IPI00420136;IPI00555150;IPI00857621	sorting nexin 3;Sorting nexin-3;16 kDa protein	Q78ZM0;Q9CSC2;Q9CU14;O70492
IPI00121892	Spectrin beta chain, brain 1;Spectrin, non-erythroid beta chain 1;Beta-II spectrin;Fodrin beta chain;Embryonic liver fodrin;ELF3	17	6	TSSISGPLSPAY(1.0)TGQVPYNYNQLEGR_1	0	2	2	nd	nd	-2.08386	0.0325297	nd	-0.936826	nd	-3.2309	_TSSISGPLSPAY(ph)TGQVPYNYNQLEGR_	T(0.001)SSISGPLS(0.117)PAY(0.864)T(0.017)GQVPYNYNQLEGR	0	1	0	3	960.446	-0.27726	104.23	17866	29.1	29.1	109.69	8.6651	K20101122_NU_PM_Rep02_pSTY_Lab_MaTC1_HbTC3_SCX_fxn03	IPI00121892;IPI00281849	Isoform 2 of Spectrin beta chain, brain 1;Beta spectrin homolog	Q62261-2;Q62261;Q3TTX2;Q3TZN6;Q8C509;Q9R1Y9;Q9Z2V0
IPI00225618	Calcium/calmodulin-dependent 3',5'-cyclic nucleotide phosphodiesterase 1C;Putative uncharacterized protein	3	1	MES(1.0)PTKEIEEFESNSLK_1	2	2	4	-1.83009	-0.252597	-2.08268	0.0326049	-2.0362	-2.1304	-2.12917	-1.24637	_(ac)M(ox)ES(ph)PTKEIEEFESNSLK_	MES(0.94)PT(0.06)KEIEEFESNSLK	1	1	1	2	1068.46	0.68797	108.15	21774	48.13	48.13	121.34	11.95	K20101122_NU_PM_Rep02_pSTY_Lab_MaTC1_HbTC3_SCX_fxn02	IPI00225618;IPI00133376;IPI00466650;IPI00930864	Isoform 3 of Calcium/calmodulin-dependent 3',5'-cyclic nucleotide phosphodiesterase 1C;Isoform 1 of Calcium/calmodulin-dependent 3',5'-cyclic nucleotide phosphodiesterase 1C;Isoform 2 of Calcium/calmodulin-dependent 3',5'-cyclic nucleotide phosphodiesterase 1C;Putative uncharacterized protein	Q64338-3;Q64338;Q64338-1;Q64338;Q64338-2;Q64338;Q5D0E7;Q3USZ6
IPI00880644	Tpr protein;Nuclear pore complex-associated intranuclear protein TPR;Putative uncharacterized protein	2223	2214	TDGFAEAIHS(1.0)PQVAGVPR_1	2	2	4	-0.666535	-1.41341	-2.07994	0.0327805	-1.54817	-2.00745	-2.3524	-2.15243	_TDGFAEAIHS(ph)PQVAGVPR_	TDGFAEAIHS(1)PQVAGVPR	0	1	0	3	644.639	0.17819	85.301	18719	37.34	37.34	132.59	103.1	K20101122_NU_PM_Rep02_pSTY_Lab_MaTC1_HbTC3_SCX_fxn09	IPI00880644;IPI00471168;IPI00457587	nuclear pore complex-associated protein Tpr;Nuclear pore complex-associated intranuclear protein TPR (Fragment);Putative uncharacterized protein	Q05CS8;Q32P08;Q3TZB5;Q3UVR0;Q3V1L5;Q7M739;Q8BU18;Q8R4A0;Q921B9;Q91ZA5;Q8BIX0
IPI00331135	Myocyte-specific enhancer factor 2D;Myocyte enhancer factor 2D;Putative uncharacterized protein	98;106	92	GFNGCDS(1.0)PEPDGEDS(1.0)LEQSPLLEDKYR_2	0	2	2	nd	nd	-2.07914	0.0328318	nd	-2.05024	nd	-2.10805	_GFNGCDS(ph)PEPDGEDS(ph)LEQSPLLEDKYR_	GFNGCDS(1)PEPDGEDS(1)LEQSPLLEDKYR	0	2	0	3	1072.09	-0.60495	100.19	23531	58.93	58.93	140.16	35.917	K20101122_NU_PM_Rep02_pSTY_Lab_MaTC1_HbTC3_SCX_fxn05	IPI00331135;IPI00387284;IPI00880280	Isoform Non-muscle of Myocyte-specific enhancer factor 2D;Putative uncharacterized protein	Q63943-1;Q63943;Q921S6;Q3URR2
IPI00116112	Dynactin subunit 2;Dynactin complex 50 kDa subunit;50 kDa dynein-associated polypeptide;p50 dynamitin;Growth cone membrane protein 23-48K	83	79	TGYES(1.0)GDYEMLGEGLGVK_1	2	2	4	0.0335732	-2.11084	-2.07726	0.0329528	-2.26507	-1.95414	-2.20038	-1.8559	_TGYES(ph)GDYEMLGEGLGVK_	T(0.005)GYES(0.995)GDYEMLGEGLGVK	0	1	0	2	992.916	-0.36806	105.78	18848	71.69	71.69	166.7	23.199	K20101113_NU_PM_Rep01_pSTY_LbTC3_Mba_HaTC1_SCX_fxn03	IPI00116112	Dynactin subunit 2	Q99KJ8;Q3TPZ5
IPI00454140	MCG15924, isoform CRA_a;Putative uncharacterized protein SKI	221;242	214	LLEPLDLS(1.0)GGDEDEGEAAGGPRGDNASPS(1.0)PSGTPLVR_2	0	2	2	nd	nd	-2.07644	0.0330061	nd	-1.95913	nd	-2.19374	_LLEPLDLS(ph)GGDEDEGEAAGGPRGDNASPS(ph)PSGTPLVR_	LLEPLDLS(1)GGDEDEGEAAGGPRGDNAS(0.226)PS(0.764)PS(0.009)GTPLVR	0	2	0	3	1264.89	-0.32901	106.29	18544	46.87	46.87	99.427	5.2849	K20101122_NU_PM_Rep02_pSTY_Lab_MaTC1_HbTC3_SCX_fxn03	IPI00454140	superkiller viralicidic activity 2-like	O70349;Q3TE28;Q3TW36;Q6NZR5;Q8C2W7;Q8CDP6;Q8R3X0
IPI00623284	Splicing factor 3B subunit 1;Pre-mRNA-splicing factor SF3b 155 kDa subunit;Spliceosome-associated protein 155	434;436	431	LTAT(1.0)PT(1.0)PLGGMTGFHMQTEDR_2	0	2	2	-0.341778	-1.73039	-2.07216	0.0332828	nd	-1.21829	nd	-2.92604	_LTAT(ph)PT(ph)PLGGMTGFHMQTEDR_	LT(0.101)AT(0.899)PT(1)PLGGMTGFHMQTEDR	0	2	0	3	807.672	0.22475	101.59	23383	22.62	22.62	112.97	9.4899	K20101122_NU_PM_Rep02_pSTY_Lab_MaTC1_HbTC3_SCX_fxn06	IPI00623284	Splicing factor 3B subunit 1	Q99NB9;A0JLN0;Q3UIB4;Q3US00;Q8C2Y9
IPI00115366	Kinesin-like protein KIF15;Kinesin-like protein 2;Kinesin-like protein 7	568	550	AFAEVSSTETNDKGLQGFS(1.0)PK_1	2	2	4	nd	nd	-2.07053	0.0333889	-1.96532	-2.17574	-2.19049	-1.81378	_AFAEVSSTETNDKGLQGFS(ph)PK_	AFAEVSSTETNDKGLQGFS(1)PK	0	1	0	3	765.018	-0.29738	83.661	16637	37.86	37.86	114.7	52.515	K20101122_NU_PM_Rep02_pSTY_Lab_MaTC1_HbTC3_SCX_fxn08	IPI00115366	Kinesin-like protein KIF15	Q6P9L6
IPI00226275	WD repeat-containing protein 26		99	RLS(0.5)QS(0.5)DEDVIR_1	0	2	2	-0.0286479	-2.03943	-2.06808	0.0335491	nd	-2.09352	nd	-2.04263	_RLS(ph)QSDEDVIR_	RLS(0.5)QS(0.5)DEDVIR	0	1	0	2	699.325	0.88887	55.756	10065	13.65	13.65	81.616	0	K20101128_NU_PM_Lab_MaTC1_HbTC3_SCXproteome_fxn10_101130171810	IPI00226275	WD repeat-containing protein 26	Q8C6G8
IPI00923679	Insulin receptor substrate 2;4PS	1165	1161	HNSAS(1.0)VENVSLR_1	2	2	4	-2.14275	0.0749437	-2.06781	0.0335668	-1.97245	-2.2864	-2.15158	-1.98403	_HNSAS(ph)VENVSLR_	HNSAS(1)VENVSLR	0	1	0	2	696.817	0.14903	55.589	11548	37.34	37.34	143.48	55.215	K20101122_NU_PM_Rep02_pSTY_Lab_MaTC1_HbTC3_SCX_fxn11	IPI00923679;IPI00379844	Insulin receptor substrate 2	B9EJW3;O88970;Q3U2I0;P81122
IPI00281011	MARCKS-related protein;MARCKS-like protein 1;Macrophage myristoylated alanine-rich C kinase substrate;Brain protein F52	132;135	111	EGGGDSSASSPTEEEQEQGEMS(1.0)ACS(1.0)DEGTAQEGK_2	2	0	2	-1.91581	-0.151717	-2.06753	0.0335853	-2.03398	nd	-2.10107	nd	_EGGGDSSASSPTEEEQEQGEM(ox)S(ph)ACS(ph)DEGTAQEGK_	EGGGDSSASSPTEEEQEQGEMS(0.936)ACS(0.936)DEGT(0.128)AQEGK	0	2	1	3	1213.09	0.66909	58.262	11097	27.63	27.63	55.349	11.343	K20101113_NU_PM_Rep01_pSTY_LbTC3_Mba_HaTC1_SCX_fxn01	IPI00281011	MARCKS-related protein	P28667;B2KGE6
IPI00654192	Putative uncharacterized protein		442	S(0.5)LSFSEPQQPPPTVK_1	0	1	1	nd	nd	-2.06591	0.0336913	nd	nd	nd	-2.06591	_S(ph)LSFSEPQQPPPTVK_	S(0.677)LS(0.323)FSEPQQPPPTVK	0	1	0	2	861.411	-1.7801	82.454	12235	30.65	30.65	123.89	3.2158	K20101122_NU_PM_Rep02_pSTY_Lab_MaTC1_HbTC3_SCX_fxn03	IPI00654192	zinc finger protein 395	Q3U227
IPI00875692	Excision repair cross-complementing rodent repair deficiency, complementation group 5;DNA repair protein complementing XP-G cells homolog;Xeroderma pigmentosum group G-complementing protein homolog;DNA excision repair protein ERCC-5;Ercc5 protein	571;572	565	CNSSRLS(1.0)S(1.0)DDETEGGQNPAPK_2	2	2	4	nd	nd	-2.0634	0.0338564	-2.12668	-2.00012	-2.36128	-1.85202	_CNSSRLS(ph)S(ph)DDETEGGQNPAPK_	CNS(0.001)S(0.001)RLS(0.999)S(1)DDETEGGQNPAPK	0	2	0	2	1204.96	-0.071338	50.353	8080	51.24	51.24	133.17	32.801	K20101122_NU_PM_Rep02_pSTY_Lab_MaTC1_HbTC3_SCX_fxn07	IPI00875692;IPI00310463;IPI00460333	excision repair cross-complementing rodent repair deficiency, complementation group 5;DNA repair protein complementing XP-G cells homolog;Ercc5 protein (Fragment)	B2RUC3;Q3TPQ3;Q3TUN4;Q3TUT3;Q3UV64;P35689;Q6P9Q0
IPI00125971	26S protease regulatory subunit S10B;Proteasome 26S subunit ATPase 6;Proteasome subunit p42	244	242	RFS(1.0)EGTSADREIQR_1	2	0	2	0.391306	-2.45397	-2.06266	0.0339048	-0.77887	nd	-3.34646	nd	_RFS(ph)EGTSADREIQR_	RFS(0.789)EGT(0.185)S(0.026)ADREIQR	0	1	0	3	577.932	0.12248	53.383	10810	12.36	12.36	24.777	6.2999	K20101113_NU_PM_Rep01_pSTY_LbTC3_Mba_HaTC1_SCX_fxn12	IPI00125971	26S protease regulatory subunit S10B	P62334;Q14AQ1;Q8QZS9
IPI00344090	RNA methyltransferase-like protein 1	42	40	VLS(1.0)PSGQVEER_1	2	2	4	nd	nd	-2.06169	0.0339691	-2.10688	-2.70513	-1.74551	-2.0165	_VLS(ph)PSGQVEER_	VLS(0.999)PS(0.001)GQVEER	0	1	0	2	640.798	0.63517	60.176	12611	15.89	15.89	58.509	28.512	K20101113_NU_PM_Rep01_pSTY_LbTC3_Mba_HaTC1_SCX_fxn05	IPI00344090	RNA methyltransferase-like protein 1	Q5ND52
IPI00309015	Protein GPR107	537	533	VKKVS(1.0)NGAVEPQGSWEGTA_1	2	1	3	nd	nd	-2.06163	0.0339732	-2.06163	-3.30513	-1.98608	nd	_VKKVS(ph)NGAVEPQGSWEGTA_	VKKVS(1)NGAVEPQGSWEGTA	0	1	0	2	1012.48	0.91466	66.346	15495	38.26	38.26	146.92	117.25	K20101113_NU_PM_Rep01_pSTY_LbTC3_Mba_HaTC1_SCX_fxn11	IPI00309015	Protein GPR107	Q8BUV8;Q148Z6;Q3U3Y0;Q3UQH1
IPI00228694	Synaptotagmin-like protein 5	211	209	SYS(1.0)LDLDSQNLQSFK_1	2	0	2	-1.9356	-0.125768	-2.06137	0.0339901	-2.1544	nd	-1.96834	nd	_SYS(ph)LDLDSQNLQSFK_	S(0.085)Y(0.037)S(0.878)LDLDSQNLQSFK	0	1	0	2	912.906	0.66149	105.02	21763	43.75	43.75	147.5	10.147	K20101113_NU_PM_Rep01_pSTY_LbTC3_Mba_HaTC1_SCX_fxn04	IPI00228694;IPI00336485	Isoform 1 of Synaptotagmin-like protein 5;Isoform 2 of Synaptotagmin-like protein 5	Q80T23-1;Q80T23;A2AF58;Q80T23-2;Q80T23
IPI00320303	Nuclear pore complex protein Nup133;Nucleoporin Nup133;133 kDa nucleoporin	37	34	RGLS(1.0)LGSAVNSPVLFSPAGR_1	0	2	2	-0.123835	-1.93703	-2.06087	0.0340235	nd	-2.39593	nd	-1.72581	_RGLS(ph)LGSAVNSPVLFSPAGR_	RGLS(0.895)LGS(0.105)AVNSPVLFSPAGR	0	1	0	3	689.025	0.044124	104.89	24730	28.4	28.4	100.53	9.2966	K20101122_NU_PM_Rep02_pSTY_Lab_MaTC1_HbTC3_SCX_fxn09	IPI00320303	Nuclear pore complex protein Nup133	Q8R0G9;Q8CDZ5
IPI00137612	Surfeit locus protein 6;Surfeit gene 6	97	91	GLSSLGS(1.0)PKDSQGTAR_1	2	0	2	-2.12706	0.0662645	-2.0608	0.0340281	-2.25227	nd	-1.86933	nd	_GLSSLGS(ph)PKDSQGTAR_	GLS(0.002)S(0.013)LGS(0.985)PKDSQGTAR	0	1	0	2	820.886	-0.37187	53.812	10585	15.13	15.13	70.232	18.873	K20101113_NU_PM_Rep01_pSTY_LbTC3_Mba_HaTC1_SCX_fxn10	IPI00137612;IPI00754495	Surfeit locus protein 6;Surfeit gene 6	P70279;Q3V1X4;A2ALA0
IPI00480363	ETS translocation variant 1;Protein ER81;Putative uncharacterized protein	198	196	QLS(1.0)EPCNSFPPLPTMPR_1	2	2	4	nd	nd	-2.05812	0.0342054	-1.54495	-3.5655	-1.37627	-2.5713	_QLS(ph)EPCNSFPPLPTMPR_	QLS(0.982)EPCNS(0.018)FPPLPTMPR	0	1	0	3	684.309	0.50676	106.36	18481	13.43	13.43	77.455	17.437	K20101122_NU_PM_Rep02_pSTY_Lab_MaTC1_HbTC3_SCX_fxn03	IPI00480363;IPI00407386;IPI00943406	similar to ets-related protein ER81;ETS translocation variant 1;ets variant gene 1 isoform b	P41164;Q549J8;Q8CCR6
IPI00407835;IPI00761937	Ubiquitin-associated protein 2-like;MKIAA0144 protein	478	447	QAFTPSSTMMEVFLQEKPPAVATSTAAPPPPS(1.0)SPLPSK_1	0	2	2	nd	nd	-2.05533	0.0343913	nd	-2.72004	nd	-1.39063	_QAFTPSSTMMEVFLQEKPPAVATSTAAPPPPS(ph)SPLPSK_	QAFTPSSTMMEVFLQEKPPAVATSTAAPPPPS(0.786)S(0.208)PLPS(0.006)K	0	1	0	4	1001.99	-0.27303	109.11	25705	16.11	16.11	59.738	5.7768	K20101122_NU_PM_Rep02_pSTY_Lab_MaTC1_HbTC3_SCX_fxn06	IPI00407835;IPI00761299;IPI00889845;IPI00889927;IPI00761937;IPI00622375;IPI00761172	Isoform 5 of Ubiquitin-associated protein 2-like;Isoform 3 of Ubiquitin-associated protein 2-like;Nice-4 protein homolog isoform 2;Nice-4 protein homolog isoform 6;Isoform 1 of Ubiquitin-associated protein 2-like;Isoform 4 of Ubiquitin-associated protein 2-like;Isoform 2 of Ubiquitin-associated protein 2-like	Q80X50-5;Q80X50;Q80X50-3;Q80X50;Q80U73;Q8BJ53;Q80X50-1;Q80X50;Q3TSB0;Q8BKR4;Q8BZ69;Q80X50-4;Q80X50;Q812D5;Q80X50-2;Q80X50;Q812D4
IPI00380722	Large proline-rich protein BAT2;HLA-B-associated transcript 2	454	452	KQS(1.0)SSEISLAVER_1	2	0	2	-0.0870601	-1.96735	-2.05441	0.0344531	-2.42727	nd	-1.68154	nd	_KQS(ph)SSEISLAVER_	KQS(0.997)S(0.003)SEISLAVER	0	1	0	2	757.367	0.34609	68.673	15339	52.54	52.54	120.82	25.916	K20101113_NU_PM_Rep01_pSTY_LbTC3_Mba_HaTC1_SCX_fxn10	IPI00380722	Large proline-rich protein BAT2	Q7TSC1;Q5DTJ4;Q9CRP0;Q9CRP1;Q9CRU5
IPI00331743	Serine/threonine-protein kinase SIK1;Salt-inducible protein kinase 1;Serine/threonine-protein kinase SNF1-like kinase 1;HRT-20;Myocardial SNF1-like kinase	577	575	RAS(1.0)DTSLTQGLK_1	2	0	2	nd	nd	-2.05439	0.034454	-0.759266	nd	-3.34952	nd	_RAS(ph)DTSLTQGLK_	RAS(0.924)DT(0.05)S(0.027)LTQGLK	0	1	0	2	678.83	0.16603	56.589	11838	32.76	32.76	100.94	12.675	K20101122_NU_PM_Rep02_pSTY_Lab_MaTC1_HbTC3_SCX_fxn11	IPI00331743	Serine/threonine-protein kinase SIK1	Q60670;Q571I6;Q8C313
IPI00405836	SH3 domain-binding protein 4	245	242	RSYS(1.0)LSELSVLQAK_1	2	2	4	nd	nd	-2.052	0.0346146	-1.41273	-1.92921	-2.25387	-2.17478	_RSYS(ph)LSELSVLQAK_	RSYS(0.999)LSELSVLQAK	0	1	0	2	830.919	0.21254	96.122	23552	41.16	41.16	137.35	35.822	K20101122_NU_PM_Rep02_pSTY_Lab_MaTC1_HbTC3_SCX_fxn10	IPI00405836	SH3 domain-binding protein 4	Q921I6
IPI00121300	RNA-binding protein Musashi homolog 1		1	METDAPQPGLAS(0.5)PDS(0.5)PHDPCK_1	2	0	2	nd	nd	-2.05183	0.0346257	-1.97311	nd	-2.13056	nd	_(ac)M(ox)ETDAPQPGLAS(ph)PDSPHDPCK_	METDAPQPGLAS(0.5)PDS(0.5)PHDPCK	1	1	1	2	1194.48	-0.31185	70.47	9861	36.27	36.27	92.082	0	K20101113_NU_PM_Rep01_pSTY_LbTC3_Mba_HaTC1_SCX_fxn03	IPI00121300	Isoform 1 of RNA-binding protein Musashi homolog 1	Q61474-1;Q61474
IPI00123755	Chromobox protein homolog 5;Heterochromatin protein 1 homolog alpha	93	91	KSS(1.0)FSNSADDIKSK_1	2	0	2	0.8108	-2.85963	-2.04883	0.0348274	-2.00928	nd	-2.08839	nd	_KSS(ph)FSNSADDIKSK_	KS(0.038)S(0.924)FS(0.038)NSADDIKSK	0	1	0	2	797.361	0.24969	38.57	7397	46.9	46.9	141.14	13.84	K20101113_NU_PM_LbTC3_Mba_HaTC1_SCXproteome_fxn15	IPI00123755	Chromobox protein homolog 5	Q61686
IPI00279669	Zinc finger protein 260		106	PSESKKTPVPMT(0.5)TTVR_1	2	0	2	nd	nd	-2.04082	0.0353715	-2.40334	nd	-1.6783	nd	_PSESKKTPVPMT(ph)TTVR_	PSESKKTPVPMT(0.686)T(0.157)T(0.157)VR	0	1	0	3	613.641	2.8415	91.435	16906	12.12	12.12	46.419	6.3999	K20101113_NU_PM_LbTC3_Mba_HaTC1_SCXproteome_fxn02	IPI00279669	Zinc finger protein 260	Q62513;Q62517
IPI00649115	E3 ubiquitin-protein ligase NEDD4-like;Nedd4-2;NEDD4.2	475	475	S(1.0)LSSPTVTLSAPLEGAK_1	0	2	2	-0.9785	-1.06225	-2.04075	0.0353759	nd	-1.5907	nd	-2.49081	_S(ph)LSSPTVTLSAPLEGAK_	S(0.955)LS(0.045)SPTVTLSAPLEGAK	0	1	0	2	869.437	0.093221	97.649	16024	44.53	44.53	100.32	13.287	K20101122_NU_PM_Rep02_pSTY_Lab_MaTC1_HbTC3_SCX_fxn03	IPI00649115;IPI00404545;IPI00469332	Isoform 1 of E3 ubiquitin-protein ligase NEDD4-like;Isoform 3 of E3 ubiquitin-protein ligase NEDD4-like;Isoform 2 of E3 ubiquitin-protein ligase NEDD4-like	Q8CFI0-1;Q8CFI0;Q8CFI0-3;Q8CFI0;Q3TQK9;Q8CFI0-2;Q8CFI0
IPI00116112	Dynactin subunit 2;Dynactin complex 50 kDa subunit;50 kDa dynein-associated polypeptide;p50 dynamitin;Growth cone membrane protein 23-48K	83	79	TGYES(1.0)GDYEMLGEGLGVKETPQQK_1	2	2	4	0.0335732	-2.07035	-2.03678	0.0356483	-1.97708	-1.73778	-2.09647	-2.85366	_TGYES(ph)GDYEMLGEGLGVKETPQQK_	T(0.002)GY(0.002)ES(0.983)GDY(0.013)EMLGEGLGVKETPQQK	0	1	0	3	899.398	-1.7716	95.568	20230	28.02	28.02	128.27	18.752	K20101122_NU_PM_Rep02_pSTY_Lab_MaTC1_HbTC3_SCX_fxn08	IPI00116112	Dynactin subunit 2	Q99KJ8;Q3TPZ5
IPI00880430	Histone arginine demethylase JMJD6;JmjC domain-containing protein 6;Jumonji domain-containing protein 6;Protein PTDSR;Phosphatidylserine receptor;Apoptotic cell clearance receptor PtdSerR;Jumonji domain containing 6	417	396	TCSMVGNGDTTSQDDCVSKERS(1.0)SSR_2	2	0	2	-0.935855	-1.1006	-2.03646	0.0356702	-2.20052	nd	-1.8724	nd	_TCSMVGNGDTTSQDDCVS(ph)KERS(ph)SSR_	TCSMVGNGDT(0.001)T(0.001)S(0.001)QDDCVS(0.381)KERS(0.853)S(0.382)S(0.382)R	0	2	0	3	975.368	-0.46835	53.695	10655	10.68	10.68	78.936	0	K20101113_NU_PM_Rep01_pSTY_LbTC3_Mba_HaTC1_SCX_fxn10	IPI00880430;IPI00911173	Phosphatidylserine receptor, isoform CRA_d;Jumonji domain containing 6	Q9ERI5-1;Q9ERI5;B2WTI2;B4E3X7
IPI00756093	Ribonuclease P/MRP protein subunit POP5	159	145	SCLLDREPVEELSDS(1.0)AGEEVAEAME_1	0	2	2	nd	nd	-2.03316	0.0358976	nd	-1.9662	nd	-2.10012	_SCLLDREPVEELSDS(ph)AGEEVAEAM(ox)E_	SCLLDREPVEELS(0.001)DS(0.999)AGEEVAEAME	0	1	1	2	1431.09	-0.42162	104.3	21467	58.8	58.8	139.1	31.639	K20101122_NU_PM_Rep02_pSTY_Lab_MaTC1_HbTC3_SCX_fxn04	IPI00756093	Ribonuclease P/MRP protein subunit POP5	Q9DB28
IPI00380471	Ras-specific guanine nucleotide-releasing factor RalGPS2;RalA exchange factor RalGPS2;Ral GEF with PH domain and SH3-binding motif 2	368	366	SAT(1.0)FPNAGPR_1	2	2	4	nd	nd	-2.03295	0.0359122	-1.95464	-2.4579	-1.58786	-2.11126	_SAT(ph)FPNAGPR_	S(0.011)AT(0.989)FPNAGPR	0	1	0	2	549.242	0.16053	58.801	12075	29.89	29.89	62.998	19.54	K20101113_NU_PM_Rep01_pSTY_LbTC3_Mba_HaTC1_SCX_fxn05	IPI00380471;IPI00885611;IPI00403905;IPI00885790	Isoform 1 of Ras-specific guanine nucleotide-releasing factor RalGPS2;Isoform 4 of Ras-specific guanine nucleotide-releasing factor RalGPS2;Isoform 3 of Ras-specific guanine nucleotide-releasing factor RalGPS2;Isoform 2 of Ras-specific guanine nucleotide-releasing factor RalGPS2	Q9ERD6-1;Q9ERD6;Q8C134;Q9ERD6-4;Q9ERD6;Q9ERD6-3;Q9ERD6;Q9ERD6-2;Q9ERD6
IPI00338178	Fos-related antigen 2;Putative uncharacterized protein		1	MYQDYPGNFDTS(0.5)S(0.5)RGSSGS(0.5)PAHAESYSSGGGGQQK_3	2	0	2	nd	nd	-2.03274	0.0359271	-2.11375	nd	-1.95172	nd	_(ac)MYQDYPGNFDTS(ph)S(ph)RGSSGS(ph)PAHAESYSSGGGGQQK_	MY(0.001)QDY(0.003)PGNFDT(0.091)S(0.601)S(0.601)RGS(0.393)S(0.308)GS(0.587)PAHAES(0.093)Y(0.218)S(0.075)S(0.029)GGGGQQK	1	3	0	3	1293.82	-0.18042	95.567	20247	15.67	15.67	52.701	5.5992	K20101113_NU_PM_Rep01_pSTY_LbTC3_Mba_HaTC1_SCX_fxn01	IPI00338178;IPI00387251	Fos-related antigen 2;fos-like antigen 2	P47930;Q3UKX7;Q8C231
IPI00473912;IPI00816882	PERQ amino acid-rich with GYF domain-containing protein 2;GRB10-interacting GYF protein 2;Trinucleotide repeat-containing gene 15 protein;Putative uncharacterized protein	26	17	ALSSGGSITS(1.0)PPLSPALPK_1	2	2	4	nd	nd	-2.03148	0.0360145	-1.95997	-1.9861	-2.07685	-2.90301	_ALSSGGSITS(ph)PPLSPALPK_	ALSSGGSIT(0.004)S(0.993)PPLS(0.004)PALPK	0	1	0	2	930.479	0.1833	95.491	18964	44.85	44.85	146.92	24.357	K20101122_NU_PM_Rep02_pSTY_Lab_MaTC1_HbTC3_SCX_fxn04	IPI00473912;IPI00816882;IPI00652960	Isoform 1 of PERQ amino acid-rich with GYF domain-containing protein 2;GRB10 interacting GYF protein 2 isoform b;Putative uncharacterized protein (Fragment)	Q6Y7W8-1;Q6Y7W8;Q6Y7W8-2;Q6Y7W8;Q8C585;Q3TUA5
IPI00751628	Zinc finger, C3H1-type containing	812	804	TSSSSPANS(1.0)DVEMDGIGR_2	0	2	2	nd	nd	-2.03115	0.036037	nd	-2.33332	nd	-1.72898	_T(ph)SSSSPANS(ph)DVEMDGIGR_	T(0.307)S(0.183)S(0.183)S(0.216)S(0.171)PANS(0.939)DVEMDGIGR	0	2	0	2	985.366	0.51259	77.531	15963	49.08	49.08	104.52	2.284	K20101122_NU_PM_Rep02_pSTY_Lab_MaTC1_HbTC3_SCX_fxn01	IPI00751628	proline/serine-rich coiled-coil 2	B2RT41;Q3TTC3;Q6A049;Q6P7T8;Q8K082
IPI00269461	Dual specificity protein phosphatase 15;Dual specificity protein phosphatase T-DSP10		177	QGSATSAASATTASSAAEGTLQR_1	0	2	2	nd	nd	-2.03098	0.036049	nd	-2.34725	nd	-1.7147	_QGSATSAAS(ph)ATTASSAAEGTLQR_	QGS(0.048)AT(0.048)S(0.048)AAS(0.404)AT(0.404)T(0.048)ASSAAEGTLQR	0	1	0	3	735.332	0.12496	73.912	10288	44.28	44.28	114.2	0	K20101122_NU_PM_Rep02_pSTY_Lab_MaTC1_HbTC3_SCX_fxn03	IPI00269461	Isoform 1 of Dual specificity protein phosphatase 15	Q8R4V2-1;Q8R4V2
IPI00123755	Chromobox protein homolog 5;Heterochromatin protein 1 homolog alpha		91	KSSFSNSADDIK_1	2	2	4	0.8108	-2.84061	-2.02981	0.03613	-1.7598	-2.29983	-1.34175	-5.02719	_KS(ph)SFSNSADDIK_	KS(0.48)S(0.48)FS(0.04)NSADDIK	0	1	0	3	460.201	0.2956	43.798	8196	32.3	32.3	84.823	0	K20101122_NU_PM_Rep02_pSTY_Lab_MaTC1_HbTC3_SCX_fxn11	IPI00123755	Chromobox protein homolog 5	Q61686
IPI00114399	RUN domain-containing protein 3A;Rap2-interacting protein 8	428	422	SLASFKS(1.0)NECLVSDSPEGSPALSPS_1	2	0	2	-0.113509	-1.91466	-2.02817	0.0362442	-1.76143	nd	-2.29491	nd	_SLASFKS(ph)NECLVSDSPEGSPALSPS_	S(0.133)LAS(0.096)FKS(0.771)NECLVSDSPEGSPALSPS	0	1	0	2	1323.59	-0.29007	98.938	16943	29.03	29.03	88.185	7.621	K20101113_NU_PM_Rep01_pSTY_LbTC3_Mba_HaTC1_SCX_fxn03	IPI00114399	Isoform 1 of RUN domain-containing protein 3A	O08576-1;O08576
IPI00123162	Ashwin	189;193	181	KSPSGPVKS(1.0)PPLS(1.0)PVGTTPVK_2	2	2	4	-1.06123	-0.966713	-2.02795	0.0362599	-1.5686	-2.53302	-1.7945	-2.26139	_KSPSGPVKS(ph)PPLS(ph)PVGTTPVK_	KS(0.01)PS(0.01)GPVKS(0.979)PPLS(0.999)PVGTTPVK	0	2	0	2	1110.56	0.94473	69.368	16462	27.61	27.61	100.37	19.782	K20101113_NU_PM_Rep01_pSTY_LbTC3_Mba_HaTC1_SCX_fxn11	IPI00123162	Ashwin	Q922M7
IPI00123007	60S ribosomal protein L31	59	56	EMGT(1.0)PDVR_1	1	0	1	-0.742514	-1.28489	-2.0274	0.0362977	-2.0274	nd	nd	nd	_EM(ox)GT(ph)PDVR_	EMGT(1)PDVR	0	1	1	2	500.694	-0.77386	16.752	1949	11.35	11.35	49.594	49.594	K20101113_NU_PM_Rep01_pSTY_LbTC3_Mba_HaTC1_SCX_fxn09	IPI00123007;IPI00677102;IPI00466822;IPI00469629;IPI00461413;IPI00625397	60S ribosomal protein L31;hypothetical protein isoform 1;hypothetical protein;15 kDa protein	P62900;Q5M9K9;Q9CY93
IPI00468702	Ras-related GTP-binding protein C;GTPase-interacting protein 2;TIB929		375	SCSHQTSAPSLK_1	2	0	2	nd	nd	-2.0273	0.0363047	-4.59484	nd	0.540237	nd	_SCS(ph)HQTSAPSLK_	S(0.057)CS(0.454)HQT(0.454)S(0.034)APSLK	0	1	0	2	691.792	0.08727	13.907	1382	18.65	18.65	76.318	0	K20101113_NU_PM_Rep01_pSTY_LbTC3_Mba_HaTC1_SCX_fxn10	IPI00468702	Isoform 1 of Ras-related GTP-binding protein C	Q99K70-1;Q99K70
IPI00875286		40	35	LLGVVS(1.0)PVK_1	2	2	4	nd	nd	-2.02678	0.0363414	-2.12171	-2.0745	-1.97906	-1.22385	_LLGVVS(ph)PVK_	LLGVVS(1)PVK	0	1	0	2	496.283	-0.9348	77.722	19608	13.03	13.03	56.309	56.309	K20101113_NU_PM_LbTC3_Mba_HaTC1_SCXproteome_fxn04	IPI00875286	74 kDa protein
IPI00761526	Rltpr protein;Leucine-rich repeat-containing protein 16C;RGD, leucine-rich repeat, tropomodulin and proline-rich containing protein		654	RT(0.5)S(0.5)PAPDILSLPEDPCLGPR_1	2	2	4	0.583704	-2.61034	-2.02663	0.0363515	-0.608161	-3.4451	-0.22109	-4.1604	_RT(ph)SPAPDILSLPEDPCLGPR_	RT(0.499)S(0.499)PAPDILS(0.002)LPEDPCLGPR	0	1	0	3	757.699	0.22827	102.39	23971	26.37	26.37	82.295	0	K20101122_NU_PM_Rep02_pSTY_Lab_MaTC1_HbTC3_SCX_fxn09	IPI00761526;IPI00355099;IPI00889268	Rltpr protein;Isoform 2 of Leucine-rich repeat-containing protein 16C;Isoform 1 of Leucine-rich repeat-containing protein 16C	Q14BI8;Q3V3V9-2;Q3V3V9;Q3V3V9-1;Q3V3V9
IPI00112219	Prospero homeobox protein 1;Homeobox prospero-like protein PROX1	291;295	288	AQDS(1.0)VGRS(1.0)DNEMCELDPGQFIDR_2	2	2	4	-1.73208	-0.292193	-2.02427	0.0365166	-2.25841	-1.41572	-2.53397	-1.79014	_AQDS(ph)VGRS(ph)DNEMCELDPGQFIDR_	AQDS(1)VGRS(1)DNEMCELDPGQFIDR	0	2	0	3	933.698	0.36582	106	22018	25.68	25.68	94.625	94.625	K20101122_NU_PM_Rep02_pSTY_Lab_MaTC1_HbTC3_SCX_fxn04	IPI00112219	Prospero homeobox protein 1	P48437
IPI00515330	Septin-9;SL3-3 integration site 1 protein;Septin 9		23	SFEVEEIEPPNS(0.5)T(0.5)PPRRVQTPLLR_1	2	0	2	-2.74283	0.719601	-2.02323	0.0365895	-2.32887	nd	-1.7176	nd	_SFEVEEIEPPNS(ph)TPPRRVQTPLLR_	SFEVEEIEPPNS(0.5)T(0.5)PPRRVQT(0.001)PLLR	0	1	0	3	957.818	-0.1621	93.987	24402	15.41	15.41	75.589	0	K20101113_NU_PM_Rep01_pSTY_LbTC3_Mba_HaTC1_SCX_fxn11	IPI00515330;IPI00457611;IPI00648786	Isoform 3 of Septin-9;Isoform 1 of Septin-9;Septin 9	Q80UG5-3;Q80UG5;Q80UG5-1;Q80UG5;A2A6U3;Q3TDR9
IPI00162942	39S ribosomal protein L37, mitochondrial;MRP-L37	202	201	RT(1.0)SAQNCTLATTWNR_1	0	2	2	nd	nd	-2.02176	0.036693	nd	-2.40381	nd	-1.63971	_RT(ph)SAQNCTLATTWNR_	RT(0.814)S(0.093)AQNCT(0.093)LATTWNR	0	1	0	3	620.612	-0.35228	68.829	15773	28.15	28.15	77.654	9.4316	K20101122_NU_PM_Rep02_pSTY_Lab_MaTC1_HbTC3_SCX_fxn11	IPI00162942	39S ribosomal protein L37, mitochondrial	Q921S7;B1AS38
IPI00469392	Reticulon-4;Neurite outgrowth inhibitor	489	481	AQIITEKTS(1.0)PK_1	2	2	4	-1.75847	-0.263003	-2.02148	0.0367131	-2.02484	-2.14756	-2.01811	-2.01279	_AQIITEKTS(ph)PK_	AQIIT(0.001)EKT(0.071)S(0.928)PK	0	1	0	2	648.334	-0.60313	16.478	1926	17.46	17.46	69.667	11.158	K20101113_NU_PM_Rep01_pSTY_LbTC3_Mba_HaTC1_SCX_fxn10	IPI00469392;IPI00270767	Isoform 1 of Reticulon-4;Isoform 2 of Reticulon-4	Q99P72-2;Q99P72;Q99P72-3;Q99P72
IPI00122038	Probable ATP-dependent RNA helicase DDX27;DEAD box protein 27	23;25	10	TIGENDEVPVEPES(1.0)DS(1.0)GDEEEEGPIVLGR_2	2	2	4	-1.81196	-0.207563	-2.01953	0.0368506	-1.86286	-1.44181	-2.17619	-2.5206	_TIGENDEVPVEPES(ph)DS(ph)GDEEEEGPIVLGR_	T(0.011)IGENDEVPVEPES(0.99)DS(0.999)GDEEEEGPIVLGR	0	2	0	2	1629.17	0.49455	108.06	23702	32.62	32.62	60.097	19.879	K20101122_NU_PM_Rep02_pSTY_Lab_MaTC1_HbTC3_SCX_fxn01	IPI00122038;IPI00230236	Isoform 1 of Probable ATP-dependent RNA helicase DDX27;MCG14602, isoform CRA_c	Q921N6-1;Q921N6;Q921N6-2;Q921N6;Q3UUG2
IPI00649115	E3 ubiquitin-protein ligase NEDD4-like;Nedd4-2;NEDD4.2		475	SLSSPTVTLSAPLEGAKDSPIR_1	2	0	2	-0.9785	-1.0398	-2.0183	0.0369376	-1.90328	nd	-2.13331	nd	_S(ph)LSSPTVTLSAPLEGAKDSPIR_	S(0.299)LS(0.222)S(0.222)PT(0.222)VT(0.034)LS(0.001)APLEGAKDSPIR	0	1	0	2	1153.59	0.26834	97.351	21723	17.71	17.71	62.565	1.2948	K20101113_NU_PM_Rep01_pSTY_LbTC3_Mba_HaTC1_SCX_fxn08	IPI00649115;IPI00404545;IPI00469332	Isoform 1 of E3 ubiquitin-protein ligase NEDD4-like;Isoform 3 of E3 ubiquitin-protein ligase NEDD4-like;Isoform 2 of E3 ubiquitin-protein ligase NEDD4-like	Q8CFI0-1;Q8CFI0;Q8CFI0-3;Q8CFI0;Q3TQK9;Q8CFI0-2;Q8CFI0
IPI00751628	Zinc finger, C3H1-type containing	808;812	804	TSSSS(1.0)PANS(1.0)DVEMDGIGR_2	0	2	2	nd	nd	-2.01601	0.0370997	nd	-2.17841	nd	-1.85361	_TSSSS(ph)PANS(ph)DVEM(ox)DGIGR_	T(0.009)S(0.046)S(0.046)S(0.046)S(0.852)PANS(1)DVEMDGIGR	0	2	1	2	993.363	0.10518	63.72	12473	46.21	46.21	150.03	12.656	K20101122_NU_PM_Rep02_pSTY_Lab_MaTC1_HbTC3_SCX_fxn01	IPI00751628	proline/serine-rich coiled-coil 2	B2RT41;Q3TTC3;Q6A049;Q6P7T8;Q8K082
IPI00480490	Mitochondrial tumor suppressor 1 homolog;Angiotensin-II type 2 receptor-interacting protein;AT2 receptor-binding protein;Coiled-coiled tumor suppressor gene 1 protein	1204;1208	1198	NSGSFSS(1.0)PSIS(1.0)PR_2	2	2	4	nd	nd	-2.01471	0.0371923	-1.67731	-2.35211	-1.56925	-2.48578	_NSGSFSS(ph)PSIS(ph)PR_	NSGSFS(0.017)S(0.805)PS(0.179)IS(0.999)PR	0	2	0	2	741.787	-0.74447	71.356	14302	61.86	61.86	76.09	6.535	K20101113_NU_PM_Rep01_pSTY_LbTC3_Mba_HaTC1_SCX_fxn01	IPI00480490;IPI00407613;IPI00460710;IPI00475231	Isoform 1 of Microtubule-associated tumor suppressor 1 homolog;Isoform 4 of Microtubule-associated tumor suppressor 1 homolog;Isoform 2 of Microtubule-associated tumor suppressor 1 homolog;Isoform 3 of Microtubule-associated tumor suppressor 1 homolog	Q5HZI1-1;Q5HZI1;Q5HZI1-4;Q5HZI1;Q5HZI1-2;Q5HZI1;Q5HZI1-3;Q5HZI1;Q8K0Q3
IPI00331361	Myb-binding protein 1A;Myb-binding protein of 160 kDa;Putative uncharacterized protein	6	2	AEMKS(1.0)PTKAEPATPAEAAQSDR_1	2	2	4	-1.71205	-0.300553	-2.0126	0.0373426	-2.18622	-2.43689	-1.83898	-1.43459	_(ac)AEM(ox)KS(ph)PTKAEPATPAEAAQSDR_	AEMKS(0.99)PT(0.01)KAEPATPAEAAQSDR	1	1	1	3	808.696	-0.030943	55.37	8873	53.1	53.1	139.3	20.074	K20101122_NU_PM_Rep02_pSTY_Lab_MaTC1_HbTC3_SCX_fxn08	IPI00331361;IPI00652799	Myb-binding protein 1A;Putative uncharacterized protein	Q7TPV4;A0JLT5;Q3U2W2;Q3TLF6
IPI00153975	E3 SUMO-protein ligase PIAS3;Protein inhibitor of activated STAT protein 3;Putative uncharacterized protein	585	583	SST(1.0)PAPPPGR_1	0	2	2	nd	nd	-2.00998	0.0375302	nd	-1.32372	nd	-2.69624	_SST(ph)PAPPPGR_	S(0.105)S(0.065)T(0.83)PAPPPGR	0	1	0	2	523.737	0.15287	13.575	1075	16.13	16.13	62.998	8.9734	K20101122_NU_PM_Rep02_pSTY_Lab_MaTC1_HbTC3_SCX_fxn05	IPI00153975;IPI00480323;IPI00117661;IPI00876189	Isoform 1 of E3 SUMO-protein ligase PIAS3;Isoform 2 of E3 SUMO-protein ligase PIAS3;Isoform 3 of E3 SUMO-protein ligase PIAS3;Putative uncharacterized protein	O54714-1;O54714;O54714-2;O54714;O54714-3;O54714;Q3TM95;Q3UYT2
IPI00137612	Surfeit locus protein 6;Surfeit gene 6	101	91	GLSSLGSPKDS(1.0)QGTAR_1	2	0	2	-2.12706	0.117385	-2.00968	0.0375518	-2.30229	nd	-1.71707	nd	_GLSSLGSPKDS(ph)QGTAR_	GLSS(0.001)LGS(0.035)PKDS(0.956)QGT(0.008)AR	0	1	0	3	547.593	-0.36047	53.813	10696	16.33	16.33	47.469	14.348	K20101113_NU_PM_Rep01_pSTY_LbTC3_Mba_HaTC1_SCX_fxn10	IPI00137612;IPI00754495	Surfeit locus protein 6;Surfeit gene 6	P70279;Q3V1X4;A2ALA0
IPI00652987	DEAD (Asp-Glu-Ala-Asp) box polypeptide 21;Putative uncharacterized protein;DEAD (Asp-Glu-Ala-Asp) box polypeptide 21, isoform CRA_b;Nucleolar RNA helicase 2;Nucleolar RNA helicase II;Nucleolar RNA helicase Gu;RH II/Gu;Gu-alpha;DEAD box protein 21	118	111	EIITEEPS(1.0)EEEADMPKPK_1	2	2	4	-1.35308	-0.656493	-2.00958	0.037559	-1.98456	-1.83529	-2.03459	-2.55306	_EIITEEPS(ph)EEEADMPKPK_	EIITEEPS(1)EEEADMPKPK	0	1	0	2	1076.47	-0.3211	76.385	16046	48.81	48.81	140.37	67.305	K20101122_NU_PM_Rep02_pSTY_Lab_MaTC1_HbTC3_SCX_fxn09	IPI00652987;IPI00120691	DEAD (Asp-Glu-Ala-Asp) box polypeptide 21;Nucleolar RNA helicase 2	Q3TVJ3;Q3ULC7;Q6PCP0;Q8K2L4;Q9CSR3;Q9CWZ5;Q9JIK5
IPI00461626	Proline-rich transmembrane protein 3	865	863	CRS(1.0)LTEVCLR_1	2	2	4	nd	nd	-2.00887	0.0376095	-2.30997	-2.17536	-1.84239	-1.67091	_CRS(ph)LTEVCLR_	CRS(0.953)LT(0.047)EVCLR	0	1	0	2	687.307	0.15953	66.786	15086	19.42	19.42	62.998	13.028	K20101122_NU_PM_Rep02_pSTY_Lab_MaTC1_HbTC3_SCX_fxn11	IPI00461626	Proline-rich transmembrane protein 3	Q6PE13
IPI00417140	Protein arginine N-methyltransferase 3;Heterogeneous nuclear ribonucleoprotein methyltransferase-like protein 3;Putative uncharacterized protein	22;24	11	GAELGPEPLELS(1.0)DS(1.0)GDDAGWEDEDADTEPAHGR_2	2	2	4	-1.96546	-0.043361	-2.00882	0.0376136	-1.53832	-2.10735	-1.91029	-2.34321	_GAELGPEPLELS(ph)DS(ph)GDDAGWEDEDADTEPAHGR_	GAELGPEPLELS(1)DS(1)GDDAGWEDEDADTEPAHGR	0	2	0	3	1199.8	0.54053	106.65	24932	74.48	74.48	148.93	113.62	K20101122_NU_PM_Rep02_pSTY_Lab_MaTC1_HbTC3_SCX_fxn06	IPI00417140;IPI00262117;IPI00831336	Isoform 1 of Protein arginine N-methyltransferase 3;Isoform 2 of Protein arginine N-methyltransferase 3;Putative uncharacterized protein	Q922H1-1;Q922H1;Q922H1-2;Q922H1;Q3U2K1;Q8C1M0;Q9D8D8
IPI00458056	Nuclear cap-binding protein subunit 1;80 kDa nuclear cap-binding protein;NCBP 80 kDa subunit	21	20	KT(1.0)SDANETEDHLESLICK_1	0	2	2	-0.568775	-1.43969	-2.00847	0.0376389	nd	-1.92397	nd	-2.09296	_KT(ph)SDANETEDHLESLICK_	KT(0.904)S(0.096)DANETEDHLESLICK	0	1	0	3	723.984	-0.022383	86.587	19751	10	10	101.13	9.7313	K20101122_NU_PM_Rep02_pSTY_Lab_MaTC1_HbTC3_SCX_fxn12	IPI00458056	Nuclear cap-binding protein subunit 1	Q3UYV9;Q3TLK3
IPI00119727	Uncharacterized protein C21orf70 homolog	38	30	AVEPALPQS(1.0)PAGGAGAKDWTFVHNDIFAR_1	2	2	4	nd	nd	-2.00813	0.037663	-2.11404	-2.53915	-1.71545	-1.90222	_AVEPALPQS(ph)PAGGAGAKDWTFVHNDIFAR_	AVEPALPQS(1)PAGGAGAKDWTFVHNDIFAR	0	1	0	3	1034.83	0.3766	105.4	28209	30.72	30.72	97.997	49.61	K20101113_NU_PM_Rep01_pSTY_LbTC3_Mba_HaTC1_SCX_fxn11	IPI00119727	Uncharacterized protein C21orf70 homolog	P58468;Q8C2N1;Q8C660
IPI00757790	Cingulin;Cgn protein		213	GSPGALSSDSELPENPYSQVK_1	2	1	3	-1.04944	-0.957757	-2.00719	0.0377303	-2.00719	-2.18607	-1.13099	nd	_GSPGALS(ph)SDSELPENPYSQVK_	GSPGALS(0.487)S(0.487)DS(0.026)ELPENPYSQVK	0	1	0	2	1121.5	0.048278	91.405	14955	33.87	33.87	113.06	0	K20101113_NU_PM_Rep01_pSTY_LbTC3_Mba_HaTC1_SCX_fxn03	IPI00757790;IPI00896731;IPI00515242	cingulin;Cgn protein (Fragment)	P59242-2;P59242;P59242-1;P59242;Q32NZ7;Q5PPR0
IPI00314191	Carbonyl reductase [NADPH] 1;NADPH-dependent carbonyl reductase 1	30	28	KFS(1.0)GDVVLAAR_1	2	2	4	0.0594989	-2.0656	-2.0061	0.0378094	-2.44002	-1.72243	-1.7341	-2.27809	_KFS(ph)GDVVLAAR_	KFS(1)GDVVLAAR	0	1	0	2	621.816	0.38119	73.708	16842	24.57	24.57	122.28	122.28	K20101113_NU_PM_Rep01_pSTY_LbTC3_Mba_HaTC1_SCX_fxn10	IPI00314191	Carbonyl reductase [NADPH] 1	P48758;B2RXY7
IPI00751628	Zinc finger, C3H1-type containing	807;812	804	TSSS(1.0)SPANS(1.0)DVEMDGIGR_2	2	0	2	nd	nd	-2.00533	0.037865	-1.6402	nd	-2.37045	nd	_TSSS(ph)SPANS(ph)DVEMDGIGR_	T(0.024)S(0.015)S(0.015)S(0.776)S(0.177)PANS(0.993)DVEMDGIGR	0	2	0	2	985.366	0.44398	77.739	15849	37.5	37.5	108.77	6.534	K20101113_NU_PM_Rep01_pSTY_LbTC3_Mba_HaTC1_SCX_fxn01	IPI00751628	proline/serine-rich coiled-coil 2	B2RT41;Q3TTC3;Q6A049;Q6P7T8;Q8K082
IPI00108783	Neurofibromin;Neurofibromatosis-related protein NF-1;Neurofibromatosis 1	2523	2523	S(1.0)MSLDMGQPSQANTK_1	0	2	2	nd	nd	-2.00516	0.0378771	nd	-1.5457	nd	-2.46462	_S(ph)MSLDM(ox)GQPSQANTK_	S(0.979)MS(0.021)LDMGQPSQANTK	0	1	1	2	845.844	-0.0069198	57.898	8680	50.29	50.29	137.35	16.678	K20101122_NU_PM_Rep02_pSTY_Lab_MaTC1_HbTC3_SCX_fxn04	IPI00108783;IPI00223398;IPI00649393	Isoform 2 of Neurofibromin;Isoform 1 of Neurofibromin;Neurofibromatosis 1	Q04690-1;Q04690;B1AQE7;Q04690-2;Q04690;B1AQE8;Q3TYD2;Q8CCE8;Q5SYH9;Q8BQG3
IPI00420172	Arf-GAP domain and FG repeats-containing protein 1;Nucleoporin-like protein RIP;HIV-1 Rev-binding protein homolog		291	SSS(0.5)ADFGTFSTSQSHQTASTVSK_1	2	2	4	-0.843633	-1.15951	-2.00314	0.0380232	-2.83841	-1.79464	-2.0153	-1.99097	_SSS(ph)ADFGTFSTSQSHQTASTVSK_	S(0.178)S(0.15)S(0.671)ADFGTFSTSQSHQTASTVSK	0	1	0	3	810.015	-0.44153	72.436	13624	10.86	10.86	49.322	5.7559	K20101113_NU_PM_Rep01_pSTY_LbTC3_Mba_HaTC1_SCX_fxn08	IPI00420172;IPI00230359;IPI00420170;IPI00420171	Isoform 4 of Arf-GAP domain and FG repeats-containing protein 1;Isoform 1 of Arf-GAP domain and FG repeats-containing protein 1;Isoform 2 of Arf-GAP domain and FG repeats-containing protein 1;Isoform 3 of Arf-GAP domain and FG repeats-containing protein 1	Q8K2K6-4;Q8K2K6;Q8K2K6-1;Q8K2K6;Q8K2K6-2;Q8K2K6;Q8K2K6-3;Q8K2K6
IPI00762553	Bullous pemphigoid antigen 1, isoforms 1/2/3/4;Hemidesmosomal plaque protein;Dystonia musculorum protein		7184	S(0.5)ESNSSITATQPTLAK_1	2	0	2	-1.91466	-0.0859312	-2.00059	0.0382082	-2.09198	nd	-1.90921	nd	_S(ph)ESNSSITATQPTLAK_	S(0.631)ES(0.368)NSSITATQPTLAK	0	1	0	2	857.898	-0.0087958	67.831	11327	35.97	35.97	93.732	2.3404	K20101113_NU_PM_Rep01_pSTY_LbTC3_Mba_HaTC1_SCX_fxn04	IPI00762553;IPI00230690;IPI00230689	dystonin isoform b;Isoform 2 of Bullous pemphigoid antigen 1, isoforms 1/2/3/4;Isoform 1 of Bullous pemphigoid antigen 1, isoforms 1/2/3/4	Q91ZU6-1;Q91ZU6;Q91ZU6-2;Q91ZU6;A3KMF5;Q80VL5
IPI00153715	MKIAA1205 protein		1123	S(0.5)RPALSPLGDIDFCPPNPGPDGPR_1	0	2	2	nd	nd	-1.99973	0.038271	nd	-1.21079	nd	-2.78867	_S(ph)RPALSPLGDIDFCPPNPGPDGPR_	S(0.598)RPALS(0.402)PLGDIDFCPPNPGPDGPR	0	1	0	3	871.404	-0.27568	104.87	24796	29.96	29.96	130	1.7326	K20101122_NU_PM_Rep02_pSTY_Lab_MaTC1_HbTC3_SCX_fxn09	IPI00153715	proline rich 12	Q69ZN8;Q6PDJ2;Q8R3A6
IPI00223024	ATR-interacting protein;ATM and Rad3-related-interacting protein;Putative uncharacterized protein	14	12	KQS(1.0)GGLEPFPGLSR_1	2	2	4	nd	nd	-1.99663	0.0384971	-2.19059	-2.4681	-1.75825	-1.80267	_KQS(ph)GGLEPFPGLSR_	KQS(1)GGLEPFPGLSR	0	1	0	2	776.88	0.19505	85.241	20341	22.27	22.27	101.53	88.917	K20101122_NU_PM_Rep02_pSTY_Lab_MaTC1_HbTC3_SCX_fxn10	IPI00223024;IPI00918454;IPI00918375;IPI00653453	ATR-interacting protein;83 kDa protein;Putative uncharacterized protein	Q8BMG1;Q9CRN1;Q3T9R3
IPI00222868	Eukaryotic translation initiation factor 4E transporter;Eukaryotic translation initiation factor 4E nuclear import factor 1;Eukaryotic translation initiation factor 4E nuclear import factor 1, isoform CRA_a;Putative uncharacterized protein	351;352	346	S(0.5)GSRSS(1.0)S(1.0)LGST(0.5)PHEELER_4	0	2	2	nd	nd	-1.99652	0.0385057	nd	-1.82157	nd	-2.17146	_S(ph)GSRSS(ph)S(ph)LGST(ph)PHEELER_	S(0.7)GS(0.278)RS(0.028)S(0.994)S(0.999)LGS(0.317)T(0.683)PHEELER	0	4	0	2	1118.39	0.036592	69.347	12235	26.55	26.55	126.61	4.0469	K20101122_NU_PM_Rep02_pSTY_Lab_MaTC1_HbTC3_SCX_fxn02	IPI00222868;IPI00474592;IPI00113532;IPI00918503;IPI00880473;IPI00653544	eukaryotic translation initiation factor 4E nuclear import factor 1 isoform a;eukaryotic translation initiation factor 4E nuclear import factor 1 isoform b;Isoform 1 of Eukaryotic translation initiation factor 4E transporter;107 kDa protein;Eukaryotic translation initiation factor 4E nuclear import factor 1;Putative uncharacterized protein	Q9EST3-2;Q9EST3;Q8BTX7;Q8BY82;Q8CFW0;Q5NBZ5;Q9EST3-1;Q9EST3;A8Y5K6;Q3TS00
IPI00336324	Malate dehydrogenase, cytoplasmic;Cytosolic malate dehydrogenase	241	239	KLS(1.0)SAMSAAK_1	2	2	4	-0.868028	-1.12826	-1.99629	0.0385224	-4.26733	-2.44602	-1.54655	-1.54363	_KLS(ph)SAMSAAK_	KLS(0.95)S(0.05)AMSAAK	0	1	0	2	537.257	1.1153	13.377	1260	31.43	31.43	87.769	12.821	K20101113_NU_PM_Rep01_pSTY_LbTC3_Mba_HaTC1_SCX_fxn11	IPI00336324	Malate dehydrogenase, cytoplasmic	P14152
IPI00133444	AKT-interacting protein;Fused toes protein;FT1;Aktip protein	29	22	TLAGDVKT(1.0)SPPR_1	0	2	2	nd	nd	-1.99309	0.0387572	nd	-3.76467	nd	-0.221515	_TLAGDVKT(ph)SPPR_	TLAGDVKT(0.913)S(0.087)PPR	0	1	0	3	441.222	0.23768	55.168	11052	13.19	13.19	74.039	10.189	K20101122_NU_PM_Rep02_pSTY_Lab_MaTC1_HbTC3_SCX_fxn10	IPI00133444;IPI00894706;IPI00895192	AKT-interacting protein;Aktip protein (Fragment);31 kDa protein	Q64362;Q05BP5
IPI00816914	Dedicator of cytokinesis protein 7;Dedicator of cytokinesis 7	900;910	896	SLSNS(1.0)NPDISGTPTS(1.0)PDDEVR_2	0	2	2	-0.0109098	-1.98107	-1.99198	0.0388392	nd	-1.6434	nd	-2.34055	_SLSNS(ph)NPDISGTPTS(ph)PDDEVR_	S(0.005)LS(0.003)NS(0.992)NPDISGTPT(0.003)S(0.997)PDDEVR	0	2	0	2	1174.47	-0.05016	76.827	15701	62.97	62.97	182.59	22.568	K20101122_NU_PM_Rep02_pSTY_Lab_MaTC1_HbTC3_SCX_fxn01	IPI00816914;IPI00828891;IPI00339428;IPI00336736;IPI00648548	Isoform 1 of Dedicator of cytokinesis protein 7;Dedicator of cytokinesis 7;Isoform 2 of Dedicator of cytokinesis protein 7	Q8R1A4-1;Q8R1A4;A2A9M4;A2A9M5;Q8R1A4-2;Q8R1A4;Q3U806;Q7TPP0;A2AW79;A2AW80
IPI00753321	Antigen containing epitope to monoclonal antibody MMS-85/12	2681	2679	KGS(1.0)TEALSGCSVEADPEEVEEEEKQISQR_1	2	1	3	0.420406	-2.41184	-1.99143	0.0388792	-2.04013	-1.84415	-1.99143	nd	_KGS(ph)TEALSGCSVEADPEEVEEEEKQISQR_	KGS(0.89)T(0.108)EALS(0.002)GCSVEADPEEVEEEEKQISQR	0	1	0	3	1101.15	0.85228	89.868	23069	61.1	61.1	141.45	9.1786	K20101113_NU_PM_Rep01_pSTY_LbTC3_Mba_HaTC1_SCX_fxn11	IPI00753321	biorientation of chromosomes in cell division 1-like	O35243;Q3TR39;Q3USW6;Q6P8H7;Q80TF0;Q8BHG7
IPI00134017	Cysteine and histidine-rich domain-containing protein 1;CHORD domain-containing protein 1	200	198	KTS(1.0)DFNTFLAQEGCTR_1	0	2	2	-0.33361	-1.65732	-1.99093	0.0389163	nd	-1.28036	nd	-2.70151	_KTS(ph)DFNTFLAQEGCTR_	KT(0.028)S(0.972)DFNTFLAQEGCTR	0	1	0	2	977.922	-0.034889	86.375	20746	40.78	40.78	198.18	15.374	K20101122_NU_PM_Rep02_pSTY_Lab_MaTC1_HbTC3_SCX_fxn10	IPI00134017	Cysteine and histidine-rich domain-containing protein 1	Q9D1P4
IPI00678532	Regulator of microtubule dynamics protein 3;Protein FAM82A2;Protein FAM82C;Novel protein (1200015F23Rik)		44	S(0.5)HSLPNSLDYAQASER_1	2	2	4	-1.2796	-0.710562	-1.99016	0.0389735	-1.88329	-2.09703	-1.18466	-4.20069	_S(ph)HSLPNSLDYAQASER_	S(0.595)HS(0.37)LPNS(0.035)LDYAQASER	0	1	0	3	618.939	-0.53417	75.2	19505	25.12	25.12	104.41	2.057	K20101113_NU_PM_LbTC3_Mba_HaTC1_SCXproteome_fxn08	IPI00678532;IPI00757760;IPI00758410;IPI00754431	Regulator of microtubule dynamics protein 3;Novel protein	Q3UJU9;A3KGH7;A3KGH6;A3KGH5
IPI00626501	Kinesin-like protein KIF1A;Axonal transporter of synaptic vesicles;Kif1a protein;MKIAA4102 protein		1376	S(0.5)DSLILDHQWELEKLSLLQEVEK_1	2	2	4	-0.152684	-1.83706	-1.98974	0.0390044	-2.08612	-1.83466	-1.89337	-2.21885	_S(ph)DSLILDHQWELEKLSLLQEVEK_	S(0.575)DS(0.425)LILDHQWELEKLSLLQEVEK	0	1	0	3	944.807	-0.69135	108.86	27390	26.95	26.95	88.71	1.3205	K20101122_NU_PM_Rep02_pSTY_Lab_MaTC1_HbTC3_SCX_fxn11	IPI00626501;IPI00877244;IPI00554992	Putative uncharacterized protein;kinesin family member 1A isoform b;MKIAA4102 protein	P33173;Q3UH16;Q6TA13;Q05BI6;Q05BP4;Q3UUN4;Q6P5H4;Q5DTN3
IPI00309844	Alsin;Amyotrophic lateral sclerosis protein 2 homolog	477	475	RLS(1.0)LPGLLSQVSPR_1	0	2	2	nd	nd	-1.9885	0.0390965	nd	-2.0464	nd	-1.9306	_RLS(ph)LPGLLSQVSPR_	RLS(1)LPGLLSQVSPR	0	1	0	3	534.962	0.35683	106.89	26886	25.24	25.24	93.536	55.071	K20101122_NU_PM_Rep02_pSTY_Lab_MaTC1_HbTC3_SCX_fxn10	IPI00309844;IPI00170364	Isoform 1 of Alsin;Isoform 2 of Alsin	Q920R0-1;Q920R0;Q3TAJ7;Q920R0-2;Q920R0
IPI00123501	Heterogeneous nuclear ribonucleoprotein U-like protein 1	195	193	GRS(1.0)PQPPAEEDEDDFDDTLVAIDTYNCDLHFK_1	0	2	2	-0.672242	-1.31384	-1.98608	0.039276	nd	-2.5448	nd	-1.42736	_GRS(ph)PQPPAEEDEDDFDDTLVAIDTYNCDLHFK_	GRS(1)PQPPAEEDEDDFDDTLVAIDTYNCDLHFK	0	1	0	3	1263.87	-0.31862	108.85	27379	47.23	47.23	119.73	59.312	K20101122_NU_PM_Rep02_pSTY_Lab_MaTC1_HbTC3_SCX_fxn11	IPI00123501;IPI00742433;IPI00269280	Isoform 1 of Heterogeneous nuclear ribonucleoprotein U-like protein 1;Isoform 2 of Heterogeneous nuclear ribonucleoprotein U-like protein 1;Isoform 3 of Heterogeneous nuclear ribonucleoprotein U-like protein 1	Q8VDM6-1;Q8VDM6;Q8VDM6-2;Q8VDM6;Q8VDM6-3;Q8VDM6
IPI00130664	Roundabout homolog 1	901	898	KVPS(1.0)FTFTPTVTYQR_1	2	2	4	nd	nd	-1.98607	0.0392765	0.386844	-1.85571	-2.11644	-2.86181	_KVPS(ph)FTFTPTVTYQR_	KVPS(1)FTFTPTVTYQR	0	1	0	2	926.456	-0.071814	95.547	21900	33.16	33.16	117.63	43.593	K20101122_NU_PM_Rep02_pSTY_Lab_MaTC1_HbTC3_SCX_fxn09	IPI00130664	Roundabout homolog 1	O89026;Q3UXH3
IPI00896725	Estrogen related receptor, alpha;Steroid hormone receptor ERR1;Estrogen-related receptor, alpha;Estrogen receptor-like 1;Nuclear receptor subfamily 3 group B member 1	29	15	AEPAS(0.5)PDSPKGSS(0.5)ET(1.0)ETEPPVTLASGPAPAR_3	1	0	1	nd	nd	-1.98583	0.0392944	-1.98583	nd	nd	nd	_AEPAS(ph)PDSPKGSS(ph)ET(ph)ETEPPVTLASGPAPAR_	AEPAS(0.741)PDS(0.316)PKGS(0.316)S(0.72)ET(0.884)ET(0.022)EPPVT(0.001)LASGPAPAR	0	3	0	3	1091.79	0.15693	86.599	18190	12.67	12.67	54.908	5.9899	K20101113_NU_PM_Rep01_pSTY_LbTC3_Mba_HaTC1_SCX_fxn01	IPI00896725;IPI00762735	estrogen related receptor, alpha;Steroid hormone receptor ERR1	B2RRU9;O08580
IPI00225618	Calcium/calmodulin-dependent 3',5'-cyclic nucleotide phosphodiesterase 1C;Putative uncharacterized protein	485	485	S(1.0)SGSDGSAPINNSVIPVDYK_1	0	2	2	-1.83009	-0.148302	-1.97839	0.0398516	nd	-2.10543	nd	-1.85135	_S(ph)SGSDGSAPINNSVIPVDYK_	S(0.954)S(0.043)GS(0.004)DGSAPINNSVIPVDYK	0	1	0	2	1043.97	-0.11122	92.091	14586	41.59	41.59	120.05	13.498	K20101122_NU_PM_Rep02_pSTY_Lab_MaTC1_HbTC3_SCX_fxn03	IPI00225618;IPI00133376;IPI00466650;IPI00930864;IPI00930876;IPI00930777	Isoform 3 of Calcium/calmodulin-dependent 3',5'-cyclic nucleotide phosphodiesterase 1C;Isoform 1 of Calcium/calmodulin-dependent 3',5'-cyclic nucleotide phosphodiesterase 1C;Isoform 2 of Calcium/calmodulin-dependent 3',5'-cyclic nucleotide phosphodiesterase 1C;Putative uncharacterized protein;phosphodiesterase 1C isoform f;phosphodiesterase 1C isoform e	Q64338-3;Q64338;Q64338-1;Q64338;Q64338-2;Q64338;Q5D0E7;Q3USZ6;Q9D5W0;Q8CDV2
IPI00283876	Leucine carboxyl methyltransferase 1;Leucine carboxyl methyltransferase 1, isoform CRA_b;Lcmt1 protein;Leucine carboxyl methyltransferase 1, isoform CRA_a	247	245	RRS(1.0)CDLAGVETCK_1	2	2	4	nd	nd	-1.97798	0.0398823	-2.02391	-1.10311	-1.93205	-4.09463	_RRS(ph)CDLAGVETCK_	RRS(1)CDLAGVETCK	0	1	0	3	544.572	-0.89645	46.819	9133	35.14	35.14	68.459	62.915	K20101113_NU_PM_LbTC3_Mba_HaTC1_SCXproteome_fxn17	IPI00283876;IPI00461666	leucine carboxyl methyltransferase 1;Leucine carboxyl methyltransferase 1, isoform CRA_a	A2RTH5;Q78K29;Q9D963;Q6PDZ4
IPI00330624	Putative uncharacterized protein	331;335;339	328	RIPS(1.0)AVSS(1.0)PLNS(1.0)PLDR_3	2	2	4	-0.780508	-1.19615	-1.97666	0.0399818	-1.73661	-2.18204	-2.27472	-1.77128	_RIPS(ph)AVSS(ph)PLNS(ph)PLDR_	RIPS(1)AVS(0.06)S(0.94)PLNS(1)PLDR	0	3	0	2	974.92	-0.26895	93.609	17903	32.74	32.74	121.34	11.95	K20101122_NU_PM_Rep02_pSTY_Lab_MaTC1_HbTC3_SCX_fxn02	IPI00330624	nucleoporin 153	Q3TA10;Q3V3W1;Q80UN3;Q80WR0;Q8BRF6;Q8R2M9
IPI00923679	Insulin receptor substrate 2;4PS	723;727;728	711	TFPVNGGGYKASS(1.0)PAES(1.0)S(1.0)PEDSGYMR_3	0	2	2	-2.14275	0.166458	-1.97629	0.0400098	nd	-2.03592	nd	-1.91666	_TFPVNGGGYKASS(ph)PAES(ph)S(ph)PEDSGYMR_	TFPVNGGGYKAS(0.048)S(0.952)PAES(0.856)S(0.856)PEDS(0.227)GY(0.061)MR	0	3	0	3	977.704	-0.71051	92.018	17462	31.9	31.9	111.46	8.5091	K20101122_NU_PM_Rep02_pSTY_Lab_MaTC1_HbTC3_SCX_fxn02	IPI00923679;IPI00379844	Insulin receptor substrate 2	B9EJW3;O88970;Q3U2I0;P81122
IPI00462445	E3 ubiquitin-protein ligase NEDD4;Neural precursor cell expressed developmentally down-regulated protein 4	287	279	RPSPDDDLT(1.0)DEDNDDMQLQAQR_1	2	2	4	-0.803286	-1.17263	-1.97592	0.0400379	-1.72473	-2.22712	-1.66257	-2.59831	_RPSPDDDLT(ph)DEDNDDMQLQAQR_	RPSPDDDLT(1)DEDNDDMQLQAQR	0	1	0	2	1327.54	0.11609	75.015	17686	51.34	51.34	142.28	72.37	K20101122_NU_PM_Rep02_pSTY_Lab_MaTC1_HbTC3_SCX_fxn11	IPI00462445	E3 ubiquitin-protein ligase NEDD4	P46935;B2RSC8;Q3TUU1;Q8BNU7
IPI00136758	BRISC complex subunit Abro1;Abraxas brother protein 1;Protein FAM175B;MKIAA0157 protein	284	283	MS(1.0)YSGFSAEGR_1	0	2	2	0.261307	-2.23242	-1.97111	0.0404026	nd	-2.15158	nd	-1.79065	_MS(ph)YSGFSAEGR_	MS(0.997)Y(0.002)SGFSAEGR	0	1	0	2	636.242	0.15998	76.493	17201	15.5	15.5	56.493	26.496	K20101122_NU_PM_Rep02_pSTY_Lab_MaTC1_HbTC3_SCX_fxn05	IPI00136758;IPI00762835;IPI00462800	BRISC complex subunit Abro1;35 kDa protein;MKIAA0157 protein (Fragment)	Q3TCJ1;Q6A0B5
IPI00225618	Calcium/calmodulin-dependent 3',5'-cyclic nucleotide phosphodiesterase 1C;Putative uncharacterized protein		485	SS(0.5)GSDGSAPINNSVIPVDYK_1	2	0	2	-1.83009	-0.139823	-1.96991	0.0404942	-1.87837	nd	-2.06146	nd	_SS(ph)GSDGSAPINNSVIPVDYK_	S(0.166)S(0.724)GS(0.109)DGS(0.001)APINNSVIPVDYK	0	1	0	2	1043.97	0.11333	92.31	15187	43.68	43.68	93.962	6.3993	K20101113_NU_PM_Rep01_pSTY_LbTC3_Mba_HaTC1_SCX_fxn03	IPI00225618;IPI00133376;IPI00466650;IPI00930864;IPI00930876;IPI00930777	Isoform 3 of Calcium/calmodulin-dependent 3',5'-cyclic nucleotide phosphodiesterase 1C;Isoform 1 of Calcium/calmodulin-dependent 3',5'-cyclic nucleotide phosphodiesterase 1C;Isoform 2 of Calcium/calmodulin-dependent 3',5'-cyclic nucleotide phosphodiesterase 1C;Putative uncharacterized protein;phosphodiesterase 1C isoform f;phosphodiesterase 1C isoform e	Q64338-3;Q64338;Q64338-1;Q64338;Q64338-2;Q64338;Q5D0E7;Q3USZ6;Q9D5W0;Q8CDV2
IPI00380953	Protein KIAA0284		1118	LGDAS(0.5)DT(0.5)EAVDGERGTAANPEPANR_1	0	2	2	nd	nd	-1.96857	0.0405967	nd	-1.49856	nd	-2.43858	_LGDAS(ph)DTEAVDGERGTAANPEPANR_	LGDAS(0.5)DT(0.5)EAVDGERGTAANPEPANR	0	1	0	2	1297.06	0.22439	64.374	11273	22.77	22.77	88.185	0	K20101122_NU_PM_Rep02_pSTY_Lab_MaTC1_HbTC3_SCX_fxn08	IPI00380953	Isoform 1 of Protein KIAA0284	Q80U49-1;Q80U49;B9EIX2
IPI00653345	Serine/threonine-protein kinase WNK2;Protein kinase with no lysine 2;Protein kinase, lysine-deficient 2		45	S(0.5)VVESDQEEPPGLEAAETPSAQPPQPLQR_1	2	0	2	nd	nd	-1.96609	0.0407865	-2.06442	nd	-1.86776	nd	_S(ph)VVESDQEEPPGLEAAETPSAQPPQPLQR_	S(0.56)VVES(0.44)DQEEPPGLEAAETPSAQPPQPLQR	0	1	0	3	1056.16	-0.59796	94.628	19398	27.88	27.88	83.453	1.0537	K20101113_NU_PM_Rep01_pSTY_LbTC3_Mba_HaTC1_SCX_fxn02	IPI00653345;IPI00828654;IPI00828549;IPI00828980;IPI00828738;IPI00408595;IPI00355244	Isoform 5 of Serine/threonine-protein kinase WNK2;Isoform 1 of Serine/threonine-protein kinase WNK2;Isoform 3 of Serine/threonine-protein kinase WNK2;Isoform 4 of Serine/threonine-protein kinase WNK2;Isoform 7 of Serine/threonine-protein kinase WNK2;Isoform 2 of Serine/threonine-protein kinase WNK2;Isoform 6 of Serine/threonine-protein kinase WNK2	Q3UH66-5;Q3UH66;Q3UH66-1;Q3UH66;Q3UH66-3;Q3UH66;Q3UH66-4;Q3UH66;Q3V473;Q3UH66-7;Q3UH66;Q3UH66-2;Q3UH66;Q3UH66-6;Q3UH66
IPI00357145	Putative uncharacterized protein	438;443	436	RNS(1.0)SSPPS(1.0)PSSMNQR_2	2	2	4	-1.05692	-0.90863	-1.96555	0.0408277	-1.71637	-2.79936	-1.3951	-2.21474	_RNS(ph)SSPPS(ph)PSSMNQR_	RNS(0.997)S(0.003)SPPS(0.997)PS(0.003)SMNQR	0	2	0	2	896.348	0.024247	43.166	6466	29.96	29.96	130.42	25.023	K20101122_NU_PM_Rep02_pSTY_Lab_MaTC1_HbTC3_SCX_fxn07	IPI00357145	interferon regulatory factor 2 binding protein 2	Q8BJC6
IPI00895998	Zinc finger protein AEBP2;Adipocyte enhancer-binding protein 2	21;24	17	LSPLS(1.0)PGS(1.0)PGPAAR_2	0	2	2	nd	nd	-1.95982	0.0412697	nd	-0.955491	nd	-2.96416	_LSPLS(ph)PGS(ph)PGPAAR_	LS(0.018)PLS(0.982)PGS(1)PGPAAR	0	2	0	2	733.826	-1.2585	79.724	16545	29.53	29.53	111.04	17.305	K20101122_NU_PM_Rep02_pSTY_Lab_MaTC1_HbTC3_SCX_fxn01	IPI00895998;IPI00480365;IPI00896111	Isoform 1 of Zinc finger protein AEBP2;Isoform 2 of Zinc finger protein AEBP2;Isoform 5 of Zinc finger protein AEBP2	Q9Z248-1;Q9Z248;Q9Z248-2;Q9Z248;Q9Z248-5;Q9Z248
IPI00649958	Rho GTPase activating protein 23;Rho GTPase-activating protein 23;Rho-type GTPase-activating protein 23	612	610	RSS(1.0)YLLAITTER_1	2	2	4	nd	nd	-1.95937	0.0413046	-2.09484	-1.26655	-2.38964	-1.82391	_RSS(ph)YLLAITTER_	RS(0.002)S(0.954)Y(0.044)LLAITTER	0	1	0	2	745.374	0.10799	86.554	20674	28.3	28.3	114.35	13.411	K20101122_NU_PM_Rep02_pSTY_Lab_MaTC1_HbTC3_SCX_fxn10	IPI00649958;IPI00648449	Rho GTPase activating protein 23;Isoform 1 of Rho GTPase-activating protein 23	B1AQY2;Q69ZH9-1;Q69ZH9
IPI00112307	C-jun-amino-terminal kinase-interacting protein 2;JNK MAP kinase scaffold protein 2;Islet-brain-2;Mitogen-activated protein kinase 8-interacting protein 2	249;257	247	RSS(1.0)QELSSPGS(1.0)DSEDAGGAR_2	2	2	4	nd	nd	-1.9582	0.0413959	-1.26967	-2.45437	-1.46202	-2.63308	_RSS(ph)QELSSPGS(ph)DSEDAGGAR_	RS(0.048)S(0.952)QELSS(0.003)PGS(0.997)DSEDAGGAR	0	2	0	2	1076.91	-0.32793	49.892	8069	54.56	54.56	176.11	13.014	K20101122_NU_PM_Rep02_pSTY_Lab_MaTC1_HbTC3_SCX_fxn07	IPI00112307	C-Jun-amino-terminal kinase-interacting protein 2	Q9ERE9;Q548W8;Q6PIT2;Q9CUY3
IPI00461272	Putative uncharacterized protein		199	RATISSPLELEGTVSR_1	2	2	4	nd	nd	-1.95764	0.0414392	-1.59393	-3.26852	-1.01067	-2.32135	_RAT(ph)ISSPLELEGTVSR_	RAT(0.333)IS(0.333)S(0.333)PLELEGTVSR	0	1	0	3	599.303	0.65056	88.661	21468	38.43	38.43	72.844	0	K20101113_NU_PM_Rep01_pSTY_LbTC3_Mba_HaTC1_SCX_fxn10	IPI00461272	Putative uncharacterized protein	Q3TE21;Q9D6W8
IPI00465657	Mitogen-activated protein kinase kinase kinase 15;MAPK/ERK kinase kinase 15		66	AVYVRS(0.5)ESSQGAAAGGGPEAGALK_1	0	2	2	-3.30464	1.34797	-1.95667	0.041515	nd	-1.52996	nd	-2.38337	_AVYVRS(ph)ESSQGAAAGGGPEAGALK_	AVY(0.153)VRS(0.541)ES(0.153)S(0.153)QGAAAGGGPEAGALK	0	1	0	3	771.701	-0.12258	65.897	12665	14.41	14.41	46.144	5.4843	K20101122_NU_PM_Rep02_pSTY_Lab_MaTC1_HbTC3_SCX_fxn09	IPI00465657	Mitogen-activated protein kinase kinase kinase 15	A2AQW0
IPI00112307	C-jun-amino-terminal kinase-interacting protein 2;JNK MAP kinase scaffold protein 2;Islet-brain-2;Mitogen-activated protein kinase 8-interacting protein 2	257	247	RS(0.5)S(0.5)QELSSPGS(1.0)DSEDAGGAR_2	2	2	4	nd	nd	-1.95542	0.0416119	-1.45198	-2.37179	-1.53905	-2.51866	_RS(ph)SQELSSPGS(ph)DSEDAGGAR_	RS(0.5)S(0.5)QELSSPGS(0.892)DS(0.108)EDAGGAR	0	2	0	3	718.278	-0.04216	51.335	9172	24.71	24.71	98.917	0	K20101113_NU_PM_Rep01_pSTY_LbTC3_Mba_HaTC1_SCX_fxn07	IPI00112307	C-Jun-amino-terminal kinase-interacting protein 2	Q9ERE9;Q548W8;Q6PIT2;Q9CUY3
IPI00461272	Putative uncharacterized protein	203	199	RATIS(1.0)SPLELEGTVSR_1	0	2	2	nd	nd	-1.9549	0.0416527	nd	-2.70136	nd	-1.20843	_RATIS(ph)SPLELEGTVSR_	RAT(0.093)IS(0.813)S(0.093)PLELEGTVSR	0	1	0	3	599.303	0.27893	87.94	19578	17.06	17.06	82.241	9.397	K20101122_NU_PM_Rep02_pSTY_Lab_MaTC1_HbTC3_SCX_fxn09	IPI00461272	Putative uncharacterized protein	Q3TE21;Q9D6W8
IPI00109326	Sentrin-specific protease 3;Sentrin/SUMO-specific protease SENP3;SUMO-1-specific protease 3;Smt3-specific isopeptidase 1	206	191	LGLLGALMAEDGMRGS(1.0)PPVPSGPPMEEDGLR_1	2	0	2	nd	nd	-1.95486	0.041656	-2.26768	nd	-1.64203	nd	_LGLLGALMAEDGMRGS(ph)PPVPSGPPMEEDGLR_	LGLLGALMAEDGMRGS(0.999)PPVPS(0.001)GPPMEEDGLR	0	1	0	4	808.133	2.549	110.12	25857	15.26	15.26	62.783	28.945	K20101113_NU_PM_Rep01_pSTY_LbTC3_Mba_HaTC1_SCX_fxn07	IPI00109326	Sentrin-specific protease 3	Q9EP97
IPI00336324;IPI00649695	Malate dehydrogenase, cytoplasmic;Cytosolic malate dehydrogenase;Malate dehydrogenase 1, NAD (Soluble)	135	126	VIVVGNPANT(1.0)NCLTASK_1	0	1	1	-0.868028	-1.08283	-1.95085	0.0419693	nd	-1.95085	nd	nd	_VIVVGNPANT(ph)NCLTASK_	VIVVGNPANT(0.861)NCLT(0.07)AS(0.07)K	0	1	0	2	919.448	-2.9672	85.725	17807	46.85	46.85	97.956	10.923	K20101128_NU_PM_Lab_MaTC1_HbTC3_SCXproteome_fxn03	IPI00336324;IPI00649695	Malate dehydrogenase, cytoplasmic;Malate dehydrogenase 1, NAD	P14152;B1ATQ3
IPI00649115	E3 ubiquitin-protein ligase NEDD4-like;Nedd4-2;NEDD4.2	477	475	SLS(1.0)SPTVTLSAPLEGAK_1	2	2	4	-0.9785	-0.972274	-1.95077	0.0419756	-1.87602	-1.79363	-2.02553	-2.28434	_SLS(ph)SPTVTLSAPLEGAK_	S(0.001)LS(0.998)S(0.001)PTVTLSAPLEGAK	0	1	0	2	869.437	0.82525	97.96	16632	54.36	54.36	106.9	28.363	K20101113_NU_PM_Rep01_pSTY_LbTC3_Mba_HaTC1_SCX_fxn03	IPI00649115;IPI00404545;IPI00469332	Isoform 1 of E3 ubiquitin-protein ligase NEDD4-like;Isoform 3 of E3 ubiquitin-protein ligase NEDD4-like;Isoform 2 of E3 ubiquitin-protein ligase NEDD4-like	Q8CFI0-1;Q8CFI0;Q8CFI0-3;Q8CFI0;Q3TQK9;Q8CFI0-2;Q8CFI0
IPI00153337	SH3 and cysteine-rich domain-containing protein 2;SRC homology 3 and cysteine-rich domain protein 2;24b2/STAC2		46	S(0.5)KSVENFFLR_1	2	2	4	nd	nd	-1.95019	0.0420212	-2.05731	-2.15627	-1.55279	-1.84308	_S(ph)KSVENFFLR_	S(0.641)KS(0.359)VENFFLR	0	1	0	2	653.813	0.49159	88.732	21410	22.35	22.35	65.517	2.5188	K20101122_NU_PM_Rep02_pSTY_Lab_MaTC1_HbTC3_SCX_fxn11	IPI00153337	SH3 and cysteine-rich domain-containing protein 2	Q8R1B0;A2A549
IPI00454081	Kinesin-like protein KIF21A;Putative uncharacterized protein	855	853	KLS(1.0)SSESPAPDTGSSAASGEADTSRPGTQQK_1	1	0	1	-1.27496	-0.674658	-1.94962	0.0420664	-1.94962	nd	nd	nd	_KLS(ph)SSESPAPDTGSSAASGEADTSRPGTQQK_	KLS(0.825)S(0.147)S(0.028)ESPAPDTGSSAASGEADTSRPGTQQK	0	1	0	3	1038.8	0.34031	52.903	10652	51	51	91.209	7.5052	K20101113_NU_PM_Rep01_pSTY_LbTC3_Mba_HaTC1_SCX_fxn12	IPI00454081;IPI00454084;IPI00869453;IPI00454082;IPI00454083	Isoform 1 of Kinesin-like protein KIF21A;Isoform 4 of Kinesin-like protein KIF21A;kinesin family member 21A isoform 2;Isoform 2 of Kinesin-like protein KIF21A;Isoform 3 of Kinesin-like protein KIF21A	Q9QXL2-1;Q9QXL2;Q9QXL2-4;Q9QXL2;Q3TQJ5;Q3UHE7;Q9QXL2-2;Q9QXL2;Q9QXL2-3;Q9QXL2;Q8BXG5
IPI00311101	Putative uncharacterized protein;Forkhead box protein O1;Forkhead box protein O1A;Forkhead in rhabdomyosarcoma		314	TSSNAS(0.5)TISGRLSPIMTEQDDLGDGDVHSLVYPPSAAK_1	0	2	2	nd	nd	-1.94859	0.0421477	nd	-1.66331	nd	-2.23387	_TSSNAS(ph)TISGRLSPIMTEQDDLGDGDVHSLVYPPSAAK_	T(0.042)S(0.035)S(0.035)NAS(0.668)T(0.035)IS(0.035)GRLS(0.149)PIMTEQDDLGDGDVHSLVYPPSAAK	0	1	0	4	999.969	-0.41166	102.15	25399	36.41	36.41	78.549	6.5091	K20101122_NU_PM_Rep02_pSTY_Lab_MaTC1_HbTC3_SCX_fxn10	IPI00311101;IPI00314283	forkhead box O1;Forkhead box protein O1	Q8BPP2;Q8BRS7;Q8CA93;Q9JJW4;Q9WVH5;Q9R1E0
IPI00318048	Nucleolar protein 56;Nucleolar protein 5A	467	454	LAALALASSENS(0.5)S(0.5)T(1.0)PEECEEVNEKSK_2	2	0	2	-0.815773	-1.12975	-1.94552	0.0423899	-1.70186	nd	-2.18918	nd	_LAALALASSENS(ph)ST(ph)PEECEEVNEKSK_	LAALALASS(0.007)ENS(0.497)S(0.497)T(0.998)PEECEEVNEKSK	0	2	0	3	985.086	0.48854	88.341	18723	37.85	37.85	141.83	0	K20101113_NU_PM_Rep01_pSTY_LbTC3_Mba_HaTC1_SCX_fxn07	IPI00318048;IPI00758218	Nucleolar protein 56;Nucleolar protein 5A	Q9D6Z1;A2APD6;Q3UJZ7;Q3USZ5;A2APD7
IPI00169521	ESF1 homolog;ABT1-associated protein	651;657	645	ALAEEDS(1.0)EDELPS(1.0)DVDFNDPYFAEEVKK_2	2	2	4	-1.38583	-0.559054	-1.94488	0.0424403	-1.74689	-1.47086	-3.10294	-2.14287	_ALAEEDS(ph)EDELPS(ph)DVDFNDPYFAEEVKK_	ALAEEDS(1)EDELPS(1)DVDFNDPYFAEEVKK	0	2	0	3	1121.12	0.22347	107.85	22593	71.05	71.05	174.14	97.151	K20101122_NU_PM_Rep02_pSTY_Lab_MaTC1_HbTC3_SCX_fxn04	IPI00169521	ESF1 homolog	Q3V1V3;A2APY6;B2RXU2;Q8BK69;Q8BM03;Q8K089;Q9D801
IPI00115366	Kinesin-like protein KIF15;Kinesin-like protein 2;Kinesin-like protein 7		550	AFAEVSSTETNDKGLQGFSPK_1	0	2	2	nd	nd	-1.94291	0.0425969	nd	-2.0895	nd	-1.79631	_AFAEVSST(ph)ETNDKGLQGFSPK_	AFAEVS(0.019)S(0.072)T(0.303)ET(0.303)NDKGLQGFS(0.303)PK	0	1	0	3	765.018	0.039549	83.696	16641	11.39	11.39	40.976	0	K20101122_NU_PM_Rep02_pSTY_Lab_MaTC1_HbTC3_SCX_fxn08	IPI00115366	Kinesin-like protein KIF15	Q6P9L6
IPI00894870	tRNA (cytosine-5-)-methyltransferase NSUN2;NOL1/NOP2/Sun domain family member 2;Myc-induced SUN domain-containing protein	23	10	FQQPPQPEGEEDAS(1.0)DGGR_1	2	2	4	-1.62844	-0.313626	-1.94207	0.0426639	-1.41995	-2.17576	-1.70837	-2.77878	_FQQPPQPEGEEDAS(ph)DGGR_	FQQPPQPEGEEDAS(1)DGGR	0	1	0	2	1012.41	-0.40649	61.642	9574	54.2	54.2	166.7	166.7	K20101122_NU_PM_Rep02_pSTY_Lab_MaTC1_HbTC3_SCX_fxn04	IPI00894870	Isoform 1 of tRNA (cytosine-5-)-methyltransferase NSUN2	Q1HFZ0-1;Q1HFZ0
IPI00421065	Serine/threonine-protein kinase PCTAIRE-2;PCTAIRE-motif protein kinase 2	180	178	RAS(1.0)LSEIGFGK_1	0	2	2	nd	nd	-1.9413	0.0427248	nd	-1.41823	nd	-2.46437	_RAS(ph)LSEIGFGK_	RAS(0.979)LS(0.021)EIGFGK	0	1	0	2	622.805	0.82798	77.042	18337	25.56	25.56	107.9	16.702	K20101122_NU_PM_Rep02_pSTY_Lab_MaTC1_HbTC3_SCX_fxn11	IPI00421065;IPI00132433	Isoform 1 of Cell division protein kinase 17;Isoform 2 of Cell division protein kinase 17	Q8K0D0-1;Q8K0D0;C7C6B5;Q8C5H7;Q8K0D0-2;Q8K0D0
IPI00312767	WD repeat-containing protein 13;WD repeat domain 13	113;116	111	SVS(1.0)RGS(1.0)YQLQAQMNR_2	0	2	2	0.178483	-2.11749	-1.939	0.0429082	nd	-2.02795	nd	-1.85006	_SVS(ph)RGS(ph)YQLQAQM(ox)NR_	S(0.087)VS(0.913)RGS(0.961)Y(0.039)QLQAQMNR	0	2	1	2	950.892	0.28713	57.719	11559	27.02	27.02	157.73	10.235	K20101122_NU_PM_Rep02_pSTY_Lab_MaTC1_HbTC3_SCX_fxn06	IPI00312767;IPI00776261	WD repeat-containing protein 13;WD repeat domain 13	Q91V09;Q32P16;Q8K412;A2AC24
IPI00460693	Uncharacterized protein KIAA1486		649	SASTSGVPPPSVTPLR_1	0	2	2	nd	nd	-1.93846	0.0429519	nd	-1.82507	nd	-2.05184	_S(ph)ASTSGVPPPSVTPLR_	S(0.452)AS(0.263)T(0.263)S(0.022)GVPPPSVTPLR	0	1	0	2	816.903	-0.094184	78.156	11295	25.49	25.49	93.732	2.3404	K20101122_NU_PM_Rep02_pSTY_Lab_MaTC1_HbTC3_SCX_fxn03	IPI00460693;IPI00752658;IPI00753001	Isoform 4 of Uncharacterized protein KIAA1486;Isoform 1 of Uncharacterized protein KIAA1486;Isoform 2 of Uncharacterized protein KIAA1486	Q8BM65-4;Q8BM65;Q8BM65-1;Q8BM65;Q8BM65-2;Q8BM65
IPI00129918	Survival motor neuron protein;Survival motor neuron 1;Survival of motor neuron	10	2	AMGSGGAGS(1.0)EQEDTVLFRR_1	2	2	4	nd	nd	-1.93771	0.0430116	-1.96386	-1.9132	-1.96222	-1.8013	_(ac)AMGSGGAGS(ph)EQEDTVLFRR_	AMGSGGAGS(1)EQEDTVLFRR	1	1	0	3	697.305	-0.42477	95.266	22232	28.07	28.07	105.65	44.641	K20101122_NU_PM_Rep02_pSTY_Lab_MaTC1_HbTC3_SCX_fxn05	IPI00129918;IPI00918697;IPI00515683;IPI00515731	Survival motor neuron protein;5 kDa protein;Survival of motor neuron	P97801;Q3UMN7;Q549F9;Q5PXT3;Q8CH69;Q9JIC6;Q9JIC8;Q5PXT4;Q5PXT5
IPI00876567	Putative uncharacterized protein;Serine/threonine-protein phosphatase 2A 56 kDa regulatory subunit alpha isoform;PP2A, B subunit, B' alpha isoform;PP2A, B subunit, B56 alpha isoform;PP2A, B subunit, PR61 alpha isoform;PP2A, B subunit, R5 alpha isoform		42	S(0.5)QGSSQFRSQGSQAELHPLPQLKDATSNEQQELFCQK_2	2	0	2	-0.68187	-1.25505	-1.93692	0.0430747	-1.96586	nd	-1.90799	nd	_S(ph)QGSS(ph)QFRSQGSQAELHPLPQLKDATSNEQQELFCQK_	S(0.502)QGS(0.448)S(0.369)QFRS(0.341)QGS(0.341)QAELHPLPQLKDATSNEQQELFCQK	0	2	0	4	1087.99	0.19716	96.261	25151	17.75	17.75	44.821	0	K20101113_NU_PM_Rep01_pSTY_LbTC3_Mba_HaTC1_SCX_fxn11	IPI00876567;IPI00416942	Putative uncharacterized protein;Serine/threonine-protein phosphatase 2A 56 kDa regulatory subunit alpha isoform	Q3ULN8;Q6PD03
IPI00153337	SH3 and cysteine-rich domain-containing protein 2;SRC homology 3 and cysteine-rich domain protein 2;24b2/STAC2	46	46	S(1.0)KSVENFFLR_1	2	2	4	nd	nd	-1.93576	0.0431683	-1.87642	-2.17552	-1.86254	-1.9951	_S(ph)KSVENFFLR_	S(0.958)KS(0.042)VENFFLR	0	1	0	2	653.813	1.0375	88.282	22566	21.99	21.99	65.517	13.597	K20101113_NU_PM_Rep01_pSTY_LbTC3_Mba_HaTC1_SCX_fxn11	IPI00153337	SH3 and cysteine-rich domain-containing protein 2	Q8R1B0;A2A549
IPI00112597	Ubiquitin conjugation factor E4 B;Ubiquitin fusion degradation protein 2;Ufd2a;Ubiquitination factor E4B, UFD2 homolog (S. cerevisiae);Putative uncharacterized protein		76	S(0.5)QSSEGVSSLSSSPSNSLETQSQSLSR_1	2	0	2	-0.524427	-1.4039	-1.92833	0.0437686	-1.80588	nd	-2.05078	nd	_S(ph)QSSEGVSSLSSSPSNSLETQSQSLSR_	S(0.515)QS(0.407)S(0.077)EGVSSLSSSPSNSLETQSQSLSR	0	1	0	3	946.088	-0.33175	86.897	13868	18.71	18.71	74.643	1.02	K20101113_NU_PM_Rep01_pSTY_LbTC3_Mba_HaTC1_SCX_fxn03	IPI00112597;IPI00890844;IPI00895239;IPI00620551	Ubiquitin conjugation factor E4 B;ubiquitination factor E4B;Ubiquitination factor E4B, UFD2 homolog	Q9ES00;B2KFK2;Q6NWW1;Q80TU3;Q6DID4;B2KFK1;Q3V426
IPI00226149	Putative uncharacterized protein	412	406	ALLATET(1.0)PEASAPGTSGKK_1	0	2	2	-2.79004	0.862407	-1.92763	0.0438253	nd	-1.10242	nd	-2.75284	_ALLATET(ph)PEASAPGTSGKK_	ALLAT(0.031)ET(0.81)PEAS(0.151)APGT(0.002)S(0.006)GKK	0	1	0	3	636.982	-0.12373	64.505	12247	10.19	10.19	53.282	7.2914	K20101122_NU_PM_Rep02_pSTY_Lab_MaTC1_HbTC3_SCX_fxn09	IPI00226149	Putative uncharacterized protein	Q3TAJ5;Q3TGI9;Q3TH37;Q3TLJ3;Q3TN25;Q3TS64;Q3UL54;Q8BVY0;Q8K235;Q9CSF9
IPI00751129	G-protein signalling modulator 1 (AGS3-like C. elegans);G-protein signalling modulator 1 (AGS3-like, C. elegans), isoform CRA_d;G-protein-signaling modulator 1;Activator of G-protein signaling 3;Gpsm1 protein	599;602	593	LDDQRAS(1.0)VGS(1.0)LPGLR_2	2	1	3	-0.730796	-1.1963	-1.9271	0.0438685	-2.67	-1.85143	-1.9271	nd	_LDDQRAS(ph)VGS(ph)LPGLR_	LDDQRAS(1)VGS(1)LPGLR	0	2	0	3	581.932	0.043878	86.694	19233	14.8	14.8	82.241	82.241	K20101122_NU_PM_Rep02_pSTY_Lab_MaTC1_HbTC3_SCX_fxn06	IPI00751129;IPI00226536;IPI00798498;IPI00408036;IPI00405083;IPI00753560	G-protein signalling modulator 1 (AGS3-like, C. elegans), isoform CRA_d;Isoform 3 of G-protein-signaling modulator 1;Isoform 1 of G-protein-signaling modulator 1;Gpsm1 protein;Isoform 2 of G-protein-signaling modulator 1;G-protein signalling modulator 1	A2AIX7;Q6IR34-3;Q6IR34;A2AIX9;Q6IR34-1;Q6IR34;Q8R0E6;Q6IR34-2;Q6IR34;A2AIV3
IPI00169485	MFLJ00294 protein;Rab11fip1 protein;MCG2247;Rab11 family-interacting protein 1;Rab-coupling protein	346	334	SEIRESS(0.5)PSNSPS(1.0)PQGFR_2	0	1	1	nd	nd	-1.92672	0.0438994	nd	-1.92672	nd	nd	_SEIRESS(ph)PSNSPS(ph)PQGFR_	S(0.113)EIRES(0.077)S(0.732)PS(0.077)NS(0.003)PS(0.998)PQGFR	0	2	0	2	1061.44	1.5131	64.36	11638	13.34	13.34	81.177	8.1167	K20101122_NU_PM_Rep02_pSTY_Lab_MaTC1_HbTC3_SCX_fxn07	IPI00169485;IPI00808381;IPI00317548	RAB11 family interacting protein 1;MCG2247;Rab11 family-interacting protein 1	Q6KAN5;Q05A58;Q9D620
IPI00469941	Enhanced at puberty protein 1	636;638	634	RNS(1.0)SS(1.0)PVSPASVPGQR_2	2	2	4	-1.73273	-0.192813	-1.92554	0.0439952	-1.60023	-2.1689	-1.68219	-2.2112	_RNS(ph)SS(ph)PVSPASVPGQR_	RNS(0.996)S(0.06)S(0.94)PVS(0.004)PASVPGQR	0	2	0	2	893.388	0.29554	56.873	9673	49.03	49.03	124.22	12.213	K20101122_NU_PM_Rep02_pSTY_Lab_MaTC1_HbTC3_SCX_fxn07	IPI00469941;IPI00848728	Enhanced at puberty protein 1;similar to polyglutamine-containing protein	Q8K3X4
IPI00109326	Sentrin-specific protease 3;Sentrin/SUMO-specific protease SENP3;SUMO-1-specific protease 3;Smt3-specific isopeptidase 1	163	160	NHLS(1.0)PQEGGATPQVPSPCCR_1	0	2	2	nd	nd	-1.9227	0.0442275	nd	-1.85563	nd	-1.98978	_NHLS(ph)PQEGGATPQVPSPCCR_	NHLS(1)PQEGGATPQVPSPCCR	0	1	0	3	757.993	0.12975	67.672	14981	18.55	18.55	91.235	40.895	K20101122_NU_PM_Rep02_pSTY_Lab_MaTC1_HbTC3_SCX_fxn10	IPI00109326	Sentrin-specific protease 3	Q9EP97
IPI00222107	FERM domain-containing protein 4A		705	SSSLESQGKLLGSENDTGSPDFYTPR_1	2	2	4	nd	nd	-1.9222	0.044269	-1.41587	-3.4079	-1.50595	-2.33844	_S(ph)SSLESQGKLLGSENDTGSPDFYTPR_	S(0.443)S(0.279)S(0.279)LESQGKLLGSENDTGSPDFYTPR	0	1	0	3	951.426	-0.14163	92.022	19127	63.93	63.93	169.28	2.0114	K20101122_NU_PM_Rep02_pSTY_Lab_MaTC1_HbTC3_SCX_fxn08	IPI00222107;IPI00465706	Isoform 2 of FERM domain-containing protein 4A;Isoform 1 of FERM domain-containing protein 4A	Q8BIE6-2;Q8BIE6;Q3TB04;Q8BIE6-1;Q8BIE6
IPI00122084	Serine/threonine-protein kinase D1;nPKC-D1;Protein kinase D;Protein kinase C mu type;nPKC-mu	253	253	S(1.0)NSQSYIGRPIQLDK_1	0	2	2	nd	nd	-1.92045	0.0444124	nd	-0.970953	nd	-2.86995	_S(ph)NSQSYIGRPIQLDK_	S(0.961)NS(0.039)QSYIGRPIQLDK	0	1	0	2	893.43	-0.051553	76.919	16182	23.05	23.05	98.788	13.964	K20101122_NU_PM_Rep02_pSTY_Lab_MaTC1_HbTC3_SCX_fxn09	IPI00122084	Serine/threonine-protein kinase D1	Q62101
IPI00458612	AP2-associated protein kinase 1;Adaptor-associated kinase 1	651	633	ILS(0.5)DVTHSAVFGVPASKST(1.0)QLLQAAAAEASLNK_2	0	2	2	0.549099	-2.46383	-1.91473	0.0448844	nd	-1.72168	nd	-2.10779	_ILS(ph)DVTHSAVFGVPASKST(ph)QLLQAAAAEASLNK_	ILS(0.703)DVT(0.149)HS(0.149)AVFGVPAS(0.01)KS(0.174)T(0.817)QLLQAAAAEASLNK	0	2	0	3	1162.24	0.66442	109.24	25732	20.15	20.15	77.058	6.8007	K20101122_NU_PM_Rep02_pSTY_Lab_MaTC1_HbTC3_SCX_fxn06	IPI00458612;IPI00356608	Isoform 1 of AP2-associated protein kinase 1;Isoform 2 of AP2-associated protein kinase 1	Q3UHJ0-1;Q3UHJ0;B2RUJ0;Q3UHJ0-2;Q3UHJ0
IPI00678532	Regulator of microtubule dynamics protein 3;Protein FAM82A2;Protein FAM82C;Novel protein (1200015F23Rik)	46	44	SHS(1.0)LPNSLDYAQASER_1	2	2	4	-1.2796	-0.634431	-1.91403	0.0449428	-1.57796	-2.25009	-1.54444	-2.99649	_SHS(ph)LPNSLDYAQASER_	S(0.081)HS(0.919)LPNSLDYAQASER	0	1	0	2	927.905	0.13045	74.315	21234	72.8	72.8	182.81	10.527	K20101128_NU_PM_Lab_MaTC1_HbTC3_SCXproteome_fxn07	IPI00678532;IPI00757760;IPI00758410;IPI00754431	Regulator of microtubule dynamics protein 3;Novel protein	Q3UJU9;A3KGH7;A3KGH6;A3KGH5
IPI00785240;IPI00874854	Serine/arginine repetitive matrix protein 2;Srrm2 protein	2070;2073	2066	MSCFS(1.0)RPS(1.0)MS(0.5)PT(0.5)PLDR_3	0	2	2	nd	nd	-1.91341	0.0449938	nd	-1.00747	nd	-2.81936	_M(ox)SCFS(ph)RPS(ph)M(ox)S(ph)PTPLDR_	MS(0.021)CFS(0.98)RPS(0.998)MS(0.501)PT(0.501)PLDR	0	3	2	3	714.25	0.054603	76.964	14086	10.02	10.02	69.91	0	K20101122_NU_PM_Rep02_pSTY_Lab_MaTC1_HbTC3_SCX_fxn02	IPI00785240;IPI00225062;IPI00785384;IPI00874854	Isoform 1 of Serine/arginine repetitive matrix protein 2;Isoform 3 of Serine/arginine repetitive matrix protein 2;Isoform 2 of Serine/arginine repetitive matrix protein 2;Srrm2 protein	Q8BTI8-1;Q8BTI8;Q8BTI8-3;Q8BTI8;Q8BTI8-2;Q8BTI8;Q05BN4;Q05CY4
IPI00923679	Insulin receptor substrate 2;4PS	728	721	ASSPAESS(1.0)PEDSGYMR_1	2	2	4	-2.14275	0.229982	-1.91277	0.0450473	-1.98889	-2.31046	-1.74132	-1.83665	_ASSPAESS(ph)PEDSGYMR_	ASSPAES(0.016)S(0.984)PEDSGYMR	0	1	0	2	875.835	0.11774	61.52	12644	54.97	54.97	168.05	17.812	K20101122_NU_PM_Rep02_pSTY_Lab_MaTC1_HbTC3_SCX_fxn05	IPI00923679;IPI00379844	Insulin receptor substrate 2	B9EJW3;O88970;Q3U2I0;P81122
IPI00751129	G-protein signalling modulator 1 (AGS3-like C. elegans);G-protein signalling modulator 1 (AGS3-like, C. elegans), isoform CRA_d;G-protein-signaling modulator 1;Activator of G-protein signaling 3;Gpsm1 protein	522;523	515	TGIPRAPS(1.0)S(1.0)DEECFFDLLSK_2	2	2	4	-0.730796	-1.18089	-1.91169	0.0451371	-1.96362	-2.28369	-1.85976	-1.8033	_TGIPRAPS(ph)S(ph)DEECFFDLLSK_	TGIPRAPS(1)S(1)DEECFFDLLSK	0	2	0	3	810.343	0.4438	110.21	26383	37.47	37.47	167.52	77.774	K20101122_NU_PM_Rep02_pSTY_Lab_MaTC1_HbTC3_SCX_fxn05	IPI00751129;IPI00226536;IPI00798498;IPI00408036	G-protein signalling modulator 1 (AGS3-like, C. elegans), isoform CRA_d;Isoform 3 of G-protein-signaling modulator 1;Isoform 1 of G-protein-signaling modulator 1;Gpsm1 protein	A2AIX7;Q6IR34-3;Q6IR34;A2AIX9;Q6IR34-1;Q6IR34;Q8R0E6
IPI00229599	Neuron navigator 1;Pore membrane and/or filament-interacting-like protein 3	1380	1359	VAPGPSSGCTPGQVPGSSALSS(1.0)PR_1	0	1	1	nd	nd	-1.91168	0.0451379	nd	-1.91168	nd	nd	_VAPGPSSGCTPGQVPGSSALSS(ph)PR_	VAPGPSSGCTPGQVPGS(0.011)S(0.011)ALS(0.174)S(0.804)PR	0	1	0	3	778.358	-0.36308	75.275	10657	14.87	14.87	53.546	6.635	K20101122_NU_PM_Rep02_pSTY_Lab_MaTC1_HbTC3_SCX_fxn03	IPI00229599;IPI00399498	Isoform 1 of Neuron navigator 1;Isoform 2 of Neuron navigator 1	Q8CH77-1;Q8CH77;Q8CB55;Q8CH77-2;Q8CH77
IPI00228694	Synaptotagmin-like protein 5	209	209	S(1.0)YSLDLDSQNLQSFK_1	0	2	2	-1.9356	0.026051	-1.90955	0.0453154	nd	-2.28614	nd	-1.53297	_S(ph)YSLDLDSQNLQSFK_	S(0.967)Y(0.017)S(0.017)LDLDSQNLQSFK	0	1	0	2	912.906	-0.38628	104.32	21492	49.56	49.56	151.44	17.652	K20101122_NU_PM_Rep02_pSTY_Lab_MaTC1_HbTC3_SCX_fxn04	IPI00228694;IPI00336485	Isoform 1 of Synaptotagmin-like protein 5;Isoform 2 of Synaptotagmin-like protein 5	Q80T23-1;Q80T23;A2AF58;Q80T23-2;Q80T23
IPI00465585	Tacc2 protein;Transforming acidic coiled-coil-containing protein 2		2497	MSDSPTPCSGSSFEDTEALVNAATK_1	0	2	2	nd	nd	-1.90907	0.0453557	nd	0.581156	nd	-4.3993	_MS(ph)DSPTPCSGSSFEDTEALVNAATK_	MS(0.317)DS(0.317)PT(0.317)PCS(0.047)GS(0.001)SFEDTEALVNAATK	0	1	0	2	1341.55	6.9767	106.28	18467	42.26	42.26	70.439	0	K20101122_NU_PM_Rep02_pSTY_Lab_MaTC1_HbTC3_SCX_fxn03	IPI00465585;IPI00310822;IPI00816988;IPI00410743;IPI00876443;IPI00116209	transforming, acidic coiled-coil containing protein 2 isoform c;transforming, acidic coiled-coil containing protein 2 isoform b;Isoform 3 of Transforming acidic coiled-coil-containing protein 2;Isoform 1 of Transforming acidic coiled-coil-containing protein 2;124 kDa protein;Isoform 4 of Transforming acidic coiled-coil-containing protein 2	Q2VPC8;Q9JJG0-2;Q9JJG0;Q9JJG0-3;Q9JJG0;Q3UL40;Q5DTJ3;Q9ER91;Q9JJG0-1;Q9JJG0;Q9JJG0-4;Q9JJG0
IPI00828751;IPI00828218	MKIAA1019 protein;SON protein		238	ILDSFTAAPVPMSTAALKSPEPVVTMSVEYQK_1	2	0	2	nd	nd	-1.90788	0.0454551	-1.16083	nd	-2.65493	nd	_ILDSFTAAPVPMSTAALKSPEPVVT(ph)MSVEYQK_	ILDSFTAAPVPMS(0.037)T(0.037)AALKS(0.037)PEPVVT(0.388)MS(0.388)VEY(0.114)QK	0	1	0	3	1163.24	0.79144	108.47	24216	14.9	14.9	42.645	0	K20101113_NU_PM_Rep01_pSTY_LbTC3_Mba_HaTC1_SCX_fxn06	IPI00828751;IPI00310168;IPI00828218;IPI00918225;IPI00134457;IPI00880253;IPI00881054	SON DNA-binding protein truncated isoform;Isoform 2 of Protein SON;269 kDa protein;SON DNA-binding protein;Isoform 1 of Protein SON;254 kDa protein;252 kDa protein	Q80TM4;Q811G3;Q8BS91;Q8C9T5;Q9QX47-2;Q9QX47;Q9QX47-1;Q9QX47
IPI00929786	La-related protein 1;La ribonucleoprotein domain family member 1		822	T(0.5)ASISSSPSEGTPAVGSYGCTPQSLPK_2	2	0	2	-0.803567	-1.10196	-1.90552	0.0456531	-1.67705	nd	-2.13399	nd	_T(ph)ASIS(ph)SSPSEGTPAVGSYGCTPQSLPK_	T(0.535)AS(0.443)IS(0.31)S(0.31)S(0.31)PS(0.072)EGT(0.019)PAVGSYGCTPQSLPK	0	2	0	3	942.736	0.48722	87.854	18441	14.11	14.11	59.424	0	K20101113_NU_PM_Rep01_pSTY_LbTC3_Mba_HaTC1_SCX_fxn01	IPI00929786	Isoform 1 of La-related protein 1	Q6ZQ58-1;Q6ZQ58;Q3UU34
IPI00336318	Phosphatidylinositol-5-phosphate 4-kinase type-2 beta;Phosphatidylinositol-5-phosphate 4-kinase type II beta;1-phosphatidylinositol-5-phosphate 4-kinase 2-beta;PtdIns(5)P-4-kinase isoform 2-beta;Diphosphoinositide kinase 2-beta	17	2	SSNCTSTTAVAVAPLS(1.0)ASKTK_1	2	2	4	-0.89478	-1.01014	-1.90492	0.0457038	-1.99935	-2.23029	-1.81049	-1.23377	_(ac)SSNCTSTTAVAVAPLS(ph)ASKTK_	SSNCTSTTAVAVAPLS(0.997)AS(0.003)KTK	1	1	0	2	1102.02	-0.49467	75.496	10649	73.94	73.94	172.81	25.143	K20101122_NU_PM_Rep02_pSTY_Lab_MaTC1_HbTC3_SCX_fxn03	IPI00336318	Phosphatidylinositol-5-phosphate 4-kinase type-2 beta	Q80XI4;Q3UJ95;Q91XU2
IPI00415385;IPI00620639	Bcl-2-associated transcription factor 1;Bclaf1 protein	395;400	390	QKFHDS(1.0)EGDDT(1.0)EETEDYRQFR_2	2	0	2	-0.596914	-1.30793	-1.90484	0.0457106	-1.71929	nd	-2.09039	nd	_QKFHDS(ph)EGDDT(ph)EETEDYRQFR_	QKFHDS(1)EGDDT(0.998)EET(0.002)EDYRQFR	0	2	0	3	931.355	0.76049	68.005	15525	24.39	24.39	61.128	27.024	K20101113_NU_PM_Rep01_pSTY_LbTC3_Mba_HaTC1_SCX_fxn12	IPI00415385;IPI00169477;IPI00762634;IPI00620639	Isoform 1 of Bcl-2-associated transcription factor 1;Isoform 2 of Bcl-2-associated transcription factor 1;Isoform 3 of Bcl-2-associated transcription factor 1;BCL2-associated transcription factor 1 isoform 3	Q8K019-1;Q8K019;Q3UDL9;Q8K019-2;Q8K019;Q8K019-3;Q8K019;Q05C67;Q3TEQ0;Q3TRC6;Q3TSZ0;Q3UR37
IPI00469941	Enhanced at puberty protein 1	637	634	RNSS(1.0)S(0.5)PVSPASVPGQR_2	0	2	2	-1.73273	-0.17181	-1.90454	0.0457356	nd	-1.90567	nd	-1.90341	_RNSS(ph)S(ph)PVSPASVPGQR_	RNS(0.359)S(0.931)S(0.71)PVSPASVPGQR	0	2	0	3	595.928	0.69685	56.879	9627	15.35	15.35	90.268	3.4466	K20101122_NU_PM_Rep02_pSTY_Lab_MaTC1_HbTC3_SCX_fxn07	IPI00469941;IPI00848728	Enhanced at puberty protein 1;similar to polyglutamine-containing protein	Q8K3X4
IPI00323806	Putative uncharacterized protein;60S ribosomal protein L24	86	81	AITGAS(1.0)LADIMAK_1	0	2	2	-1.92863	0.0247213	-1.90391	0.0457886	nd	-2.4747	nd	-1.33312	_AITGAS(ph)LADIMAK_	AITGAS(1)LADIMAK	0	1	0	2	671.328	0.46178	102.28	21013	32.15	32.15	134.81	63.137	K20101122_NU_PM_Rep02_pSTY_Lab_MaTC1_HbTC3_SCX_fxn04	IPI00323806;IPI00762051;IPI00880689;IPI00134202	Putative uncharacterized protein;60S ribosomal protein L24;similar to ribosomal protein L24	Q3UW40;Q8BP67;Q8BT08;Q9CS31
IPI00318048	Nucleolar protein 56;Nucleolar protein 5A	536;543	528	SSPKEEVAS(1.0)EPEEAAS(1.0)PTTPK_2	2	1	3	-0.815773	-1.08389	-1.89966	0.0461476	-1.89966	nd	-1.98113	-0.298656	_SSPKEEVAS(ph)EPEEAAS(ph)PTTPK_	SSPKEEVAS(1)EPEEAAS(0.999)PT(0.001)T(0.001)PK	0	2	0	2	1165.99	0.62607	61.307	11551	47.42	47.42	133.17	32.801	K20101113_NU_PM_Rep01_pSTY_LbTC3_Mba_HaTC1_SCX_fxn07	IPI00318048;IPI00758218	Nucleolar protein 56;Nucleolar protein 5A	Q9D6Z1;A2APD6;Q3UJZ7;Q3USZ5;A2APD7
IPI00816914	Dedicator of cytokinesis protein 7;Dedicator of cytokinesis 7	898;910	894	SRSLS(1.0)NSNPDISGTPTS(1.0)PDDEVR_2	2	2	4	-0.0109098	-1.88805	-1.89896	0.0462072	-1.68067	-1.87168	-1.92624	-2.32525	_SRSLS(ph)NSNPDISGTPTS(ph)PDDEVR_	S(0.001)RS(0.009)LS(0.905)NS(0.085)NPDISGTPT(0.086)S(0.914)PDDEVR	0	2	0	3	864.36	0.21467	71.298	13426	31.62	31.62	152.09	10.302	K20101122_NU_PM_Rep02_pSTY_Lab_MaTC1_HbTC3_SCX_fxn07	IPI00816914;IPI00828891;IPI00339428;IPI00336736;IPI00648548	Isoform 1 of Dedicator of cytokinesis protein 7;Dedicator of cytokinesis 7;Isoform 2 of Dedicator of cytokinesis protein 7	Q8R1A4-1;Q8R1A4;A2A9M4;A2A9M5;Q8R1A4-2;Q8R1A4;Q3U806;Q7TPP0;A2AW79;A2AW80
IPI00876567	Putative uncharacterized protein;Serine/threonine-protein phosphatase 2A 56 kDa regulatory subunit alpha isoform;PP2A, B subunit, B' alpha isoform;PP2A, B subunit, B56 alpha isoform;PP2A, B subunit, PR61 alpha isoform;PP2A, B subunit, R5 alpha isoform		42	S(0.5)QGS(0.5)S(0.5)QFRSQGSQAELHPLPQLK_2	2	2	4	-0.68187	-1.21632	-1.89819	0.0462727	-1.54924	-2.24714	-1.24538	-2.81333	_S(ph)QGS(ph)SQFRSQGSQAELHPLPQLK_	S(0.672)QGS(0.587)S(0.587)QFRS(0.129)QGS(0.025)QAELHPLPQLK	0	2	0	2	1335.61	-0.37749	84.986	19998	26.22	26.22	58.806	0	K20101113_NU_PM_Rep01_pSTY_LbTC3_Mba_HaTC1_SCX_fxn09	IPI00876567;IPI00416942	Putative uncharacterized protein;Serine/threonine-protein phosphatase 2A 56 kDa regulatory subunit alpha isoform	Q3ULN8;Q6PD03
IPI00112219	Prospero homeobox protein 1;Homeobox prospero-like protein PROX1		175	GMSHSPSVALR_1	2	2	4	-1.73208	-0.164414	-1.89649	0.046417	-1.4803	-2.6915	-1.29169	-2.31269	_GMSHS(ph)PSVALR_	GMS(0.038)HS(0.481)PS(0.481)VALR	0	1	0	3	407.853	0.27629	49.323	10001	35.74	35.74	80.535	0	K20101113_NU_PM_Rep01_pSTY_LbTC3_Mba_HaTC1_SCX_fxn11	IPI00112219	Prospero homeobox protein 1	P48437
IPI00469392	Reticulon-4;Neurite outgrowth inhibitor		162	RRGSGSVDETLFALPAASEPVIPSSAEK_1	2	2	4	-1.75847	-0.136239	-1.89471	0.0465689	-1.33787	-2.45156	-1.22521	-2.88713	_RRGS(ph)GSVDETLFALPAASEPVIPSSAEK_	RRGS(0.494)GS(0.494)VDET(0.012)LFALPAASEPVIPSSAEK	0	1	0	3	984.489	-0.23663	101.58	24320	72.2	72.2	101.68	0	K20101122_NU_PM_Rep02_pSTY_Lab_MaTC1_HbTC3_SCX_fxn12	IPI00469392	Isoform 1 of Reticulon-4	Q99P72-2;Q99P72
IPI00263048	Putative uncharacterized protein	1951	1949	RAS(1.0)MQPAQIAEGVGITTR_1	2	2	4	-0.228995	-1.66525	-1.89424	0.0466091	-1.27659	-3.03924	-1.02434	-2.5119	_RAS(ph)MQPAQIAEGVGITTR_	RAS(1)MQPAQIAEGVGITTR	0	1	0	2	983.482	-0.16939	86.603	20740	45.63	45.63	140.37	130.35	K20101122_NU_PM_Rep02_pSTY_Lab_MaTC1_HbTC3_SCX_fxn10	IPI00263048	nuclear mitotic apparatus protein 1	Q3TH77;Q3UNM2;Q80Y35;Q91W16;Q99KG8
IPI00117350	Tubulin alpha-4A chain;Tubulin alpha-4 chain;Alpha-tubulin 4;Alpha-tubulin isotype M-alpha-4	340	340	S(1.0)IQFVDWCPTGFK_1	2	2	4	-0.220638	-1.6712	-1.89184	0.0468151	-2.04402	-1.99894	-1.78473	-1.53944	_S(ph)IQFVDWCPTGFK_	S(1)IQFVDWCPTGFK	0	1	0	2	832.863	0.50977	108.78	19319	36.02	36.02	187.21	168	K20101122_NU_PM_Rep02_pSTY_Lab_MaTC1_HbTC3_SCX_fxn03	IPI00117350	Tubulin alpha-4A chain	P68368
IPI00113105	DNA-directed RNA polymerase III subunit RPC5;Sex-lethal interactor homolog	161;162	153	EAANEAGDS(1.0)S(1.0)QDEAEEDVKQITVR_2	2	2	4	nd	nd	-1.89004	0.0469691	-1.9667	-1.81338	-2.0592	-1.51928	_EAANEAGDS(ph)S(ph)QDEAEEDVKQITVR_	EAANEAGDS(1)S(1)QDEAEEDVKQITVR	0	2	0	3	917.706	-0.039582	87.374	19420	53.9	53.9	136.27	112.28	K20101122_NU_PM_Rep02_pSTY_Lab_MaTC1_HbTC3_SCX_fxn06	IPI00113105;IPI00222970	Isoform 1 of DNA-directed RNA polymerase III subunit RPC5;Isoform 2 of DNA-directed RNA polymerase III subunit RPC5	Q9CZT4-1;Q9CZT4;Q3TWE8;Q3UJW8;Q9CZT4-2;Q9CZT4
IPI00467266	Deoxyuridine triphosphatase;Putative uncharacterized protein;Deoxyuridine triphosphatase, isoform CRA_a	4	2	PCS(1.0)EDAAAVSASKR_1	2	2	4	-1.87963	-0.00991071	-1.88954	0.0470122	-1.99886	-1.55036	-2.21289	-1.78022	_PCS(ph)EDAAAVSASKR_	PCS(1)EDAAAVSASKR	0	1	0	2	764.827	-0.084676	14.834	1435	53.29	53.29	170.84	122.74	K20101122_NU_PM_Rep02_pSTY_Lab_MaTC1_HbTC3_SCX_fxn10	IPI00467266	deoxyuridine triphosphatase isoform 2	Q9CQ43
IPI00331135	Myocyte-specific enhancer factor 2D;Myocyte enhancer factor 2D;Putative uncharacterized protein	98	92	GFNGCDS(1.0)PEPDGEDS(0.5)LEQS(0.5)PLLEDKYR_2	2	0	2	nd	nd	-1.88906	0.0470534	-1.86268	nd	-1.91544	nd	_GFNGCDS(ph)PEPDGEDS(ph)LEQSPLLEDKYR_	GFNGCDS(1)PEPDGEDS(0.5)LEQS(0.5)PLLEDKYR	0	2	0	3	1072.09	-0.75537	100.58	23709	42.24	42.24	95.92	0	K20101113_NU_PM_Rep01_pSTY_LbTC3_Mba_HaTC1_SCX_fxn05	IPI00331135;IPI00387284;IPI00880280	Isoform Non-muscle of Myocyte-specific enhancer factor 2D;Putative uncharacterized protein	Q63943-1;Q63943;Q921S6;Q3URR2
IPI00762371	UHRF1-binding protein 1-like		932	S(0.5)MSVDLSHAPLKDPLLFK_1	2	2	4	-1.38852	-0.500461	-1.88898	0.0470603	-1.49904	-4.2951	-2.27892	-0.0252521	_S(ph)MSVDLSHAPLKDPLLFK_	S(0.61)MS(0.389)VDLS(0.001)HAPLKDPLLFK	0	1	0	2	1039.52	0.36679	104.82	26076	22.02	22.02	84.997	1.9498	K20101122_NU_PM_Rep02_pSTY_Lab_MaTC1_HbTC3_SCX_fxn11	IPI00762371	UHRF1-binding protein 1-like	A2RSJ4;Q8C318;Q922V6;Q9D574
IPI00461626	Proline-rich transmembrane protein 3	845	843	RGS(1.0)QPDAELDGAGTSLLR_1	2	2	4	nd	nd	-1.88768	0.0471723	-2.07977	-2.12125	-1.34149	-1.6956	_RGS(ph)QPDAELDGAGTSLLR_	RGS(1)QPDAELDGAGTSLLR	0	1	0	2	961.952	0.064144	85.577	20390	68.35	68.35	180.61	155.83	K20101122_NU_PM_Rep02_pSTY_Lab_MaTC1_HbTC3_SCX_fxn10	IPI00461626	Proline-rich transmembrane protein 3	Q6PE13
IPI00123755	Chromobox protein homolog 5;Heterochromatin protein 1 homolog alpha	93;95	91	KSS(1.0)FS(1.0)NSADDIK_2	0	2	2	0.8108	-2.69528	-1.88448	0.0474489	nd	-2.28116	nd	-1.48781	_KSS(ph)FS(ph)NSADDIK_	KS(0.048)S(0.952)FS(0.952)NS(0.048)ADDIK	0	2	0	2	729.781	-0.53533	47.37	7464	26.3	26.3	110.82	12.997	K20101122_NU_PM_Rep02_pSTY_Lab_MaTC1_HbTC3_SCX_fxn07	IPI00123755	Chromobox protein homolog 5	Q61686
IPI00928091	Cytospin-A;SPECC1-like protein;Cytospin A		400	KGSSGNASEVSVACLTER_1	2	0	2	-0.831009	-1.05343	-1.88444	0.0474531	-1.9315	nd	-1.83737	nd	_KGS(ph)SGNASEVSVACLTER_	KGS(0.46)S(0.46)GNAS(0.079)EVSVACLTER	0	1	0	3	644.622	0.85163	75.883	17634	17.98	17.98	56.495	0	K20101113_NU_PM_Rep01_pSTY_LbTC3_Mba_HaTC1_SCX_fxn10	IPI00928091;IPI00229645;IPI00875690	cytospin A isoform a;Cytospin-A;Cytospin A	Q2KN98;Q8C714;Q6GQV8;Q8C9Q9;Q8CI53
IPI00170037	Malcavernin;Cerebral cavernous malformations protein 2 homolog;Osmosensing scaffold for MEKK3	164	157	TAQDPGIS(1.0)PSQSLCAESSR_1	2	2	4	nd	nd	-1.88284	0.0475918	-1.91953	-2.12073	-1.84614	-1.78526	_TAQDPGIS(ph)PSQSLCAESSR_	TAQDPGIS(0.996)PS(0.004)QSLCAESSR	0	1	0	2	1035.94	-0.10428	74.174	13082	81.73	81.73	146.92	24.357	K20101113_NU_PM_Rep01_pSTY_LbTC3_Mba_HaTC1_SCX_fxn04	IPI00170037;IPI00649501;IPI00754414	Isoform 1 of Malcavernin;Isoform 2 of Malcavernin;similar to Cerebral cavernous malformation 2 homolog	Q8K2Y9-1;Q8K2Y9;Q3TM53;Q8K2Y9-2;Q8K2Y9
IPI00133713	D-tyrosyl-tRNA(Tyr) deacylase 1	194	194	S(1.0)AS(0.5)S(0.5)GAEGDVSSEREP_2	0	2	2	nd	nd	-1.88246	0.0476245	nd	-1.74319	nd	-2.02174	_S(ph)AS(ph)SGAEGDVSSEREP_	S(0.8)AS(0.6)S(0.6)GAEGDVSSEREP	0	2	0	2	862.806	0.93683	59.369	11352	47.14	47.14	127.24	0	K20101122_NU_PM_Rep02_pSTY_Lab_MaTC1_HbTC3_SCX_fxn01	IPI00133713	Isoform 1 of D-tyrosyl-tRNA(Tyr) deacylase 1	Q9DD18-1;Q9DD18
IPI00122594	AT-hook-containing transcription factor 1;Embryonic large molecule derived from yolk sac	1214;1218	1205	SGFRT(0.5)T(0.5)PLAS(1.0)PSLS(1.0)PGR_3	0	2	2	-0.680593	-1.20058	-1.88118	0.0477364	nd	-1.1689	nd	-2.59345	_SGFRT(ph)TPLAS(ph)PSLS(ph)PGR_	S(0.006)GFRT(0.497)T(0.497)PLAS(1)PS(0.008)LS(0.992)PGR	0	3	0	3	657.611	0.29533	87.022	16374	16.53	16.53	123.87	0	K20101122_NU_PM_Rep02_pSTY_Lab_MaTC1_HbTC3_SCX_fxn02	IPI00122594	Protein ELYS	Q8CJF7
IPI00463909	E3 ubiquitin-protein ligase HUWE1;HECT, UBA and WWE domain-containing protein 1;Upstream regulatory element-binding protein 1;E3Histone	1903	1895	IALPAPRGS(1.0)GT(0.5)AS(0.5)DDEFENLR_2	2	0	2	0.386535	-2.26662	-1.88009	0.0478312	-1.8545	nd	-1.90568	nd	_IALPAPRGS(ph)GT(ph)ASDDEFENLR_	IALPAPRGS(0.995)GT(0.503)AS(0.503)DDEFENLR	0	2	0	2	1188.52	0.33083	98.299	23073	21.54	21.54	100.37	0	K20101113_NU_PM_Rep01_pSTY_LbTC3_Mba_HaTC1_SCX_fxn05	IPI00463909;IPI00655012;IPI00453615;IPI00453613	HECT, UBA and WWE domain containing 1;Isoform 4 of E3 ubiquitin-protein ligase HUWE1;Isoform 2 of E3 ubiquitin-protein ligase HUWE1	Q7TMY8-1;Q7TMY8;A2AFQ0;Q4JG03;Q7TMY8-3;Q7TMY8;A2AFQ1;Q3TL29;Q3TMX4;Q3TNP1;Q8BKX3;Q9CU76;Q7TMY8-4;Q7TMY8;Q7TMY8-2;Q7TMY8
IPI00387439	Protein SDA1 homolog;SDA1 domain-containing protein 1	585	580	YLEIDS(1.0)DEESRGELLSLR_1	0	2	2	nd	nd	-1.87895	0.0479303	nd	-1.96512	nd	-1.79279	_YLEIDS(ph)DEESRGELLSLR_	YLEIDS(0.998)DEES(0.002)RGELLSLR	0	1	0	3	735.342	0.49141	100.83	21899	20.18	20.18	101.13	28.011	K20101122_NU_PM_Rep02_pSTY_Lab_MaTC1_HbTC3_SCX_fxn08	IPI00387439;IPI00845748	Isoform 1 of Protein SDA1 homolog;Isoform 2 of Protein SDA1 homolog	Q80UZ2-1;Q80UZ2;Q80UZ2-2;Q80UZ2
IPI00923679	Insulin receptor substrate 2		885	LSLEGLQTLPSMQEYPLPTEPKSPGEYINIDFGEAGTR_1	2	1	3	-2.14275	0.264723	-1.87803	0.0480112	-1.87803	-4.80198	-0.662362	nd	_LSLEGLQTLPSMQEYPLPTEPKS(ph)PGEYINIDFGEAGTR_	LSLEGLQTLPSMQEYPLPT(0.035)EPKS(0.477)PGEY(0.477)INIDFGEAGT(0.011)R	0	1	0	3	1420.01	1.4483	110	25987	35.48	35.48	59.738	0	K20101122_NU_PM_Rep02_pSTY_Lab_MaTC1_HbTC3_SCX_fxn06	IPI00923679	Insulin receptor substrate 2	B9EJW3;O88970;Q3U2I0
IPI00471148	Serine/threonine-protein kinase RIO2	481	476	T(0.5)LSVTS(1.0)AGSALSCSTIPPELVK_2	2	2	4	nd	nd	-1.87799	0.0480142	-1.79338	-2.49409	-1.55026	-1.96261	_T(ph)LSVTS(ph)AGSALSCSTIPPELVK_	T(0.554)LS(0.406)VT(0.162)S(0.859)AGS(0.019)ALSCSTIPPELVK	0	2	0	2	1189.55	0.57317	107.78	23313	30.19	30.19	69.91	1.3946	K20101113_NU_PM_Rep01_pSTY_LbTC3_Mba_HaTC1_SCX_fxn01	IPI00471148	Serine/threonine-protein kinase RIO2	Q9CQS5
IPI00109212	Sorting nexin-2	185	183	RFS(1.0)DFLGLHSK_1	2	2	4	0.917636	-2.79509	-1.87746	0.0480613	-1.5417	-2.21321	-1.50046	-2.56796	_RFS(ph)DFLGLHSK_	RFS(1)DFLGLHSK	0	1	0	3	462.89	-0.21247	88.768	20309	25.39	25.39	80.535	71.849	K20101122_NU_PM_Rep02_pSTY_Lab_MaTC1_HbTC3_SCX_fxn12	IPI00109212	Sorting nexin-2	Q9CWK8;Q3U5L3;Q91VZ1
IPI00318938	Eukaryotic translation initiation factor 4E-binding protein 1;Phosphorylated heat- and acid-stable protein regulated by insulin 1		20	VALGDGVQLPPGDYSTTPGGTLFSTTPGGTRIIYDRK_1	0	2	2	-1.31604	-0.559913	-1.87595	0.048193	nd	-2.57988	nd	-1.17203	_VALGDGVQLPPGDYSTTPGGTLFSTTPGGTRIIY(ph)DRK_	VALGDGVQLPPGDYSTT(0.002)PGGT(0.109)LFS(0.109)T(0.109)T(0.109)PGGT(0.109)RIIY(0.453)DRK	0	1	0	4	972.736	-0.18476	103.67	25860	27.81	27.81	67.992	6.1832	K20101122_NU_PM_Rep02_pSTY_Lab_MaTC1_HbTC3_SCX_fxn10	IPI00318938	Eukaryotic translation initiation factor 4E-binding protein 1	Q60876;Q3TII9
IPI00929784	Ubiquitin carboxyl-terminal hydrolase 36;Ubiquitin thioesterase 36;Ubiquitin-specific-processing protease 36;Deubiquitinating enzyme 36;Ubiquitin specific peptidase 36		698	ATGNDIGSPSPSAFCDLTSPMKATHPVVASTGPVSK_1	2	0	2	nd	nd	-1.87557	0.0482265	-1.5896	nd	-2.16154	nd	_ATGNDIGSPSPSAFCDLT(ph)SPMKATHPVVASTGPVSK_	ATGNDIGSPS(0.003)PS(0.031)AFCDLT(0.479)S(0.479)PMKAT(0.009)HPVVASTGPVSK	0	1	0	3	1222.24	0.065815	96.591	23908	36.52	36.52	63.973	0	K20101113_NU_PM_Rep01_pSTY_LbTC3_Mba_HaTC1_SCX_fxn10	IPI00929784;IPI00929779	Ubiquitin carboxyl-terminal hydrolase 36;Ubiquitin specific peptidase 36	B1AQJ2;B0QZF8;Q8BMX4
IPI00229859	Eukaryotic translation initiation factor 3 subunit B;Eukaryotic translation initiation factor 3 subunit 9;eIF-3-eta;eIF3 p116	68;75	62	AKPAAQS(1.0)EEETATS(1.0)PAAS(0.5)PT(0.5)PQSAER_3	2	0	2	-0.217781	-1.65631	-1.87409	0.0483569	-1.67266	nd	-2.07551	nd	_AKPAAQS(ph)EEETATS(ph)PAAS(ph)PTPQSAER_	AKPAAQS(0.987)EEET(0.013)AT(0.002)S(0.998)PAAS(0.497)PT(0.497)PQS(0.007)AER	0	3	0	3	951.386	0.038931	62.003	11334	15.84	15.84	143.53	0	K20101113_NU_PM_Rep01_pSTY_LbTC3_Mba_HaTC1_SCX_fxn02	IPI00229859;IPI00761592	Eif3b protein;109 kDa protein	Q8JZQ9;Q8CIJ3
IPI00133420	Chloride channel protein, skeletal muscle;Chloride channel protein 1		627	NLLQTTTVK_1	2	0	2	nd	nd	-1.87391	0.0483726	-1.78099	nd	-1.96683	nd	_NLLQTT(ph)TVK_	NLLQT(0.048)T(0.476)T(0.476)VK	0	1	0	2	549.284	-0.52581	32.479	5586	13.84	13.84	45.328	0	K20101113_NU_PM_LbTC3_Mba_HaTC1_SCXproteome_fxn15	IPI00133420	Chloride channel protein 1	Q64347
IPI00756424	Eukaryotic translation initiation factor 5B;Translation initiation factor IF-2	209;215	207	NKS(1.0)VPTVDS(1.0)GNEDDDSSFK_2	0	2	2	-0.893009	-0.978629	-1.87164	0.048573	nd	-0.0875378	nd	-3.65574	_NKS(ph)VPTVDS(ph)GNEDDDSSFK_	NKS(0.996)VPT(0.009)VDS(0.994)GNEDDDSSFK	0	2	0	2	1100.92	-1.4784	66.754	13977	14.69	14.69	65.292	22.329	K20101122_NU_PM_Rep02_pSTY_Lab_MaTC1_HbTC3_SCX_fxn06	IPI00756424	Eukaryotic translation initiation factor 5B	Q05D44;Q6A002;Q7TPC0;Q8BYX3;Q8BYY7
IPI00127415;IPI00648014	Nucleophosmin;Nucleolar phosphoprotein B23;Numatrin;Nucleolar protein NO38;Nucleophosmin 1;Npm1 protein;Putative uncharacterized protein		104	CGSGPVHISGQHLVAVEEDAES(0.5)EDEDEEDVKLLGMSGKR_1	2	2	4	-1.27233	-0.598821	-1.87115	0.0486162	-1.30855	-2.37678	-1.36552	-2.60448	_CGSGPVHISGQHLVAVEEDAES(ph)EDEDEEDVKLLGMSGKR_	CGS(0.001)GPVHIS(0.001)GQHLVAVEEDAES(0.737)EDEDEEDVKLLGMS(0.26)GKR	0	1	0	5	858.586	-0.64071	93.014	21721	12.38	12.38	36.839	4.523	K20101122_NU_PM_Rep02_pSTY_Lab_MaTC1_HbTC3_SCX_fxn12	IPI00127415;IPI00849626;IPI00515155;IPI00649841;IPI00648014	Nucleophosmin;similar to Nucleophosmin;Nucleophosmin 1;Putative uncharacterized protein	Q61937;Q3U536;Q5SQB7;Q5U438;Q5SQB0;Q5BL09;Q5SQB5;Q3UDA7;Q8BSZ3;Q9DAY9
IPI00153607	Deoxynucleotidyltransferase terminal-interacting protein 2	250;255	243	NMPNVSDS(1.0)ETYNS(1.0)DFDDSSPR_2	0	2	2	nd	nd	-1.87081	0.0486458	nd	-1.78513	nd	-1.9565	_NM(ox)PNVSDS(ph)ETYNS(ph)DFDDSSPR_	NMPNVS(0.082)DS(0.909)ET(0.008)Y(0.001)NS(1)DFDDSSPR	0	2	1	3	851.631	0.26296	78.928	16462	27.11	27.11	143.35	10.437	K20101122_NU_PM_Rep02_pSTY_Lab_MaTC1_HbTC3_SCX_fxn01	IPI00153607	Deoxynucleotidyltransferase terminal-interacting protein 2	Q8R2M2
IPI00111228	Two pore calcium channel protein 1;Voltage-dependent calcium channel protein TPC1	797	794	LRGS(1.0)VPGPAAQQPPGSR_1	0	2	2	nd	nd	-1.87018	0.0487017	nd	-2.51893	nd	-1.22143	_LRGS(ph)VPGPAAQQPPGSR_	LRGS(1)VPGPAAQQPPGSR	0	1	0	3	585.628	-0.011361	55.039	10928	16.84	16.84	68.515	53.833	K20101122_NU_PM_Rep02_pSTY_Lab_MaTC1_HbTC3_SCX_fxn10	IPI00111228	Isoform 1 of Two pore calcium channel protein 1	Q9EQJ0-1;Q9EQJ0;Q3UV38
IPI00944144	Bromodomain adjacent to zinc finger domain protein 2A;Transcription termination factor I-interacting protein 5	1734	1733	KS(1.0)SFPLTFPEGDSR_1	0	2	2	nd	nd	-1.86744	0.0489445	nd	-2.35064	nd	-1.38425	_KS(ph)SFPLTFPEGDSR_	KS(0.797)S(0.102)FPLT(0.102)FPEGDSR	0	1	0	3	549.919	0.055173	89.672	21640	11.82	11.82	63.588	8.9395	K20101122_NU_PM_Rep02_pSTY_Lab_MaTC1_HbTC3_SCX_fxn10	IPI00944144;IPI00130157;IPI00944160	Isoform 3 of Bromodomain adjacent to zinc finger domain protein 2A;Isoform 1 of Bromodomain adjacent to zinc finger domain protein 2A;Isoform 2 of Bromodomain adjacent to zinc finger domain protein 2A	Q91YE5-3;Q91YE5;Q91YE5-1;Q91YE5;Q05CX2;Q3UET2;Q3USB1;Q3UXC9;Q3V0H2;Q6PE75;Q80VL8;Q8BRP6;Q8CGH2;Q91YE5-2;Q91YE5
IPI00669522;IPI00880482	CLIP-associating protein 1;Cytoplasmic linker-associated protein 1		644	RQSSGSTTNVASTPSDSR_1	0	2	2	-0.197427	-1.66825	-1.86567	0.049102	nd	-2.14117	nd	-1.59018	_RQS(ph)SGSTTNVASTPSDSR_	RQS(0.244)S(0.244)GS(0.244)T(0.244)T(0.024)NVASTPSDSR	0	1	0	3	639.948	-0.36955	37.237	3735	38.9	38.9	111.24	0	K20101128_NU_PM_Lab_MaTC1_HbTC3_SCXproteome_fxn10_101130171810	IPI00669522;IPI00672213;IPI00880482	Isoform 2 of CLIP-associating protein 1;CLIP-associating protein 1 isoform 1;CLIP-associating protein 1 isoform 2	Q80TV8-2;Q80TV8;A5D6Q8;B2RY22;Q3TPM6;Q80TV8-1;Q80TV8
IPI00187335	Serine/threonine-protein kinase WNK4;Protein kinase with no lysine 4;Protein kinase, lysine-deficient 4	1169	1167	RLS(1.0)KGSFPTSR_1	0	2	2	nd	nd	-1.86457	0.0492005	nd	-1.76699	nd	-1.96215	_RLS(ph)KGSFPTSR_	RLS(0.998)KGS(0.002)FPTSR	0	1	0	3	439.222	-0.15963	47.075	8119	10.11	10.11	59.232	26.778	K20101122_NU_PM_Rep02_pSTY_Lab_MaTC1_HbTC3_SCX_fxn12	IPI00187335	Serine/threonine-protein kinase WNK4	Q80UE6;Q3U0H9;Q56VR4;Q8C1P8
IPI00380471	Ras-specific guanine nucleotide-releasing factor RalGPS2;RalA exchange factor RalGPS2;Ral GEF with PH domain and SH3-binding motif 2	368	359	MNTAEFKSAT(1.0)FPNAGPR_1	2	2	4	nd	nd	-1.86451	0.0492061	-1.36924	-2.5475	-1.26609	-2.35978	_MNTAEFKSAT(ph)FPNAGPR_	MNTAEFKS(0.038)AT(0.962)FPNAGPR	0	1	0	2	959.929	0.062774	78.124	18252	45.14	45.14	174.31	14.033	K20101122_NU_PM_Rep02_pSTY_Lab_MaTC1_HbTC3_SCX_fxn10	IPI00380471;IPI00885611;IPI00403905;IPI00885790	Isoform 1 of Ras-specific guanine nucleotide-releasing factor RalGPS2;Isoform 4 of Ras-specific guanine nucleotide-releasing factor RalGPS2;Isoform 3 of Ras-specific guanine nucleotide-releasing factor RalGPS2;Isoform 2 of Ras-specific guanine nucleotide-releasing factor RalGPS2	Q9ERD6-1;Q9ERD6;Q8C134;Q9ERD6-4;Q9ERD6;Q9ERD6-3;Q9ERD6;Q9ERD6-2;Q9ERD6
IPI00318938	Eukaryotic translation initiation factor 4E-binding protein 1;Phosphorylated heat- and acid-stable protein regulated by insulin 1	36	20	VALGDGVQLPPGDYSTT(1.0)PGGTLFSTTPGGTRIIYDR_2	0	2	2	-1.31604	-0.548407	-1.86445	0.0492114	nd	-2.43503	nd	-1.29386	_VALGDGVQLPPGDYSTT(ph)PGGTLFS(ph)TTPGGTRIIYDR_	VALGDGVQLPPGDY(0.001)S(0.006)T(0.062)T(0.902)PGGT(0.108)LFS(0.377)T(0.384)T(0.101)PGGT(0.029)RIIY(0.03)DR	0	2	0	4	960.704	0.0047422	106.21	21139	14.96	14.96	63.241	0	K20101122_NU_PM_Rep02_pSTY_Lab_MaTC1_HbTC3_SCX_fxn02	IPI00318938	Eukaryotic translation initiation factor 4E-binding protein 1	Q60876;Q3TII9
IPI00407863	CLIP-associating protein 2;Cytoplasmic linker-associated protein 2;Clasp2 protein	806	803	VLNT(1.0)GSDVEEAVADALLLGDIR_1	2	2	4	-0.141896	-1.72162	-1.86351	0.0492949	-2.35831	-2.02237	-1.70465	-1.69794	_VLNT(ph)GSDVEEAVADALLLGDIR_	VLNT(0.894)GS(0.106)DVEEAVADALLLGDIR	0	1	0	3	784.056	-1.2343	111.79	20792	53.22	53.22	109.65	9.2613	K20101113_NU_PM_Rep01_pSTY_LbTC3_Mba_HaTC1_SCX_fxn03	IPI00407863;IPI00830860	CLIP-associating protein CLASP2 c;CLIP-associating protein CLASP2 isoform b	Q8BRT1-1;Q8BRT1;B9EJA4;Q08EB5;A2RRR3;Q08EB6
IPI00338327	N-myc downstream regulated gene 3;Ndrg3 protein;Protein NDRG3;Protein Ndr3	344;346;348	340	S(0.5)RTHS(1.0)TS(1.0)SS(1.0)IGSGESPFSR_4	0	2	2	-0.173488	-1.68957	-1.86305	0.0493358	nd	-0.976173	nd	-2.74994	_S(ph)RTHS(ph)TS(ph)SS(ph)IGSGESPFSR_	S(0.607)RT(0.393)HS(0.916)T(0.16)S(0.848)S(0.159)S(0.907)IGS(0.01)GESPFSR	0	4	0	2	1143.9	0.33788	77.969	14296	10.68	10.68	95.912	1.9498	K20101122_NU_PM_Rep02_pSTY_Lab_MaTC1_HbTC3_SCX_fxn02	IPI00338327;IPI00136107	N-myc downstream regulated gene 3 isoform 1;Protein NDRG3	Q8VCV2;Q9QYF9;Q544I1
IPI00671462	Nuclear receptor coactivator 7	214	209	VLSSTS(1.0)EEDEPGVVK_1	2	2	4	nd	nd	-1.86168	0.0494593	-1.71219	-2.01116	-1.36086	-2.33608	_VLSSTS(ph)EEDEPGVVK_	VLSS(0.023)T(0.045)S(0.932)EEDEPGVVK	0	1	0	2	828.374	-0.30102	67.064	11138	52.01	52.01	133.79	13.115	K20101113_NU_PM_Rep01_pSTY_LbTC3_Mba_HaTC1_SCX_fxn04	IPI00671462;IPI00762074	Isoform 1 of Nuclear receptor coactivator 7;Isoform 2 of Nuclear receptor coactivator 7	Q6DFV7-1;Q6DFV7;B9EIW5;Q3TM55;Q8CG81;Q6DFV7-2;Q6DFV7
[truncated: 9,219 more rows]
